# Supplementary material for: Gene-Level, but Not Chromosome-Wide, Divergence between a Very Young House Fly Proto-Y Chromosome and Its Homologous Proto-X Chromosome
Source: Mol Biol Evol. 2020 Sep 28;38(2):606–18. doi: 10.1093/molbev/msaa250 (PMC7826193; doi:10.1093/molbev/msaa250)
Supplement: msaa250_Supplementary_Data [file msaa250_supplementary_data.zip]

Archive with 6 entries (5 files):
- msaa250-suppl_data/
- msaa250-suppl_data/Dryad Access for SuppData1&2.txt
- msaa250-suppl_data/R2_supplementary_materials.pdf
- msaa250-suppl_data/SuppData3_kmer_comparison_output.csv
- msaa250-suppl_data/SuppData4_IDP-ASE Genotypic males.txt
- msaa250-suppl_data/SuppData5_IDP-ASE Sex-reversed males.txt
