# Supplementary material for: Gene-Level, but Not Chromosome-Wide, Divergence between a Very Young House Fly Proto-Y Chromosome and Its Homologous Proto-X Chromosome
Source: Mol Biol Evol. 2020 Sep 28;38(2):606–18. doi: 10.1093/molbev/msaa250 (PMC7826193; doi:10.1093/molbev/msaa250)
Supplement: msaa250_Supplementary_Data [file msaa250_supplementary_data.zip › msaa250-suppl_data/Dryad Access for SuppData1&2.txt]

Supplementary Data 1 and 2 are available at Dryad (https://doi.org/10.5061/dryad.280gb5mnk or
https://datadryad.org/stash/share/6f4xn0dRAu8j2SQXCmqKICv95gYfpGzlhoR5SYLJZy0)
