# Supplementary material for: Gene-Level, but Not Chromosome-Wide, Divergence between a Very Young House Fly Proto-Y Chromosome and Its Homologous Proto-X Chromosome
Source: Mol Biol Evol. 2020 Sep 28;38(2):606–18. doi: 10.1093/molbev/msaa250 (PMC7826193; doi:10.1093/molbev/msaa250)
Supplement: msaa250_Supplementary_Data [file msaa250_supplementary_data.zip › msaa250-suppl_data/SuppData3_kmer_comparison_output.csv]

GI	NUM	MAX_K	K	UK	SC_K	SC_UK	P_SC_UK	VSC_K	VSC_UK	P_VSC_UK	IIIM_ORF_blast_hit
ctg1	1	475760	420155	12577	92003	11066	12	82148	7766	9.5
ctg2	2	371994	330009	11458	87960	10161	11.6	75200	6434	8.6
ctg3	3	416639	370707	12479	99296	11180	11.3	89752	7739	8.6
ctg4	4	373932	365654	10652	130301	9697	7.4	112639	4209	3.7
ctg5	5	396594	350406	11619	84332	10244	12.1	74096	6519	8.8
ctg6	6	448698	398052	16008	104890	14338	13.7	91740	9592	10.5
ctg7	7	406325	393068	7125	142026	6548	4.6	128290	2482	1.9
ctg8	8	462611	395332	10871	83750	9460	11.3	74748	6378	8.5
ctg9	9	376031	358253	10210	116205	9239	8	104207	5801	5.6
ctg10	10	275574	260067	5435	69873	4834	6.9	64749	3293	5.1
ctg11	11	461857	419851	14819	110094	13291	12.1	98062	9103	9.3
ctg12	12	280368	263457	13285	74572	11897	16	59502	6116	10.3
ctg13	13	244562	220331	5614	53738	4916	9.1	45910	2178	4.7
ctg14	14	237753	220171	11363	59862	10125	16.9	48926	5565	11.4
ctg15	15	262208	218615	6160	46452	5428	11.7	38301	2356	6.2
ctg16	16	249137	221443	3826	46682	3334	7.1	42706	2114	5
ctg17	17	250472	214113	5986	56345	5286	9.4	49649	3117	6.3
ctg18	18	276330	238129	7606	53273	6802	12.8	48223	4881	10.1
ctg19	19	240924	215943	5348	53308	4697	8.8	48149	2899	6
ctg20	20	234938	214913	7549	49082	6663	13.6	39752	3637	9.1
ctg21	21	306290	284315	10272	76871	9244	12	68118	6261	9.2
ctg22	22	231713	201867	3715	43150	3171	7.3	39644	1975	5
ctg23	23	222126	218339	5437	73749	4951	6.7	66664	3106	4.7
ctg24	24	213546	191858	5627	48542	4898	10.1	43069	2952	6.9
ctg25	25	338706	322562	8491	92485	7574	8.2	78073	2908	3.7
ctg26	26	207073	179481	4145	36272	3630	10	32712	2289	7
ctg27	27	211244	205257	2800	75881	2490	3.3	68762	682	1
ctg28	28	208882	195483	5583	54329	5049	9.3	49167	3481	7.1
ctg29	29	224912	193883	6453	46977	5734	12.2	41783	3888	9.3
ctg30	30	286440	274587	6931	77874	6214	8	65719	2807	4.3
ctg31	31	238369	217956	4525	48195	4045	8.4	42367	2187	5.2
ctg32	32	284489	255897	7418	61977	6592	10.6	55839	4298	7.7
ctg33	33	222382	194525	6099	39689	5359	13.5	34245	3253	9.5
ctg34	34	201554	182741	4661	42290	4140	9.8	39483	3188	8.1
ctg35	35	395402	352729	8798	79846	7692	9.6	66887	3638	5.4
ctg36	36	204327	174764	1182	33410	952	2.8	30921	277	0.9
ctg37	37	180528	166132	5950	40082	5301	13.2	32765	2578	7.9
ctg38	38	196220	171022	5004	40774	4385	10.8	35561	2681	7.5
ctg39	39	194737	172523	5059	39099	4499	11.5	35552	3301	9.3
ctg40	40	272885	246245	3692	49365	3222	6.5	42599	1282	3
ctg41	41	197757	183847	4527	44910	4020	9	42602	3215	7.5
ctg42	42	277570	243031	2362	54779	1931	3.5	49257	547	1.1
ctg43	43	258230	221133	6023	42070	5260	12.5	37067	3423	9.2
ctg44	44	192375	178296	5672	44559	5088	11.4	39558	3325	8.4
ctg45	45	191357	166444	4613	38238	4085	10.7	34747	2884	8.3
ctg46	46	223683	207363	6943	56606	6162	10.9	44540	1902	4.3
ctg47	47	305731	290722	4528	90958	4035	4.4	80795	1529	1.9
ctg48	48	400146	360412	12867	95431	11576	12.1	86031	8209	9.5
ctg49	49	329070	293909	12687	72038	11262	15.6	61849	6578	10.6
ctg50	50	185364	164734	5291	35990	4632	12.9	30461	2719	8.9
ctg51	51	182087	161551	3993	35560	3537	9.9	29061	1428	4.9
ctg52	52	181526	170415	2158	41752	1863	4.5	36737	509	1.4
ctg53	53	236540	210802	6787	50066	5971	11.9	42446	3444	8.1
ctg54	54	245870	216766	9778	56210	8658	15.4	47486	5483	11.5
ctg55	55	180312	143517	5525	34936	4787	13.7	30394	3136	10.3
ctg56	56	191364	189392	6325	61980	5794	9.3	55146	3228	5.9
ctg57	57	346759	299749	11780	67348	10415	15.5	58111	7038	12.1
ctg58	58	220373	190938	2979	36357	2493	6.9	31334	711	2.3
ctg59	59	257169	217911	6848	53395	6085	11.4	49018	4650	9.5
ctg60	60	174290	165287	7178	43040	6403	14.9	35076	3165	9
ctg61	61	221034	213011	5400	60997	4804	7.9	50890	2016	4
ctg62	62	176086	159086	1934	33601	1637	4.9	27959	499	1.8
ctg63	63	176375	165206	3281	37591	2869	7.6	33699	1729	5.1
ctg64	64	149602	133503	4030	31416	3526	11.2	25846	1427	5.5
ctg65	65	451312	428279	11871	130657	10729	8.2	111976	4937	4.4
ctg66	66	177783	160943	2145	35159	1905	5.4	32155	1077	3.3
ctg67	67	176507	170315	3863	51498	3503	6.8	48569	2443	5
ctg68	68	415626	388507	10851	117509	9714	8.3	104243	5550	5.3
ctg69	69	216679	187337	4770	40066	4140	10.3	35398	2538	7.2
ctg70	70	275982	245419	6702	56052	5795	10.3	51084	4164	8.2
ctg71	71	157107	146226	6683	33787	5780	17.1	25011	2465	9.9
ctg72	72	295712	255323	8755	59022	7678	13	47445	3907	8.2
ctg73	73	175427	162807	3818	43070	3425	8	38778	2228	5.7
ctg74	74	227616	204435	7412	51417	6653	12.9	44219	4131	9.3
ctg75	75	232581	195602	3007	43043	2571	6	37696	1110	2.9
ctg76	76	267504	250801	6591	61462	5914	9.6	55610	3861	6.9
ctg77	77	159337	149910	3761	34584	3287	9.5	29239	1374	4.7
ctg78	78	193691	167786	5063	37439	4486	12	33133	2826	8.5
ctg79	79	193366	173653	4650	41562	4071	9.8	36426	2511	6.9
ctg80	80	164827	157850	2131	41861	1926	4.6	38308	1018	2.7
ctg81	81	245894	214734	6678	49470	5683	11.5	44064	3803	8.6
ctg82	82	183281	157814	3781	30400	3319	10.9	26803	1882	7
ctg83	83	170318	155827	5496	44287	4971	11.2	39325	3476	8.8
ctg84	84	216768	200936	3240	44888	2856	6.4	41486	1922	4.6
ctg85	85	240577	222618	7087	66325	6260	9.4	58478	3843	6.6
ctg86	86	161669	155411	3541	47340	3184	6.7	38915	1291	3.3
ctg87	87	181108	171281	2958	43987	2630	6	39780	1590	4
ctg88	88	159200	150127	2422	37735	2148	5.7	34336	1181	3.4
ctg89	89	203464	175046	6419	36802	5566	15.1	28331	2297	8.1
ctg90	90	159349	145766	1533	33550	1327	4	29214	329	1.1
ctg91	91	222942	204481	1869	52903	1647	3.1	48764	458	0.9
ctg92	92	188898	153992	4676	29958	3985	13.3	26120	2555	9.8
ctg93	93	158839	144747	2230	32978	1921	5.8	29634	959	3.2
ctg94	94	157828	142186	4733	30380	4271	14.1	27172	3055	11.2
ctg95	95	150012	143748	5851	38135	5235	13.7	31875	2923	9.2
ctg96	96	176005	156213	2948	30669	2601	8.5	26775	1357	5.1
ctg97	97	265112	234952	6149	52976	5492	10.4	47616	3728	7.8
ctg98	98	157821	142472	4090	31507	3665	11.6	28503	2658	9.3
ctg99	99	324199	258607	8404	53964	7090	13.1	45991	4135	9
ctg100	100	156062	145476	5142	33813	4597	13.6	31064	3535	11.4
ctg101	101	173165	144001	3249	27273	2818	10.3	24799	1932	7.8
ctg102	102	198624	174845	5319	34580	4587	13.3	29989	2960	9.9
ctg103	103	200894	181991	3879	38001	3348	8.8	31227	967	3.1
ctg104	104	162713	152451	3649	36317	3218	8.9	31487	1895	6
ctg105	105	207036	182646	5407	42336	4783	11.3	36650	2750	7.5
ctg106	106	223445	198322	5558	48765	4929	10.1	44408	3511	7.9
ctg107	107	182338	171295	6376	42634	5698	13.4	36465	3604	9.9
ctg108	108	273879	255458	6546	63096	5806	9.2	53440	2647	5
ctg109	109	151251	142668	4530	35338	4037	11.4	31391	2641	8.4
ctg110	110	166340	132937	4216	24741	3345	13.5	20585	1971	9.6
ctg111	111	173870	166754	5468	41527	4884	11.8	34174	2282	6.7
ctg112	112	147985	134839	2646	30011	2306	7.7	26019	1193	4.6
ctg113	113	182173	165481	5564	44886	4904	10.9	37273	2435	6.5
ctg114	114	212478	190999	7506	48039	6410	13.3	39643	3412	8.6
ctg115	115	148980	131269	3243	28877	2900	10	27321	2349	8.6
ctg116	116	147289	142738	4214	43179	3717	8.6	36345	1544	4.2
ctg117	117	137827	124918	4161	24367	3598	14.8	19803	1897	9.6
ctg118	118	189779	168264	7008	47954	6199	12.9	39798	3419	8.6
ctg119	119	149094	138666	6244	36152	5650	15.6	32494	4343	13.4
ctg120	120	157797	142874	4205	31545	3635	11.5	27386	2305	8.4
ctg121	121	172335	158630	5716	37537	4962	13.2	30718	2543	8.3
ctg122	122	154771	137084	4779	31225	4293	13.7	28115	3174	11.3
ctg123	123	145205	137327	4941	35790	4395	12.3	27305	1479	5.4
ctg124	124	291263	248368	8774	59834	7611	12.7	49002	3853	7.9
ctg125	125	257121	225286	7839	52737	6821	12.9	45579	4364	9.6
ctg126	126	297124	279626	8311	78817	7304	9.3	66680	3742	5.6
ctg127	127	259546	234077	9935	59099	8686	14.7	47725	4514	9.5
ctg128	128	187222	158173	4395	32563	3882	11.9	26344	1996	7.6
ctg129	129	269470	241403	6523	69828	5709	8.2	58279	2077	3.6
ctg130	130	349407	336476	9204	122653	8311	6.8	99997	2549	2.5
ctg131	131	170827	153607	5085	34230	4492	13.1	29377	2773	9.4
ctg132	132	166006	148596	4317	33014	3848	11.7	28791	2329	8.1
ctg133	133	139677	124083	2597	29594	2250	7.6	26952	1244	4.6
ctg134	134	171628	156574	2100	30876	1823	5.9	27100	736	2.7
ctg135	135	325794	278262	6448	62147	5592	9	53005	2815	5.3
ctg136	136	141044	126054	3808	28280	3341	11.8	25158	2264	9
ctg137	137	177466	167712	6368	40771	5727	14	35641	3552	10
ctg138	138	138459	127982	4573	31322	4110	13.1	28427	3035	10.7
ctg139	139	140443	124380	4745	28762	4187	14.6	26789	3438	12.8
ctg140	140	203249	174829	4656	30920	3963	12.8	25107	1927	7.7
ctg141	141	222000	202065	5217	50356	4653	9.2	45489	3025	6.6
ctg142	142	160599	155237	4423	43699	3961	9.1	37951	2070	5.5
ctg143	143	137368	124449	2867	21917	2457	11.2	17460	1165	6.7
ctg144	144	178147	167761	3064	53449	2806	5.2	48467	1491	3.1
ctg145	145	133594	119877	2457	24317	2091	8.6	18771	460	2.5
ctg146	146	136426	127722	2680	27559	2337	8.5	23795	879	3.7
ctg147	147	269232	242912	6906	60326	5942	9.8	53016	3777	7.1
ctg148	148	141352	123440	2990	24481	2643	10.8	22430	1899	8.5
ctg149	149	268979	241979	6996	61756	6084	9.9	49076	2213	4.5
ctg150	150	171264	142158	5379	29105	4306	14.8	24675	2643	10.7
ctg151	151	144824	135152	4958	29732	4397	14.8	23907	2061	8.6
ctg152	152	133911	123258	2028	25681	1733	6.7	21363	462	2.2
ctg153	153	311128	273482	8294	58369	7232	12.4	51395	4755	9.3
ctg154	154	224043	194323	5704	39437	4900	12.4	32970	2358	7.2
ctg155	155	182799	172357	5412	39435	4788	12.1	32644	2256	6.9
ctg156	156	135437	125115	5265	37230	4608	12.4	32005	2818	8.8
ctg157	157	140447	121275	4996	28977	4350	15	22629	1853	8.2
ctg158	158	138883	124416	4092	27219	3624	13.3	24423	2600	10.6
ctg159	159	284215	250450	3651	62629	3149	5	53986	701	1.3
ctg160	160	292589	283502	9263	87454	8384	9.6	74608	4346	5.8
ctg161	161	245920	234295	3821	67621	3421	5.1	62238	1807	2.9
ctg162	162	177243	166310	6499	40849	5788	14.2	36937	4353	11.8
ctg163	163	132311	107000	2253	21466	1956	9.1	19474	1235	6.3
ctg164	164	180364	165652	3834	37952	3436	9.1	34169	2137	6.3
ctg165	165	131468	119630	3734	23441	3195	13.6	19975	1898	9.5
ctg166	166	166143	149892	4735	47653	4252	8.9	38149	1276	3.3
ctg167	167	142618	129372	2888	27614	2534	9.2	24950	1667	6.7
ctg168	168	227922	201024	6817	42054	5823	13.8	30909	1901	6.2
ctg169	169	133437	127707	3551	35162	3189	9.1	29863	1684	5.6
ctg170	170	154006	143990	3592	36685	3208	8.7	34283	2382	6.9
ctg171	171	143490	131046	2375	27623	2019	7.3	23956	815	3.4
ctg172	172	129364	119234	3971	25127	3513	14	21803	2285	10.5
ctg173	173	145270	134882	3164	29379	2826	9.6	22082	770	3.5
ctg174	174	190103	146357	2812	28921	2403	8.3	23824	628	2.6
ctg175	175	208207	195856	5654	51205	5054	9.9	44039	2968	6.7
ctg176	176	460482	401008	15545	94718	13428	14.2	80291	8182	10.2
ctg177	177	170896	152674	4621	34550	4070	11.8	30103	2504	8.3
ctg178	178	176109	160976	5064	32145	4291	13.3	24600	1481	6
ctg179	179	217867	193156	5716	38419	4757	12.4	29769	1507	5.1
ctg180	180	129472	115967	2514	21891	2170	9.9	20139	1558	7.7
ctg181	181	130886	115080	3242	23203	2861	12.3	22293	2483	11.1
ctg182	182	185934	168713	4938	39018	4397	11.3	34228	2901	8.5
ctg183	183	277500	243111	6778	57226	6005	10.5	52085	4209	8.1
ctg184	184	129139	118643	3066	24012	2723	11.3	21888	1935	8.8
ctg185	185	208818	189374	5207	36804	4567	12.4	30966	2362	7.6
ctg186	186	156860	145302	5544	33617	4906	14.6	26504	2116	8
ctg187	187	187781	162388	7309	39999	6209	15.5	31533	3004	9.5
ctg188	188	275069	244725	5760	50864	4997	9.8	40583	1708	4.2
ctg189	189	125548	116925	4249	25814	3733	14.5	21036	2020	9.6
ctg190	190	159176	152459	4631	45038	4151	9.2	38834	1876	4.8
ctg191	191	134016	125620	3019	30210	2668	8.8	27739	1871	6.7
ctg192	192	144042	136270	2782	33765	2466	7.3	30172	1199	4
ctg193	193	285747	237593	7123	59324	6276	10.6	51336	3561	6.9
ctg194	194	145127	118662	1681	21959	1440	6.6	18195	437	2.4
ctg195	195	173386	144650	5571	33714	4775	14.2	27846	2757	9.9
ctg196	196	228584	201857	5088	45983	4463	9.7	40750	2690	6.6
ctg197	197	125333	117233	4046	37161	3627	9.8	29443	1294	4.4
ctg198	198	288158	261348	6682	57207	5736	10	45510	1729	3.8
ctg199	199	137881	124467	3152	26268	2761	10.5	21775	1182	5.4
ctg200	200	125486	110681	3617	22831	3220	14.1	20723	2400	11.6
ctg201	201	124396	117754	4796	28843	4285	14.9	24114	2378	9.9
ctg202	202	345180	301693	9220	76149	7981	10.5	68062	5223	7.7
ctg203	203	182499	162785	2600	33175	2262	6.8	28338	858	3
ctg204	204	139527	122036	2714	25705	2353	9.2	22310	1352	6.1
ctg205	205	124041	122348	2238	43845	2031	4.6	38680	625	1.6
ctg206	206	248826	232204	6254	58127	5555	9.6	45440	1911	4.2
ctg207	207	157214	139751	3571	29662	3093	10.4	23748	986	4.2
ctg208	208	125199	119289	3754	34057	3446	10.1	30951	2409	7.8
ctg209	209	135211	120889	3309	26480	2923	11	22334	1467	6.6
ctg210	210	254433	222977	7116	49803	6315	12.7	45792	4877	10.7
ctg211	211	136826	124103	2827	27676	2517	9.1	23812	1293	5.4
ctg212	212	131030	120492	3075	25206	2685	10.7	20154	886	4.4
ctg213	213	120630	111847	4259	25555	3785	14.8	21623	2183	10.1
ctg214	214	139390	128856	3543	26052	2937	11.3	19589	894	4.6
ctg215	215	124477	114041	2588	23409	2294	9.8	21011	1559	7.4
ctg216	216	121123	110246	2889	23838	2573	10.8	21581	1718	8
ctg217	217	182415	165955	5265	41313	4621	11.2	33613	1965	5.8
ctg218	218	167045	149465	5548	34810	4841	13.9	27199	2026	7.4
ctg219	219	193816	175374	3397	38273	2946	7.7	32984	1351	4.1
ctg220	220	119983	114422	3974	30713	3554	11.6	26284	1839	7
ctg221	221	107117	98991	3510	20709	3086	14.9	15834	1231	7.8
ctg222	222	199332	171421	4388	33605	3824	11.4	27942	1789	6.4
ctg223	223	122146	113132	2940	28443	2594	9.1	25953	1822	7
ctg224	224	188706	171010	6902	34305	5921	17.3	26463	2708	10.2
ctg225	225	131019	124042	3608	35453	3178	9	30646	1761	5.7
ctg226	226	119989	104693	3430	19523	2879	14.7	15474	1375	8.9
ctg227	227	116255	104188	2966	19113	2381	12.5	16224	1385	8.5
ctg228	228	121103	112628	2888	31585	2572	8.1	28519	1711	6
ctg229	229	136077	124892	2997	31678	2678	8.5	27713	1139	4.1
ctg230	230	116004	107089	2055	24550	1791	7.3	21228	659	3.1
ctg231	231	132440	117634	4966	29645	4361	14.7	25786	3011	11.7
ctg232	232	114458	99812	2197	20311	1898	9.3	17489	843	4.8
ctg233	233	114653	108994	4319	26982	3876	14.4	22582	2207	9.8
ctg234	234	191940	181509	4913	50589	4426	8.7	44569	2624	5.9
ctg235	235	185341	171893	4516	46371	4008	8.6	41103	2281	5.5
ctg236	236	120041	111412	3896	23484	3426	14.6	20350	2251	11.1
ctg237	237	168807	161505	4895	43199	4337	10	37283	2178	5.8
ctg238	238	123055	112566	1169	26069	1024	3.9	22768	230	1
ctg239	239	119530	103818	2575	21405	2307	10.8	19700	1763	8.9
ctg240	240	356718	312642	7625	66804	6667	10	57662	3458	6
ctg241	241	164943	149524	4218	37735	3744	9.9	33487	2353	7
ctg242	242	123094	115483	4097	29832	3644	12.2	24836	1671	6.7
ctg243	243	111504	108951	4306	32785	3856	11.8	25493	1374	5.4
ctg244	244	145015	126107	3701	29320	3105	10.6	23754	1146	4.8
ctg245	245	151231	139621	4257	34584	3724	10.8	28304	1590	5.6
ctg246	246	130824	110920	4466	24183	3646	15.1	19002	1754	9.2
ctg247	247	135498	122489	4581	26709	3697	13.8	19970	1338	6.7
ctg248	248	137998	132908	4693	38065	4192	11	32130	2094	6.5
ctg249	249	116927	98750	1558	29918	1419	4.7	26159	304	1.2
ctg250	250	135417	125610	3647	31095	3293	10.6	27103	1928	7.1
ctg251	251	134292	119227	4208	29626	3702	12.5	23907	1623	6.8
ctg252	252	191096	162919	5902	33117	5079	15.3	27579	3093	11.2
ctg253	253	355623	307087	11113	64601	9819	15.2	58265	7294	12.5
ctg254	254	148335	130967	3717	26636	3283	12.3	22153	1700	7.7
ctg255	255	256604	249282	6236	89075	5674	6.4	81550	3519	4.3
ctg256	256	129820	114699	1635	24104	1393	5.8	20785	368	1.8
ctg257	257	156290	138134	3965	27539	3457	12.6	23223	1785	7.7
ctg258	258	190201	172028	4284	37046	3758	10.1	28910	996	3.4
ctg259	259	113338	104268	894	19820	791	4	18556	467	2.5
ctg260	260	130163	95472	3473	20740	3052	14.7	14152	710	5
ctg261	261	106364	102022	3339	25149	2974	11.8	20333	1240	6.1
ctg262	262	227533	210748	6612	49901	5881	11.8	43743	3863	8.8
ctg263	263	161696	140868	3973	30390	3458	11.4	26321	2029	7.7
ctg264	264	115845	101090	2556	23023	2237	9.7	20237	1199	5.9
ctg265	265	130344	119211	1616	26389	1412	5.4	23393	461	2
ctg266	266	156481	149519	3197	34890	2813	8.1	29085	1012	3.5
ctg267	267	156844	142409	4740	34224	4219	12.3	29621	2594	8.8
ctg268	268	139704	126835	5470	35576	4819	13.5	27632	1818	6.6
ctg269	269	285919	265514	7733	75501	7018	9.3	66346	4387	6.6
ctg270	270	257328	228697	7780	46201	6712	14.5	34360	2596	7.6
ctg271	271	103986	86408	3119	19474	2799	14.4	16009	1573	9.8
ctg272	272	105912	93142	2637	23439	2291	9.8	17829	673	3.8
ctg273	273	153165	132577	3900	27242	3486	12.8	24057	2346	9.8
ctg274	274	127564	110573	3899	24303	3492	14.4	21604	2449	11.3
ctg275	275	263955	236177	7402	57672	6417	11.1	47579	2857	6
ctg276	276	190445	171027	2326	36224	1997	5.5	31304	516	1.6
ctg277	277	108842	95261	2149	17381	1838	10.6	14756	902	6.1
ctg278	278	211738	188402	5628	44439	4931	11.1	36437	2289	6.3
ctg279	279	143833	109456	3182	23079	2783	12.1	16907	633	3.7
ctg280	280	124557	111300	2317	21670	1998	9.2	18782	990	5.3
ctg281	281	102834	94457	4162	23642	3791	16	18043	1734	9.6
ctg282	282	163724	150855	4989	33508	4366	13	26317	1733	6.6
ctg283	283	162039	140402	3765	26564	3345	12.6	23943	2405	10
ctg284	284	107589	100651	3591	23018	3160	13.7	18420	1452	7.9
ctg285	285	110836	99709	1635	17929	1398	7.8	15884	740	4.7
ctg286	286	110565	91246	2640	16533	2269	13.7	14349	1488	10.4
ctg287	287	131417	117313	4814	29051	4058	14	23441	1700	7.3
ctg288	288	136716	126905	2964	26754	2610	9.8	21381	826	3.9
ctg289	289	108235	102720	3407	24305	3026	12.5	21084	1803	8.6
ctg290	290	128675	126130	4296	40073	3912	9.8	34696	2285	6.6
ctg291	291	210478	183497	6780	38878	5941	15.3	30278	2813	9.3
ctg292	292	109243	96203	3125	21549	2765	12.8	18965	1837	9.7
ctg293	293	124489	109970	2566	23542	2248	9.5	20462	1243	6.1
ctg294	294	111093	100429	3376	25851	3054	11.8	20593	1280	6.2
ctg295	295	121831	111629	4017	23608	3412	14.5	18715	1711	9.1
ctg296	296	130905	127240	9276	49326	8460	17.2	29677	2064	7
ctg297	297	108904	97752	3245	20408	2862	14	17647	1778	10.1
ctg298	298	103001	94189	3482	21733	3062	14.1	18285	1716	9.4
ctg299	299	101003	91749	3088	19397	2674	13.8	14773	1146	7.8
ctg300	300	176119	162734	2597	37247	2195	5.9	32036	598	1.9
ctg301	301	120348	112901	1093	24859	944	3.8	23047	439	1.9
ctg302	302	101509	90357	1208	16290	1034	6.3	13726	265	1.9
ctg303	303	109723	95028	1994	18638	1767	9.5	17174	1317	7.7
ctg304	304	108574	92130	1978	15445	1728	11.2	14123	1293	9.2
ctg305	305	197650	171789	4271	35758	3725	10.4	29424	1731	5.9
ctg306	306	161012	152290	4732	35990	4170	11.6	27582	1719	6.2
ctg307	307	148674	141829	1969	39868	1748	4.4	36450	707	1.9
ctg308	308	108876	100834	3035	25044	2767	11	22922	2067	9
ctg309	309	109038	96773	2709	21414	2352	11	18537	1409	7.6
ctg310	310	190286	156671	2671	31001	2295	7.4	26192	658	2.5
ctg311	311	301518	277152	11018	65431	9832	15	57441	6917	12
ctg312	312	144289	136313	2850	34818	2531	7.3	30955	1324	4.3
ctg313	313	173379	156192	3274	34697	2851	8.2	29677	1167	3.9
ctg314	314	107125	92719	1578	16538	1301	7.9	14663	686	4.7
ctg315	315	113264	105546	3866	28440	3430	12.1	22624	1468	6.5
ctg316	316	103416	89948	2722	16642	2306	13.9	12971	945	7.3
ctg317	317	192233	179371	4324	42412	3854	9.1	39328	2853	7.3
ctg318	318	106140	99734	2302	24127	2053	8.5	22099	1448	6.6
ctg319	319	136039	129698	5754	31651	5086	16.1	24919	2429	9.7
ctg320	320	202844	176870	3025	35416	2569	7.3	29098	586	2
ctg321	321	164903	152774	6065	43038	5451	12.7	38209	3620	9.5
ctg322	322	106836	101286	2275	23817	2040	8.6	19887	785	3.9
ctg323	323	200228	170494	5437	32833	4752	14.5	27735	2807	10.1
ctg324	324	182163	167643	3549	35563	2997	8.4	30002	1123	3.7
ctg325	325	107225	97883	3167	22482	2785	12.4	17004	857	5
ctg326	326	107439	93172	1589	17442	1363	7.8	15711	858	5.5
ctg327	327	163378	150258	4084	34564	3622	10.5	28782	1800	6.3
ctg328	328	199493	176021	5049	43448	4519	10.4	36748	2290	6.2
ctg329	329	104300	91843	3117	23848	2782	11.7	20339	1672	8.2
ctg330	330	133082	128939	3916	34093	3526	10.3	27232	1205	4.4
ctg331	331	97853	92879	2211	27441	1962	7.1	22695	507	2.2
ctg332	332	136400	125259	3207	25687	2847	11.1	22232	1641	7.4
ctg333	333	145244	129544	3706	28480	3267	11.5	24047	1748	7.3
ctg334	334	199888	175261	4666	38009	4059	10.7	31396	1659	5.3
ctg335	335	106815	102381	3280	26743	2900	10.8	24535	2064	8.4
ctg336	336	107556	96531	3542	25065	3152	12.6	20719	1590	7.7
ctg337	337	114625	105797	2679	22274	2373	10.7	19515	1460	7.5
ctg338	338	169373	159029	6271	42785	5592	13.1	36240	3392	9.4
ctg339	339	107144	104859	1891	34782	1711	4.9	31778	938	3
ctg340	340	98185	89886	3397	23212	2996	12.9	19040	1561	8.2
ctg341	341	127117	116716	3573	24668	3141	12.7	18897	1196	6.3
ctg342	342	105214	92400	3378	22426	3022	13.5	19565	2037	10.4
ctg343	343	122220	111872	4279	25520	3713	14.5	18941	1348	7.1
ctg344	344	104775	101970	2699	31600	2440	7.7	28843	1423	4.9
ctg345	345	106582	94766	3193	18358	2691	14.7	14117	1194	8.5
ctg346	346	104662	97650	2438	22160	2184	9.9	20948	1855	8.9
ctg347	347	98656	95675	3882	28252	3453	12.2	24230	1877	7.7
ctg348	348	142555	138421	4426	36550	3923	10.7	29444	1610	5.5
ctg349	349	111229	92783	989	18124	880	4.9	16175	233	1.4
ctg350	350	104665	100343	3034	26909	2752	10.2	24108	1877	7.8
ctg351	351	100606	87105	2873	20252	2528	12.5	19198	2089	10.9
ctg352	352	137178	126975	5174	31594	4632	14.7	23381	1659	7.1
ctg353	353	120331	115318	2633	29675	2340	7.9	26998	1471	5.4
ctg354	354	141651	137565	4088	41889	3704	8.8	33294	1221	3.7
ctg355	355	118576	111714	3660	23567	3226	13.7	18721	1630	8.7
ctg356	356	114896	105082	2030	21569	1710	7.9	16639	358	2.2
ctg357	357	132315	120228	2625	22035	2190	9.9	17581	774	4.4
ctg358	358	99676	94988	2225	20205	1907	9.4	16252	542	3.3
ctg359	359	245765	224731	9890	57131	8726	15.3	45465	4176	9.2
ctg360	360	164275	144680	6637	35112	5811	16.5	27433	2616	9.5
ctg361	361	89909	72410	1410	10975	1177	10.7	8790	327	3.7
ctg362	362	118335	111749	4517	26773	3913	14.6	22415	2069	9.2
ctg363	363	135567	119236	1777	20388	1481	7.3	17287	595	3.4
ctg364	364	151916	139426	6041	31644	5352	16.9	24497	2546	10.4
ctg365	365	104026	90927	2627	20347	2327	11.4	18695	1683	9
ctg366	366	103479	93610	2819	22297	2461	11	20427	1928	9.4
ctg367	367	103535	95058	3535	21474	3216	15	19313	2370	12.3
ctg368	368	101520	90776	3314	20857	2980	14.3	18884	2252	11.9
ctg369	369	111762	106137	4670	28222	4214	14.9	24017	2579	10.7
ctg370	370	199222	177350	3807	43739	3373	7.7	39804	2149	5.4
ctg371	371	222498	211735	8607	55081	7638	13.9	44021	3864	8.8
ctg372	372	154040	140033	6046	32046	5258	16.4	25222	2603	10.3
ctg373	373	110495	97482	2601	23827	2270	9.5	20306	1169	5.8
ctg374	374	215620	193361	5614	42558	4900	11.5	36583	2833	7.7
ctg375	375	198543	179093	5395	36316	4653	12.8	30145	2576	8.5
ctg376	376	111257	92023	4524	22770	4032	17.7	18778	2449	13
ctg377	377	100745	91726	3981	20685	3536	17.1	16674	2078	12.5
ctg378	378	187757	169672	6859	38624	6032	15.6	30211	3041	10.1
ctg379	379	124011	113156	2592	24622	2274	9.2	20117	702	3.5
ctg380	380	214840	197167	5561	49164	4913	10	40861	2073	5.1
ctg381	381	133550	115859	3726	20557	3219	15.7	15260	1468	9.6
ctg382	382	144944	129971	5343	31377	4668	14.9	24699	2367	9.6
ctg383	383	198203	171599	5043	31090	4282	13.8	23515	1610	6.8
ctg384	384	180773	146718	3171	25032	2695	10.8	20463	975	4.8
ctg385	385	129569	116729	4159	25161	3575	14.2	19152	1465	7.6
ctg386	386	100970	96708	2404	21311	2092	9.8	16624	651	3.9
ctg387	387	98338	95031	1888	20865	1663	8	18076	698	3.9
ctg388	388	273774	261703	7747	79505	6989	8.8	67504	2646	3.9
ctg389	389	197189	174588	5984	36958	5280	14.3	32372	3449	10.7
ctg390	390	86359	79814	3705	22568	3304	14.6	16853	1372	8.1
ctg391	391	126254	112237	3116	24878	2738	11	21722	1646	7.6
ctg392	392	100887	95564	1080	22510	916	4.1	20091	344	1.7
ctg393	393	99602	94030	2846	21551	2551	11.8	19681	1919	9.8
ctg394	394	115571	107847	2308	24063	1968	8.2	19969	654	3.3
ctg395	395	352844	324618	8861	81715	7813	9.6	73325	5121	7
ctg396	396	175435	165420	6663	45694	5881	12.9	40102	3907	9.7
ctg397	397	98852	89725	2968	19433	2667	13.7	17652	1969	11.2
ctg398	398	91584	82892	3102	18059	2690	14.9	14933	1423	9.5
ctg399	399	245299	232817	6236	92262	5665	6.1	77453	1404	1.8
ctg400	400	100146	92392	2147	18438	1910	10.4	16677	1382	8.3
ctg401	401	105533	99094	3218	22519	2840	12.6	18055	1124	6.2
ctg402	402	129609	108348	3286	22675	2866	12.6	17780	1116	6.3
ctg403	403	98684	96109	1810	26753	1594	6	23500	661	2.8
ctg404	404	109120	105353	3690	27816	3363	12.1	25274	2508	9.9
ctg405	405	99823	89474	2203	17478	1930	11	15434	1254	8.1
ctg406	406	98044	89815	3193	19329	2801	14.5	15090	1342	8.9
ctg407	407	135035	124589	2917	28107	2603	9.3	26057	1901	7.3
ctg408	408	142144	128332	4165	31507	3548	11.3	26848	1860	6.9
ctg409	409	424008	391366	12700	112007	11387	10.2	93970	4870	5.2
ctg410	410	157481	143843	2837	29591	2496	8.4	23615	690	2.9
ctg411	411	95573	89503	2833	22068	2542	11.5	18713	1332	7.1
ctg412	412	98459	92972	2364	26746	2132	8	24549	1458	5.9
ctg413	413	164557	157802	2184	49118	1951	4	44563	615	1.4
ctg414	414	187950	165584	3570	34947	3161	9	30935	1924	6.2
ctg415	415	126505	111240	2559	24823	2267	9.1	19697	833	4.2
ctg416	416	117971	106614	3722	25482	3334	13.1	22531	2275	10.1
ctg417	417	92393	84869	2804	19270	2508	13	17095	1663	9.7
ctg418	418	97937	82375	1775	13098	1545	11.8	11763	1062	9
ctg419	419	113453	104392	2705	22516	2418	10.7	17527	705	4
ctg420	420	279795	255758	6897	60622	5989	9.9	48712	2189	4.5
ctg421	421	107837	100264	3135	21527	2776	12.9	16127	1092	6.8
ctg422	422	96034	92662	2434	19965	1985	9.9	16511	832	5
ctg423	423	95967	88749	1395	18456	1202	6.5	16154	416	2.6
ctg424	424	162735	139507	3193	26644	2791	10.5	22724	1562	6.9
ctg425	425	131343	118851	5208	29275	4702	16.1	24614	2749	11.2
ctg426	426	154749	132039	3175	23325	2634	11.3	20414	1653	8.1
ctg427	427	95718	84537	4410	23738	3773	15.9	20783	2734	13.2
ctg428	428	120205	108302	2592	20039	2174	10.8	16026	801	5
ctg429	429	329278	278373	11220	68828	9801	14.2	60177	6511	10.8
ctg430	430	97058	91490	2224	19761	1974	10	16462	975	5.9
ctg431	431	94448	88649	1555	15735	1287	8.2	13362	334	2.5
ctg432	432	93232	86626	1998	19065	1735	9.1	15942	537	3.4
ctg433	433	93827	86532	922	19718	758	3.8	17832	230	1.3
ctg434	434	160120	142496	4464	26312	3870	14.7	20040	1596	8
ctg435	435	102303	94650	2583	21066	2271	10.8	16660	658	3.9
ctg436	436	104999	96587	2604	20745	2311	11.1	18717	1675	8.9
ctg437	437	102613	95459	3755	19773	3283	16.6	15842	1656	10.5
ctg438	438	117960	110043	4392	27919	3901	14	23277	2143	9.2
ctg439	439	226728	199217	7334	49578	6486	13.1	43936	4538	10.3
ctg440	440	147331	129464	2811	39565	2406	6.1	33894	680	2
ctg441	441	126088	114639	4690	24997	4015	16.1	19385	1927	9.9
ctg442	442	335719	310345	4748	82781	4216	5.1	69151	969	1.4
ctg443	443	141514	134924	3500	32018	3118	9.7	27862	1672	6
ctg444	444	118444	108598	3252	20861	2774	13.3	16638	1295	7.8
ctg445	445	89696	85575	2932	20874	2571	12.3	15329	807	5.3
ctg446	446	109782	93200	2441	16677	2160	13	13863	1296	9.3
ctg447	447	92015	85111	2966	20565	2641	12.8	16734	1170	7
ctg448	448	102434	94338	3338	25015	2975	11.9	20011	1241	6.2
ctg449	449	78600	50889	761	4947	572	11.6	3983	274	6.9
ctg450	450	92200	70667	1320	11352	1076	9.5	8746	327	3.7
ctg451	451	136467	130476	4687	30278	4026	13.3	23999	1787	7.4
ctg452	452	105234	94625	2621	18108	2264	12.5	15437	1287	8.3
ctg453	453	157940	151124	4616	39643	4136	10.4	34104	2157	6.3
ctg454	454	92972	85192	2463	22113	2192	9.9	19404	1269	6.5
ctg455	455	195199	175652	5436	36820	4865	13.2	33404	3509	10.5
ctg456	456	210942	194530	6426	46895	5748	12.3	36598	2024	5.5
ctg457	457	137218	128870	3140	32092	2768	8.6	28069	1600	5.7
ctg458	458	92718	87747	1981	19196	1686	8.8	16107	749	4.7
ctg459	459	124267	110192	3199	19676	2712	13.8	15000	1127	7.5
ctg460	460	98281	82319	2195	16244	1893	11.7	13626	1058	7.8
ctg461	461	169956	154560	4569	35407	3947	11.1	29377	2032	6.9
ctg462	462	281918	250709	8894	61943	7923	12.8	53326	4964	9.3
ctg463	463	174479	150049	3373	29118	3009	10.3	25705	1820	7.1
ctg464	464	315214	290598	8585	70773	7498	10.6	59497	3619	6.1
ctg465	465	120727	106129	2822	23598	2521	10.7	19764	1361	6.9
ctg466	466	192285	183484	4990	67170	4472	6.7	60511	2557	4.2
ctg467	467	104867	94790	2568	18480	2200	11.9	14739	1033	7
ctg468	468	92094	83506	2676	15592	2346	15	12154	1097	9
ctg469	469	167807	137148	4409	26597	3803	14.3	20873	1717	8.2
ctg470	470	199939	185497	7041	48414	6224	12.9	41773	3749	9
ctg471	471	152072	143489	4982	34917	4458	12.8	26234	1513	5.8
ctg472	472	118001	107441	3157	21913	2741	12.5	17123	1212	7.1
ctg473	473	151226	134363	4791	35649	4281	12	29832	2485	8.3
ctg474	474	153148	144947	3527	35982	3043	8.5	30872	1237	4
ctg475	475	90491	87197	2049	21212	1802	8.5	17800	664	3.7
ctg476	476	131657	124476	2040	29517	1801	6.1	25727	592	2.3
ctg477	477	92720	88464	2178	22882	1920	8.4	19573	823	4.2
ctg478	478	93489	91815	783	30061	706	2.3	27325	187	0.7
ctg479	479	91599	79846	3400	21103	3026	14.3	19462	2426	12.5
ctg480	480	99848	94314	2313	21271	2023	9.5	17819	863	4.8
ctg481	481	135832	126666	3470	31173	3073	9.9	25531	1112	4.4
ctg482	482	116967	112048	3247	29496	2887	9.8	25628	1689	6.6
ctg483	483	119801	110036	2520	21647	2175	10	19174	1369	7.1
ctg484	484	237355	209658	2413	48385	2069	4.3	43738	735	1.7
ctg485	485	110769	101235	4300	25182	3851	15.3	19780	1868	9.4
ctg486	486	90668	77228	3854	20731	3182	15.3	16547	1776	10.7
ctg487	487	108972	100705	2551	23962	2258	9.4	18593	591	3.2
ctg488	488	95390	90727	2938	23905	2497	10.4	19954	1393	7
ctg489	489	92825	83667	3363	21927	2998	13.7	16911	1394	8.2
ctg490	490	178386	169868	4963	45705	4453	9.7	38321	1982	5.2
ctg491	491	147989	136604	5163	27222	4391	16.1	21483	2271	10.6
ctg492	492	93064	87610	3324	21800	2979	13.7	17889	1591	8.9
ctg493	493	160013	132456	2509	26940	2213	8.2	22723	970	4.3
ctg494	494	92063	81585	1462	15827	1326	8.4	14855	982	6.6
ctg495	495	84910	74048	1714	14757	1484	10.1	11390	395	3.5
ctg496	496	152448	131387	3101	29287	2668	9.1	23989	1000	4.2
ctg497	497	152557	137356	3540	31050	3035	9.8	24937	1079	4.3
ctg498	498	92413	85364	1687	25692	1487	5.8	22272	550	2.5
ctg499	499	137462	123199	3196	23679	2750	11.6	18100	1077	6
ctg500	500	247430	218309	4910	48716	4373	9	44783	3112	6.9
ctg501	501	111410	101147	3279	21651	2882	13.3	17504	1579	9
ctg502	502	150985	122415	2073	22337	1713	7.7	18937	485	2.6
ctg503	503	332978	301352	9963	83223	8910	10.7	74103	5711	7.7
ctg504	504	139525	117992	1681	24955	1392	5.6	21371	410	1.9
ctg505	505	90848	83248	2111	16509	1786	10.8	13468	827	6.1
ctg506	506	137077	135628	2071	58260	1919	3.3	53847	779	1.4
ctg507	507	84672	72924	2407	15691	2110	13.4	12764	1039	8.1
ctg508	508	90493	83584	610	23314	556	2.4	21977	193	0.9
ctg509	509	88059	80053	2507	20487	2231	10.9	17055	1131	6.6
ctg510	510	154070	144326	5210	36315	4513	12.4	29058	1797	6.2
ctg511	511	137364	129905	4430	29095	3920	13.5	24582	2107	8.6
ctg512	512	164687	139653	5137	28623	4318	15.1	23863	2539	10.6
ctg513	513	148077	132795	3171	25860	2714	10.5	20636	1119	5.4
ctg514	514	88059	78017	1387	16814	1224	7.3	15971	959	6
ctg515	515	101899	92565	2592	21513	2210	10.3	18054	1284	7.1
ctg516	516	89196	84596	3199	21055	2839	13.5	15595	1109	7.1
ctg517	517	102062	90906	2698	18453	2277	12.3	14073	733	5.2
ctg518	518	105880	102933	2872	26160	2566	9.8	23700	1794	7.6
ctg519	519	104839	99853	3767	26887	3366	12.5	21516	1355	6.3
ctg520	520	136889	118241	4707	27631	4203	15.2	22479	2323	10.3
ctg521	521	237191	203136	5104	48094	4373	9.1	42062	2263	5.4
ctg522	522	106450	102782	2525	27604	2242	8.1	24260	1143	4.7
ctg523	523	111743	99275	3933	23147	3453	14.9	19148	2069	10.8
ctg524	524	112559	98168	2958	18988	2581	13.6	15778	1526	9.7
ctg525	525	178503	158591	4351	33678	3816	11.3	27305	1765	6.5
ctg526	526	150849	140332	4591	31099	4043	13	25566	2137	8.4
ctg527	527	95938	90200	1677	16902	1472	8.7	15595	1015	6.5
ctg528	528	231218	199926	5361	39655	4674	11.8	33499	2640	7.9
ctg529	529	152926	134683	3602	28856	3128	10.8	25575	2037	8
ctg530	530	157787	148528	5027	35966	4426	12.3	28507	1677	5.9
ctg531	531	105645	98034	2529	29144	2234	7.7	24178	829	3.4
ctg532	532	105604	90153	1100	20131	944	4.7	18278	365	2
ctg533	533	144390	135785	3785	33999	3344	9.8	27580	1121	4.1
ctg534	534	141950	136547	3930	33236	3481	10.5	26592	1341	5
ctg535	535	118004	113118	5093	32818	4570	13.9	25874	2222	8.6
ctg536	536	97386	89024	2367	17151	2101	12.3	14496	1104	7.6
ctg537	537	153288	137554	4273	35278	3725	10.6	29825	1785	6
ctg538	538	85130	79035	2116	15859	1863	11.7	13042	848	6.5
ctg539	539	99438	94361	2506	20652	2219	10.7	17539	1172	6.7
ctg540	540	102764	98892	3949	25649	3520	13.7	19466	1019	5.2
ctg541	541	84483	75063	2494	14692	2159	14.7	11832	1046	8.8
ctg542	542	116958	109143	4338	23526	3785	16.1	17560	1667	9.5
ctg543	543	102035	89219	2181	19852	1897	9.6	15978	473	3
ctg544	544	165305	154278	4290	35651	3835	10.8	32434	2795	8.6
ctg545	545	101341	96133	2764	23738	2425	10.2	19236	827	4.3
ctg546	546	86986	73838	1095	15136	877	5.8	12937	239	1.8
ctg547	547	165196	144254	5237	35249	4528	12.8	29961	2674	8.9
ctg548	548	239481	220959	9060	66611	8143	12.2	59261	5656	9.5
ctg549	549	98574	89299	1992	16571	1736	10.5	14451	1065	7.4
ctg550	550	161059	156730	3431	45630	3069	6.7	40119	1344	3.4
ctg551	551	433219	353164	13588	85670	11674	13.6	72918	7264	10
ctg552	552	150689	143332	4098	35246	3570	10.1	30181	1600	5.3
ctg553	553	88002	74915	2201	15078	1926	12.8	13104	1230	9.4
ctg554	554	101614	92166	1888	19741	1682	8.5	15931	528	3.3
ctg555	555	87130	80388	2526	19501	2269	11.6	17598	1544	8.8
ctg556	556	123928	111905	3080	19752	2696	13.6	17253	1795	10.4
ctg557	557	209852	191956	6062	41023	5318	13	31151	1627	5.2
ctg558	558	98647	90402	3612	19678	3162	16.1	14760	1280	8.7
ctg559	559	93099	81699	1345	15014	1168	7.8	11740	305	2.6
ctg560	560	288779	259811	8816	62243	7822	12.6	50737	3968	7.8
ctg561	561	225383	209946	9072	56358	8005	14.2	44479	3555	8
ctg562	562	184797	165430	6586	42207	5924	14	33391	2489	7.5
ctg563	563	87211	81623	2306	18096	2069	11.4	15790	1295	8.2
ctg564	564	124353	117706	3818	25377	3402	13.4	22007	2198	10
ctg565	565	88866	85389	1020	22477	905	4	20171	213	1.1
ctg566	566	120683	111461	2814	20591	2434	11.8	16370	1054	6.4
ctg567	567	98616	88630	1818	19037	1575	8.3	16747	703	4.2
ctg568	568	86745	76883	1826	16637	1603	9.6	14303	871	6.1
ctg569	569	216361	178904	5440	42803	4650	10.9	35762	2218	6.2
ctg570	570	113068	101679	3923	20138	3355	16.7	14784	1412	9.6
ctg571	571	121107	88060	2528	19559	2207	11.3	14683	470	3.2
ctg572	572	227816	201450	7463	48144	6449	13.4	39451	3123	7.9
ctg573	573	84075	75119	1046	15344	896	5.8	13362	229	1.7
ctg574	574	155829	143316	3837	34381	3372	9.8	29312	1558	5.3
ctg575	575	141146	128012	4843	26740	4114	15.4	20559	1793	8.7
ctg576	576	248080	237132	6251	72307	5612	7.8	63018	2697	4.3
ctg577	577	141171	127993	3853	33833	3432	10.1	29490	1957	6.6
ctg578	578	85828	80923	2497	22014	2201	10	19472	1432	7.4
ctg579	579	85799	80713	4591	20742	4228	20.4	15085	1299	8.6
ctg580	580	94596	69247	1735	15553	1543	9.9	12460	362	2.9
ctg581	581	103678	99065	2653	23838	2311	9.7	20159	1020	5.1
ctg582	582	86863	79565	757	13997	623	4.5	12329	168	1.4
ctg583	583	103457	87521	2018	14623	1774	12.1	12241	1017	8.3
ctg584	584	214975	197043	6892	47743	6096	12.8	39039	3418	8.8
ctg585	585	81809	76345	2473	17636	2195	12.4	13815	909	6.6
ctg586	586	128420	120050	1445	27333	1219	4.5	24823	564	2.3
ctg587	587	108650	102270	1926	31533	1644	5.2	27821	559	2
ctg588	588	86141	77847	2354	16425	2057	12.5	14599	1438	9.8
ctg589	589	178215	153467	4522	36108	3907	10.8	29914	2189	7.3
ctg590	590	85095	78855	2135	17263	1889	10.9	14051	854	6.1
ctg591	591	148093	134021	2785	34362	2413	7	27012	629	2.3
ctg592	592	127170	109978	2923	21751	2518	11.6	19605	1792	9.1
ctg593	593	122487	114135	6664	27837	5992	21.5	21441	2915	13.6
ctg594	594	199835	171692	1927	36056	1665	4.6	30654	415	1.4
ctg595	595	90257	83507	2811	16916	2434	14.4	12854	1228	9.6
ctg596	596	84221	76851	1329	16178	1166	7.2	13248	335	2.5
ctg597	597	98400	93517	3748	25429	3320	13.1	22641	2260	10
ctg598	598	97241	91989	4260	26492	3820	14.4	22036	2301	10.4
ctg599	599	83978	78565	2052	19727	1826	9.3	17568	1153	6.6
ctg600	600	109660	101371	2893	18171	2569	14.1	14955	1326	8.9
ctg601	601	112672	103567	3065	22641	2730	12.1	19104	1555	8.1
ctg602	602	84384	75064	2191	13072	1876	14.4	10616	999	9.4
ctg603	603	249318	225342	7862	53219	7013	13.2	42565	3155	7.4
ctg604	604	83227	79296	2537	19392	2269	11.7	16687	1315	7.9
ctg605	605	83980	79361	381	17639	322	1.8	16468	97	0.6
ctg606	606	85066	77674	2519	16193	2168	13.4	13398	1006	7.5
ctg607	607	121840	113844	4082	26169	3604	13.8	20863	1673	8
ctg608	608	118443	101398	3320	21006	2873	13.7	17789	1619	9.1
ctg609	609	119895	106642	2504	25361	2176	8.6	20867	444	2.1
ctg610	610	84501	77622	1432	16950	1239	7.3	15917	919	5.8
ctg611	611	92060	81871	2952	17294	2608	15.1	13161	1002	7.6
ctg612	612	269263	249570	8339	59820	7320	12.2	48484	3048	6.3
ctg613	613	101810	91831	652	18006	550	3.1	16349	137	0.8
ctg614	614	150017	121372	2901	22823	2479	10.9	17318	543	3.1
ctg615	615	83097	79271	1719	21856	1527	7	19550	852	4.4
ctg616	616	83329	78119	1177	20425	1082	5.3	18258	480	2.6
ctg617	617	168994	150033	4207	37982	3779	9.9	32994	1987	6
ctg618	618	125934	122706	3456	47949	3194	6.7	38247	1009	2.6
ctg619	619	88580	80075	947	15108	761	5	13109	159	1.2
ctg620	620	83768	76222	2093	13639	1807	13.2	11039	971	8.8
ctg621	621	121350	102647	2868	17775	2319	13	12913	634	4.9
ctg622	622	147123	131544	2445	26101	2100	8	22843	1020	4.5
ctg623	623	79218	68060	2176	15730	1945	12.4	14403	1513	10.5
ctg624	624	83463	65210	722	12950	635	4.9	12153	374	3.1
ctg625	625	90602	85342	942	22948	827	3.6	21125	300	1.4
ctg626	626	152874	127368	2805	23525	2374	10.1	21041	1570	7.5
ctg627	627	183870	170417	5398	36372	4744	13	28596	1880	6.6
ctg628	628	93140	84739	1911	17437	1657	9.5	13667	610	4.5
ctg629	629	146805	140495	2644	40949	2385	5.8	33983	713	2.1
ctg630	630	138367	122446	2846	27029	2462	9.1	23970	1445	6
ctg631	631	137372	126409	2891	32218	2566	8	28267	987	3.5
ctg632	632	79253	77335	3017	22254	2730	12.3	19669	1744	8.9
ctg633	633	140978	133924	3413	36489	3100	8.5	29887	1439	4.8
ctg634	634	110686	102604	3817	20073	3310	16.5	16485	1865	11.3
ctg635	635	80669	63928	1181	12435	1025	8.2	9511	207	2.2
ctg636	636	144136	127600	4140	23401	3635	15.5	17449	1357	7.8
ctg637	637	179763	164863	4617	38941	4078	10.5	32200	1907	5.9
ctg638	638	100664	95697	2640	25602	2388	9.3	22195	1176	5.3
ctg639	639	96495	92897	2262	25248	1996	7.9	21478	753	3.5
ctg640	640	81217	76094	2279	19624	2053	10.5	17759	1324	7.5
ctg641	641	198447	180043	6004	36196	5211	14.4	26707	1806	6.8
ctg642	642	78716	76238	2704	16728	2340	14	11751	694	5.9
ctg643	643	168479	133224	3059	35266	2665	7.6	31137	928	3
ctg644	644	129732	114072	2415	22419	2031	9.1	17789	450	2.5
ctg645	645	77485	72810	1504	14288	1328	9.3	10503	250	2.4
ctg646	646	96434	91698	2666	19241	2373	12.3	15848	1153	7.3
ctg647	647	168145	155331	4167	30408	3658	12	25555	1941	7.6
ctg648	648	130373	119142	2157	25716	1913	7.4	22970	1099	4.8
ctg649	649	151602	141887	1504	30370	1337	4.4	27830	563	2
ctg650	650	81170	74132	1170	13616	990	7.3	11558	381	3.3
ctg651	651	93710	88351	3452	19389	3018	15.6	16588	1836	11.1
ctg652	652	104249	92211	3118	15310	2678	17.5	10811	1035	9.6
ctg653	653	159376	141341	4002	31302	3472	11.1	23755	936	3.9
ctg654	654	101045	93862	2988	19284	2679	13.9	17124	1968	11.5
ctg655	655	136701	116478	2661	21561	2210	10.2	18681	1217	6.5
ctg656	656	82726	77468	2066	15856	1810	11.4	12768	753	5.9
ctg657	657	70329	51657	2215	10242	1904	18.6	6434	405	6.3
ctg658	658	90937	79078	2316	14596	2003	13.7	12385	1260	10.2
ctg659	659	81261	77672	2319	16069	2036	12.7	13346	1021	7.7
ctg660	660	79060	72111	2743	19301	2483	12.9	15720	1189	7.6
ctg661	661	80076	75558	1884	14548	1673	11.5	13011	1100	8.5
ctg662	662	120344	114094	2774	25035	2458	9.8	21079	1058	5
ctg663	663	112826	103532	4294	25553	3788	14.8	21222	2101	9.9
ctg664	664	79586	73034	2056	13880	1815	13.1	11090	781	7
ctg665	665	79315	73186	383	14267	321	2.2	13302	97	0.7
ctg666	666	159139	137576	2915	27525	2504	9.1	24676	1569	6.4
ctg667	667	80175	76147	3086	18004	2731	15.2	15437	1576	10.2
ctg668	668	275988	242966	8385	52113	7382	14.2	42123	3756	8.9
ctg669	669	82016	75902	1931	14880	1709	11.5	14053	1476	10.5
ctg670	670	80960	77195	2743	19150	2449	12.8	16571	1510	9.1
ctg671	671	105221	94757	2867	18333	2471	13.5	14280	1052	7.4
ctg672	672	78771	67046	2097	15496	1795	11.6	13712	1190	8.7
ctg673	673	113650	88169	1604	14380	1325	9.2	11644	335	2.9
ctg674	674	134093	115906	3226	20433	2771	13.6	15889	1031	6.5
ctg675	675	175681	161407	5426	42240	4824	11.4	32779	1674	5.1
ctg676	676	96354	90468	3448	23759	3068	12.9	19338	1467	7.6
ctg677	677	81526	79719	3085	21374	2759	12.9	17701	1328	7.5
ctg678	678	127014	104304	3301	22462	2712	12.1	18771	1472	7.8
ctg679	679	80815	73742	2098	13544	1810	13.4	10661	808	7.6
ctg680	680	114324	92098	2323	14892	1934	13	10650	571	5.4
ctg681	681	130773	116893	4408	23864	3893	16.3	17898	1665	9.3
ctg682	682	79228	71404	1597	13538	1332	9.8	11527	579	5
ctg683	683	126993	114243	3326	19741	2829	14.3	16258	1451	8.9
ctg684	684	76891	61930	2413	13255	2057	15.5	10996	1137	10.3
ctg685	685	80305	68521	1068	11405	860	7.5	9891	230	2.3
ctg686	686	72853	63927	2435	13797	2086	15.1	10504	913	8.7
ctg687	687	75426	69147	1669	13610	1434	10.5	11279	677	6
ctg688	688	165064	143047	1430	33246	1206	3.6	29720	297	1
ctg689	689	137028	133481	4300	37114	3830	10.3	31067	1843	5.9
ctg690	690	91583	79064	1539	13429	1334	9.9	12054	852	7.1
ctg691	691	117223	108720	2368	21953	2068	9.4	16800	589	3.5
ctg692	692	181505	144953	1859	27541	1597	5.8	23546	386	1.6
ctg693	693	79223	70088	2639	15415	2315	15	13515	1629	12.1
ctg694	694	161228	144547	3530	30362	3046	10	25700	1480	5.8
ctg695	695	70682	36311	1276	5418	1129	20.8	3786	357	9.4
ctg696	696	80593	69445	439	13861	380	2.7	12900	102	0.8
ctg697	697	80776	77103	2199	18653	1962	10.5	15536	912	5.9
ctg698	698	79356	75221	2311	14570	2047	14	12247	1226	10
ctg699	699	113642	89134	3446	15319	2832	18.5	11781	1507	12.8
ctg700	700	125052	104840	1603	15650	1358	8.7	13065	433	3.3
ctg701	701	81291	74818	2210	17561	1963	11.2	14608	1039	7.1
ctg702	702	81365	76755	2629	15664	2283	14.6	12825	1189	9.3
ctg703	703	92784	80638	2043	13875	1752	12.6	11608	1017	8.8
ctg704	704	79064	75960	2050	19829	1845	9.3	17473	1135	6.5
ctg705	705	81373	73078	1170	14461	1048	7.2	13102	664	5.1
ctg706	706	78167	71449	1245	15957	1067	6.7	13309	263	2
ctg707	707	88281	84322	3376	16346	2956	18.1	12714	1498	11.8
ctg708	708	80231	77881	1990	21132	1786	8.5	19864	1405	7.1
ctg709	709	161759	152497	4505	36648	3957	10.8	30602	1659	5.4
ctg710	710	116274	107877	3598	19763	3083	15.6	15634	1475	9.4
ctg711	711	111843	101570	3479	22200	3068	13.8	18436	1771	9.6
ctg712	712	119798	116945	2193	44156	1983	4.5	39422	973	2.5
ctg713	713	104292	102356	1766	34515	1566	4.5	31211	544	1.7
ctg714	714	80583	76264	1589	15923	1393	8.7	13837	652	4.7
ctg715	715	134047	123945	2254	25448	2007	7.9	22514	1099	4.9
ctg716	716	92362	74376	2403	15008	2155	14.4	13198	1506	11.4
ctg717	717	128467	117858	1817	25577	1562	6.1	22484	673	3
ctg718	718	72609	70738	2323	18809	2108	11.2	14704	769	5.2
ctg719	719	159765	138376	4095	25312	3582	14.2	21683	2263	10.4
ctg720	720	145142	135901	4572	36855	4016	10.9	30532	2040	6.7
ctg721	721	106492	94625	1538	17850	1321	7.4	14362	342	2.4
ctg722	722	75171	67215	2195	14965	1931	12.9	10845	432	4
ctg723	723	72700	69549	2515	15171	2145	14.1	12031	1009	8.4
ctg724	724	78326	68601	1556	11384	1368	12	9521	706	7.4
ctg725	725	94827	84311	3586	17800	3040	17.1	11934	924	7.7
ctg726	726	81925	73720	2231	14317	1916	13.4	11234	888	7.9
ctg727	727	88908	79727	2473	14573	2109	14.5	12015	1208	10.1
ctg728	728	106306	99553	3613	24536	3152	12.8	20320	1625	8
ctg729	729	76664	71558	2524	16242	2184	13.4	12603	890	7.1
ctg730	730	78816	74343	2205	19880	1960	9.9	16232	794	4.9
ctg731	731	79733	76673	2375	17672	2110	11.9	14633	1144	7.8
ctg732	732	102965	92319	3941	26550	3479	13.1	22353	1760	7.9
ctg733	733	112169	105158	3242	20955	2823	13.5	16056	1041	6.5
ctg734	734	181090	157534	5223	30926	4282	13.8	26142	2379	9.1
ctg735	735	73424	68116	1266	15835	1105	7	12407	283	2.3
ctg736	736	75651	69297	3068	20053	2730	13.6	16233	1467	9
ctg737	737	117700	113399	3952	27360	3304	12.1	24522	2277	9.3
ctg738	738	82412	75191	1828	18727	1642	8.8	14559	529	3.6
ctg739	739	72724	67155	4205	18258	3738	20.5	12376	1203	9.7
ctg740	740	78830	71716	1640	18450	1468	8	16832	975	5.8
ctg741	741	78044	67583	1465	11406	1306	11.5	10534	989	9.4
ctg742	742	79643	76256	1205	14693	1044	7.1	12382	509	4.1
ctg743	743	96540	83320	3296	14709	2728	18.5	10924	1305	11.9
ctg744	744	78538	76852	2629	19234	2340	12.2	15393	1051	6.8
ctg745	745	127296	126415	2124	47882	1945	4.1	42972	572	1.3
ctg746	746	118848	104727	3107	19091	2675	14	14390	1050	7.3
ctg747	747	147874	135997	5036	31844	4440	13.9	24816	2090	8.4
ctg748	748	100572	82052	4096	17503	3593	20.5	11494	861	7.5
ctg749	749	77310	74070	2402	20648	2091	10.1	14648	467	3.2
ctg750	750	78514	73118	1479	16038	1362	8.5	14667	818	5.6
ctg751	751	90869	75091	2013	12929	1653	12.8	11158	931	8.3
ctg752	752	158389	148746	3010	37021	2710	7.3	34255	1846	5.4
ctg753	753	144990	131504	3199	31894	2824	8.9	25056	745	3
ctg754	754	115930	107127	2732	27353	2391	8.7	23800	950	4
ctg755	755	75761	72565	1871	18658	1610	8.6	15371	493	3.2
ctg756	756	119032	101623	1675	19362	1477	7.6	15538	565	3.6
ctg757	757	85430	77808	1857	16443	1634	9.9	15107	1197	7.9
ctg758	758	84675	81431	3308	19148	2954	15.4	15486	1608	10.4
ctg759	759	89137	83084	5036	20205	4504	22.3	13044	1397	10.7
ctg760	760	173134	155292	6224	32410	5399	16.7	25332	2835	11.2
ctg761	761	78066	74641	2887	18570	2593	14	17359	2102	12.1
ctg762	762	75292	71385	2535	16443	2232	13.6	13773	1214	8.8
ctg763	763	231760	206316	7779	46900	6461	13.8	37554	3210	8.5
ctg764	764	219931	201965	4639	49347	4088	8.3	44833	2595	5.8
ctg765	765	149473	134621	3463	27584	2951	10.7	23217	1376	5.9
ctg766	766	154149	138275	5194	28174	4441	15.8	22580	2219	9.8
ctg767	767	77827	75163	475	18633	377	2	17474	110	0.6
ctg768	768	104165	98752	2718	23088	2401	10.4	18817	1030	5.5
ctg769	769	108849	92156	2315	18543	1969	10.6	16138	1081	6.7
ctg770	770	145377	133633	7670	29861	6744	22.6	23102	3708	16.1
ctg771	771	78192	72316	3790	20248	3379	16.7	14423	1319	9.1
ctg772	772	93889	87448	3376	20984	2880	13.7	18361	1852	10.1
ctg773	773	78814	74851	2286	18106	1988	11	14898	887	6
ctg774	774	132963	122572	4577	29717	4108	13.8	25458	2350	9.2
ctg775	775	113121	101776	4743	23958	4256	17.8	19556	2445	12.5
ctg776	776	76833	68825	2184	15078	1969	13.1	14154	1582	11.2
ctg777	777	109235	99947	3326	16796	2903	17.3	12452	1289	10.4
ctg778	778	111499	89502	1801	16761	1572	9.4	12723	402	3.2
ctg779	779	169045	158013	4239	36553	3773	10.3	32674	2495	7.6
ctg780	780	104673	84391	2388	14989	2045	13.6	11207	776	6.9
ctg781	781	76205	63925	505	12981	442	3.4	11513	123	1.1
ctg782	782	160511	128821	4456	31060	3873	12.5	28842	3072	10.7
ctg783	783	102433	95954	3210	22461	2892	12.9	18483	1579	8.5
ctg784	784	148268	141698	3826	33931	3389	10	28264	1401	5
ctg785	785	76835	71432	926	13953	783	5.6	11509	228	2
ctg786	786	73131	67025	1803	11315	1507	13.3	8934	663	7.4
ctg787	787	71830	63979	2165	11181	1859	16.6	8008	694	8.7
ctg788	788	75855	71221	1900	17046	1716	10.1	16024	1343	8.4
ctg789	789	163195	151047	2869	36294	2519	6.9	29002	799	2.8
ctg790	790	94398	89252	2050	19160	1868	9.7	15290	770	5
ctg791	791	163342	153173	4649	38420	4057	10.6	34632	2738	7.9
ctg792	792	158535	141037	5535	31760	4898	15.4	24877	2152	8.7
ctg793	793	91960	87323	2950	21907	2616	11.9	18002	1279	7.1
ctg794	794	74424	60514	2349	14021	2007	14.3	12868	1562	12.1
ctg795	795	74517	71093	855	14862	738	5	13247	239	1.8
ctg796	796	73009	68760	1960	12989	1648	12.7	8695	362	4.2
ctg797	797	81991	78071	2808	16610	2439	14.7	11964	850	7.1
ctg798	798	223107	202881	7726	45424	6790	14.9	35677	3171	8.9
ctg799	799	174509	154979	4416	34306	3898	11.4	27710	1783	6.4
ctg800	800	67038	60781	2410	13932	2126	15.3	10626	833	7.8
ctg801	801	236096	207481	7343	53927	6566	12.2	46452	3781	8.1
ctg802	802	161375	151970	4792	35322	4238	12	29547	2105	7.1
ctg803	803	61876	60196	1897	15213	1672	11	11855	556	4.7
ctg804	804	74281	71132	2050	16378	1795	11	14077	958	6.8
ctg805	805	141506	128586	5153	31637	4568	14.4	25719	2288	8.9
ctg806	806	109948	100015	1907	21427	1653	7.7	18478	641	3.5
ctg807	807	248766	222911	7414	54262	6485	12	46427	3783	8.1
ctg808	808	75191	71588	1602	16378	1408	8.6	14250	724	5.1
ctg809	809	100346	95186	3116	20624	2736	13.3	15895	1021	6.4
ctg810	810	74726	72730	1717	21877	1533	7	19638	835	4.3
ctg811	811	78844	68268	2067	16769	1826	10.9	13012	615	4.7
ctg812	812	299900	251819	7754	56637	6743	11.9	42778	1990	4.7
ctg813	813	148115	137181	7242	33766	6393	18.9	25031	2958	11.8
ctg814	814	92149	85347	3327	19633	2965	15.1	15449	1489	9.6
ctg815	815	73768	65315	1955	9459	1662	17.6	6618	559	8.4
ctg816	816	75635	74132	2397	19487	2165	11.1	16423	1337	8.1
ctg817	817	89573	86877	3008	23037	2666	11.6	19411	1309	6.7
ctg818	818	75204	67322	2442	12877	2165	16.8	9579	1024	10.7
ctg819	819	83700	72553	3449	17736	2865	16.2	13631	1227	9
ctg820	820	107416	96337	3918	26143	3437	13.1	21649	1857	8.6
ctg821	821	71076	62225	2249	14284	1980	13.9	12418	1342	10.8
ctg822	822	104620	88203	2265	19579	1999	10.2	15472	525	3.4
ctg823	823	98673	90068	4050	23240	3570	15.4	18940	1668	8.8
ctg824	824	142139	135691	5483	42780	4937	11.5	36739	3041	8.3
ctg825	825	114477	104876	4433	23563	3930	16.7	17069	1378	8.1
ctg826	826	166337	158165	2730	36234	2434	6.7	30066	735	2.4
ctg827	827	91641	84124	2379	19421	2042	10.5	17241	1314	7.6
ctg828	828	276933	254250	5934	57902	5250	9.1	47292	1594	3.4
ctg829	829	66835	42157	1194	6861	945	13.8	5024	437	8.7
ctg830	830	166955	152117	3581	35703	3222	9	30986	1610	5.2
ctg831	831	106840	99923	2799	22169	2468	11.1	19885	1704	8.6
ctg832	832	76093	73789	3275	19690	2985	15.2	18080	2335	12.9
ctg833	833	71335	65291	1143	12595	1009	8	10482	310	3
ctg834	834	96832	87593	2314	20941	2020	9.6	17676	855	4.8
ctg835	835	106106	100150	2177	24425	1923	7.9	21867	1022	4.7
ctg836	836	80839	77517	2146	18236	1908	10.5	16104	1156	7.2
ctg837	837	161327	144916	3648	28700	3213	11.2	23337	1406	6
ctg838	838	111429	103730	2557	23102	2263	9.8	19009	770	4.1
ctg839	839	263566	220905	7782	42787	6783	15.9	34941	3607	10.3
ctg840	840	126726	110570	4070	21439	3439	16	15304	1102	7.2
ctg841	841	71318	67367	2110	12454	1842	14.8	9366	750	8
ctg842	842	72514	67088	1702	10887	1482	13.6	9187	804	8.8
ctg843	843	72553	71840	780	22590	706	3.1	20755	237	1.1
ctg844	844	72802	66095	1720	12338	1511	12.2	10850	914	8.4
ctg845	845	109270	101627	2265	20241	1963	9.7	17487	1045	6
ctg846	846	207421	191790	6468	47043	5697	12.1	37691	2474	6.6
ctg847	847	109570	100729	2511	22788	2202	9.7	20458	1421	6.9
ctg848	848	79334	75965	3071	15290	2763	18.1	12126	1545	12.7
ctg849	849	96808	87226	2573	21531	2201	10.2	19357	1544	8
ctg850	850	95757	85401	1485	17059	1296	7.6	13857	326	2.4
ctg851	851	116328	107693	2577	22112	2249	10.2	17309	773	4.5
ctg852	852	74126	65183	1784	11133	1547	13.9	9549	976	10.2
ctg853	853	72837	66424	1740	15274	1517	9.9	13844	1121	8.1
ctg854	854	145710	134926	2817	28193	2433	8.6	19856	465	2.3
ctg855	855	190609	171497	5587	38693	4859	12.6	29367	1794	6.1
ctg856	856	133488	120548	3692	29618	3284	11.1	25211	1669	6.6
ctg857	857	116937	108649	2619	22870	2318	10.1	20134	1305	6.5
ctg858	858	73006	69042	1430	16942	1257	7.4	15649	860	5.5
ctg859	859	72787	66343	1611	12739	1373	10.8	11589	976	8.4
ctg860	860	108193	86622	1335	16741	1133	6.8	14639	293	2
ctg861	861	73696	67911	2256	12117	1974	16.3	9484	922	9.7
ctg862	862	106475	96750	2196	21525	1947	9	16380	569	3.5
ctg863	863	146074	124241	2856	21650	2476	11.4	18722	1506	8
ctg864	864	137052	133741	2415	49606	2179	4.4	43376	611	1.4
ctg865	865	70575	64627	1555	12293	1332	10.8	9014	325	3.6
ctg866	866	72214	65563	1011	11149	832	7.5	9413	267	2.8
ctg867	867	180730	167001	6889	41984	6102	14.5	32989	2655	8
ctg868	868	154930	139056	6859	32552	5996	18.4	22373	1954	8.7
ctg869	869	70120	64900	1882	12053	1640	13.6	9914	851	8.6
ctg870	870	72988	65714	1839	11507	1587	13.8	9606	942	9.8
ctg871	871	169096	141064	2208	25073	1898	7.6	21349	477	2.2
ctg872	872	89938	80487	2864	14670	2509	17.1	10704	1041	9.7
ctg873	873	145347	131145	2055	29016	1797	6.2	24909	473	1.9
ctg874	874	155195	142516	4707	35888	4159	11.6	27876	1320	4.7
ctg875	875	101988	92687	3389	26435	2854	10.8	20072	636	3.2
ctg876	876	178100	174680	6605	60468	6069	10	45023	1741	3.9
ctg877	877	73321	66999	2163	12972	1907	14.7	10988	1203	10.9
ctg878	878	81994	77037	2341	18580	2078	11.2	15007	730	4.9
ctg879	879	66425	61210	2435	12359	2162	17.5	10245	1315	12.8
ctg880	880	98153	91956	2609	18920	2287	12.1	14878	991	6.7
ctg881	881	154567	141460	3240	29660	2827	9.5	25226	1234	4.9
ctg882	882	140951	128732	3847	25429	3366	13.2	19449	1341	6.9
ctg883	883	70045	62132	1083	9633	873	9.1	7611	235	3.1
ctg884	884	104141	92744	2117	16989	1843	10.8	14650	1068	7.3
ctg885	885	61267	47768	1565	7728	1413	18.3	5033	310	6.2
ctg886	886	74334	70325	2000	15131	1764	11.7	12204	741	6.1
ctg887	887	83373	80042	1338	17068	1163	6.8	13656	439	3.2
ctg888	888	68040	58148	1374	11941	1172	9.8	9602	298	3.1
ctg889	889	81312	72775	1574	14623	1316	9	11989	395	3.3
ctg890	890	71703	67000	1689	13179	1461	11.1	10504	637	6.1
ctg891	891	79582	71582	2724	13651	2241	16.4	10377	927	8.9
ctg892	892	122889	114080	4149	25517	3664	14.4	20652	2028	9.8
ctg893	893	72743	65095	537	12143	458	3.8	10694	104	1
ctg894	894	141118	123270	3333	25641	2850	11.1	20751	1129	5.4
ctg895	895	92653	71577	2565	15722	2077	13.2	13544	1320	9.7
ctg896	896	66252	58342	2010	14741	1813	12.3	12267	930	7.6
ctg897	897	184150	165152	4619	34920	4012	11.5	29350	2165	7.4
ctg898	898	102895	96356	3834	23456	3405	14.5	18519	1473	8
ctg899	899	86724	85345	1063	26869	936	3.5	24036	218	0.9
ctg900	900	89543	83429	2855	18079	2512	13.9	13743	776	5.6
ctg901	901	72693	69885	1689	18067	1560	8.6	16569	1063	6.4
ctg902	902	68481	62344	1350	11041	1138	10.3	8833	448	5.1
ctg903	903	69868	66540	1971	14464	1725	11.9	11922	845	7.1
ctg904	904	69622	64128	2096	13574	1813	13.4	12004	1200	10
ctg905	905	67440	58199	2644	13014	2320	17.8	10482	1328	12.7
ctg906	906	164513	149181	4860	31594	4262	13.5	26530	2400	9
ctg907	907	71994	67049	742	13618	629	4.6	11054	139	1.3
ctg908	908	77312	66492	960	10847	809	7.5	8947	237	2.6
ctg909	909	71419	65992	1832	14072	1621	11.5	12140	1041	8.6
ctg910	910	201681	182276	3783	39345	3282	8.3	32725	1317	4
ctg911	911	71034	63596	1631	12637	1460	11.6	11803	1155	9.8
ctg912	912	70586	66413	2183	15580	1984	12.7	14073	1464	10.4
ctg913	913	69859	65453	1171	14885	1017	6.8	12938	448	3.5
ctg914	914	129886	118073	3447	23304	2992	12.8	19294	1620	8.4
ctg915	915	112542	104733	3778	27908	3374	12.1	22825	1602	7
ctg916	916	72618	71809	1357	26194	1242	4.7	24037	710	3
ctg917	917	58217	55063	1608	9581	1415	14.8	7027	506	7.2
ctg918	918	70980	66670	2037	13894	1854	13.3	12843	1554	12.1
ctg919	919	71365	65815	1792	12876	1590	12.3	11056	1037	9.4
ctg920	920	81929	73329	3024	17079	2672	15.6	13827	1451	10.5
ctg921	921	56725	50340	1777	11834	1604	13.6	9819	830	8.5
ctg922	922	257865	248757	6042	93939	5429	5.8	79566	1500	1.9
ctg923	923	141706	127258	3840	26542	3350	12.6	20465	1390	6.8
ctg924	924	174435	149137	3175	28729	2723	9.5	23139	1158	5
ctg925	925	72804	65229	2101	12981	1849	14.2	10934	1137	10.4
ctg926	926	68012	64731	2013	14419	1773	12.3	11030	674	6.1
ctg927	927	70494	68531	2033	20381	1822	8.9	16573	811	4.9
ctg928	928	69095	60600	1535	10707	1343	12.5	9845	1014	10.3
ctg929	929	87349	78117	3458	22775	3135	13.8	21558	2647	12.3
ctg930	930	112507	104649	2658	22134	2343	10.6	19097	1303	6.8
ctg931	931	71891	67159	2484	15702	2213	14.1	13678	1540	11.3
ctg932	932	70855	43478	854	6728	706	10.5	5104	210	4.1
ctg933	933	162553	157190	4856	47788	4373	9.2	38814	1370	3.5
ctg934	934	71029	66013	800	14709	704	4.8	12817	246	1.9
ctg935	935	73617	41321	819	3611	693	19.2	2392	203	8.5
ctg936	936	116438	103734	3499	19027	3063	16.1	14596	1392	9.5
ctg937	937	78916	65622	2187	11572	1767	15.3	8208	591	7.2
ctg938	938	68503	59312	2231	12875	1993	15.5	10127	959	9.5
ctg939	939	138247	128714	2199	32362	1951	6	28228	635	2.2
ctg940	940	116935	97367	1726	21154	1489	7	17903	479	2.7
ctg941	941	103576	100542	2361	28680	2139	7.5	24805	1143	4.6
ctg942	942	68418	63966	1941	13350	1702	12.7	10985	847	7.7
ctg943	943	64924	59873	1895	13886	1637	11.8	11250	811	7.2
ctg944	944	66941	55981	2317	12607	1961	15.6	9836	976	9.9
ctg945	945	68763	58020	1353	10705	1062	9.9	9157	606	6.6
ctg946	946	98671	83170	2457	18263	2073	11.4	15474	1124	7.3
ctg947	947	112457	97378	2533	15859	2183	13.8	12886	1098	8.5
ctg948	948	170848	140248	4463	28273	3789	13.4	22456	1807	8
ctg949	949	100948	87537	2309	14262	1896	13.3	10906	745	6.8
ctg950	950	98049	86802	2604	17498	2234	12.8	13583	776	5.7
ctg951	951	89638	61162	1595	9928	1360	13.7	7681	492	6.4
ctg952	952	180468	156841	4365	32540	3748	11.5	23134	933	4
ctg953	953	69005	67015	2038	16524	1830	11.1	14935	1302	8.7
ctg954	954	70316	67857	2075	20077	1865	9.3	17838	1155	6.5
ctg955	955	67008	61879	1082	12081	924	7.6	10102	344	3.4
ctg956	956	70412	66585	2268	13562	1909	14.1	10688	853	8
ctg957	957	109339	103705	3408	25912	3045	11.8	20159	1109	5.5
ctg958	958	93706	89761	2264	18818	2020	10.7	15824	1105	7
ctg959	959	68301	64614	2228	15407	1997	13	14571	1716	11.8
ctg960	960	70113	66547	1569	14837	1369	9.2	12588	725	5.8
ctg961	961	119417	111279	4805	29995	4275	14.3	24239	2104	8.7
ctg962	962	68728	61278	2197	12627	1866	14.8	10767	1185	11
ctg963	963	64504	61009	2691	18475	2411	13.1	14736	986	6.7
ctg964	964	111841	105088	3152	25112	2743	10.9	19958	1096	5.5
ctg965	965	82039	76958	2933	16980	2575	15.2	13529	1268	9.4
ctg966	966	68228	59068	1195	10305	1054	10.2	8446	530	6.3
ctg967	967	103067	88665	1619	14189	1351	9.5	12124	650	5.4
ctg968	968	122423	112186	4684	30307	4106	13.5	22804	1448	6.3
ctg969	969	70483	64971	2706	17483	2435	13.9	15770	1833	11.6
ctg970	970	90454	81518	2553	13476	2202	16.3	10332	979	9.5
ctg971	971	69480	64749	853	14999	754	5	12626	163	1.3
ctg972	972	67863	64607	1947	19304	1760	9.1	16417	753	4.6
ctg973	973	63843	62516	2109	18091	1906	10.5	15368	880	5.7
ctg974	974	143948	133325	4173	30558	3729	12.2	26110	2294	8.8
ctg975	975	84780	75503	932	17206	821	4.8	16175	563	3.5
ctg976	976	49177	40727	649	3896	529	13.6	2466	119	4.8
ctg977	977	105304	96002	3542	19077	2909	15.2	15985	1848	11.6
ctg978	978	93880	83285	2084	15397	1804	11.7	12292	698	5.7
ctg979	979	69159	60532	964	15848	865	5.5	13258	167	1.3
ctg980	980	69862	66317	888	14135	774	5.5	11599	162	1.4
ctg981	981	133394	127227	3877	28929	3413	11.8	24053	1527	6.3
ctg982	982	61223	52035	1176	9952	1052	10.6	8303	472	5.7
ctg983	983	59878	54979	2090	11280	1829	16.2	8785	909	10.3
ctg984	984	111959	106916	4584	31697	4105	13	27180	2489	9.2
ctg985	985	182998	160348	4394	30258	3902	12.9	25828	2168	8.4
ctg986	986	70723	62505	1881	14143	1638	11.6	9734	364	3.7
ctg987	987	178580	167829	3962	39547	3473	8.8	31130	994	3.2
ctg988	988	139290	129772	2612	27017	2218	8.2	22584	604	2.7
ctg989	989	69418	57994	1913	16385	1719	10.5	12780	783	6.1
ctg990	990	66661	60630	1886	12529	1659	13.2	10129	690	6.8
ctg991	991	69256	65247	1349	17388	1220	7	16381	816	5
ctg992	992	41629	33928	594	4275	471	11	3383	114	3.4
ctg993	993	134014	132411	4460	45712	4055	8.9	36936	1512	4.1
ctg994	994	69170	67391	363	15947	310	1.9	15288	80	0.5
ctg995	995	117871	103835	3597	21367	2785	13	16893	1300	7.7
ctg996	996	68541	66036	3090	18353	2802	15.3	15571	1701	10.9
ctg997	997	129903	109888	3546	17488	2729	15.6	12648	1048	8.3
ctg998	998	152336	146095	4257	33978	3833	11.3	30215	2469	8.2
ctg999	999	68972	67279	1311	13786	1143	8.3	12363	726	5.9
ctg1000	1000	80792	74151	1333	12883	1129	8.8	9781	289	3
ctg1001	1001	100580	91127	2359	20532	2021	9.8	16657	720	4.3
ctg1002	1002	97022	89210	1666	19034	1416	7.4	14938	395	2.6
ctg1003	1003	66887	60868	839	12188	705	5.8	9717	189	1.9
ctg1004	1004	85673	76596	2527	18359	2241	12.2	15436	1300	8.4
ctg1005	1005	67355	64370	1509	11810	1306	11.1	9143	487	5.3
ctg1006	1006	68541	65617	853	16545	744	4.5	14421	269	1.9
ctg1007	1007	148730	133178	4573	27468	3971	14.5	19203	1136	5.9
ctg1008	1008	81876	76974	1220	16724	1033	6.2	14526	296	2
ctg1009	1009	69410	63389	2690	17688	2410	13.6	15733	1830	11.6
ctg1010	1010	73203	65738	1531	12776	1303	10.2	10739	590	5.5
ctg1011	1011	66595	62699	2053	12939	1791	13.8	10173	827	8.1
ctg1012	1012	67613	64948	684	12446	616	4.9	11760	418	3.6
ctg1013	1013	68165	62571	1630	10547	1383	13.1	7952	493	6.2
ctg1014	1014	82703	80009	2579	21320	2270	10.6	17065	750	4.4
ctg1015	1015	68442	61127	1217	10870	1069	9.8	9149	560	6.1
ctg1016	1016	127637	120715	3649	31025	3290	10.6	27919	2162	7.7
ctg1017	1017	123924	118622	5555	26152	4840	18.5	17718	1500	8.5
ctg1018	1018	90635	80869	2714	14912	2357	15.8	12214	1413	11.6
ctg1019	1019	67268	63143	1774	14399	1562	10.8	12660	867	6.8
ctg1020	1020	79116	71366	2179	11653	1872	16.1	8498	727	8.6
ctg1021	1021	64593	58507	1885	11678	1659	14.2	9492	940	9.9
ctg1022	1022	65457	60083	2269	12367	1960	15.8	8859	725	8.2
ctg1023	1023	64910	50926	1185	8571	972	11.3	7161	467	6.5
ctg1024	1024	65719	58453	1087	12188	956	7.8	10331	289	2.8
ctg1025	1025	65418	61292	2151	19155	1922	10	16473	1093	6.6
ctg1026	1026	63080	60667	2215	14416	1981	13.7	12136	1032	8.5
ctg1027	1027	184771	172464	4640	44700	4178	9.3	40960	3000	7.3
ctg1028	1028	66174	65309	2767	22649	2481	11	19271	1221	6.3
ctg1029	1029	65278	59507	1356	11421	1166	10.2	9148	407	4.4
ctg1030	1030	138038	131848	2150	30137	1928	6.4	27138	1115	4.1
ctg1031	1031	62566	56647	1431	11120	1259	11.3	9004	430	4.8
ctg1032	1032	104861	94163	2815	16002	2495	15.6	14075	1727	12.3
ctg1033	1033	93381	88791	2003	23976	1740	7.3	20911	738	3.5
ctg1034	1034	187692	162943	6671	37546	5647	15	29142	2667	9.2
ctg1035	1035	142942	128164	2713	25678	2338	9.1	21002	717	3.4
ctg1036	1036	196517	168572	4762	34896	4109	11.8	30636	2757	9
ctg1037	1037	65423	62613	3519	18148	3141	17.3	14171	1559	11
ctg1038	1038	65690	63721	2034	15090	1795	11.9	12117	793	6.5
ctg1039	1039	225315	211671	3748	53383	3272	6.1	46123	1171	2.5
ctg1040	1040	66621	60648	1642	12365	1457	11.8	10569	888	8.4
ctg1041	1041	67154	64103	2747	12310	2431	19.7	9499	1231	13
ctg1042	1042	90897	82030	2763	15797	2413	15.3	12475	1233	9.9
ctg1043	1043	78457	76051	2647	22343	2360	10.6	17649	796	4.5
ctg1044	1044	67505	61763	1840	12199	1608	13.2	10749	1122	10.4
ctg1045	1045	112487	91768	2462	18343	2151	11.7	14617	851	5.8
ctg1046	1046	129928	126723	5352	34981	4809	13.7	26850	2061	7.7
ctg1047	1047	193955	178709	4780	37425	4116	11	31022	1749	5.6
ctg1048	1048	90190	55759	1599	7778	1267	16.3	6047	445	7.4
ctg1049	1049	78223	65359	2579	11458	1984	17.3	7295	609	8.3
ctg1050	1050	126992	122598	2387	29753	2081	7	25126	623	2.5
ctg1051	1051	65112	56870	2135	10483	1863	17.8	9187	1317	14.3
ctg1052	1052	117970	97459	3669	22251	3186	14.3	18401	1819	9.9
ctg1053	1053	62533	50767	1081	8278	944	11.4	7580	700	9.2
ctg1054	1054	68215	60589	2246	13168	1886	14.3	10693	1050	9.8
ctg1055	1055	124266	111957	1842	20070	1499	7.5	17117	422	2.5
ctg1056	1056	123914	110306	4318	25546	3741	14.6	19043	1485	7.8
ctg1057	1057	113713	103362	3644	21543	3214	14.9	17953	1784	9.9
ctg1058	1058	108701	92307	1972	18572	1663	9	15310	584	3.8
ctg1059	1059	120120	113643	2404	27955	2145	7.7	23810	691	2.9
ctg1060	1060	63947	56032	1412	9750	1242	12.7	7270	298	4.1
ctg1061	1061	63957	63066	3095	19522	2785	14.3	14718	1134	7.7
ctg1062	1062	45165	37253	504	5598	429	7.7	4503	153	3.4
ctg1063	1063	92611	86531	2283	17956	1980	11	14493	648	4.5
ctg1064	1064	132511	114474	3763	22985	3228	14	19289	1967	10.2
ctg1065	1065	100985	88177	1952	16383	1657	10.1	11866	355	3
ctg1066	1066	96552	90807	2256	23942	1891	7.9	21678	1006	4.6
ctg1067	1067	152958	127689	4535	26376	4013	15.2	19649	1655	8.4
ctg1068	1068	80129	72347	2480	11752	2068	17.6	7978	682	8.5
ctg1069	1069	52177	31201	1646	6542	1350	20.6	4524	470	10.4
ctg1070	1070	100393	91708	1895	18281	1645	9	16119	1124	7
ctg1071	1071	120959	102657	2425	20341	2142	10.5	18805	1619	8.6
ctg1072	1072	64397	59951	1685	13259	1484	11.2	12041	1014	8.4
ctg1073	1073	140923	120871	2885	27578	2524	9.2	21736	650	3
ctg1074	1074	93255	89572	1981	27804	1789	6.4	24841	985	4
ctg1075	1075	113996	109616	3575	26101	3118	11.9	18933	736	3.9
ctg1076	1076	104976	91072	2276	18724	1994	10.6	15452	850	5.5
ctg1077	1077	89063	78845	2313	14506	2036	14	11911	1149	9.6
ctg1078	1078	65403	61107	1193	14173	1061	7.5	11415	267	2.3
ctg1079	1079	176596	152475	3418	30183	2819	9.3	24477	715	2.9
ctg1080	1080	66407	63190	2038	13274	1800	13.6	10245	799	7.8
ctg1081	1081	84594	76101	1054	13039	892	6.8	11799	424	3.6
ctg1082	1082	179814	166638	6626	42045	5870	14	33668	2859	8.5
ctg1083	1083	57312	54748	2082	11465	1805	15.7	7729	486	6.3
ctg1084	1084	65471	59706	2354	15774	2086	13.2	12291	892	7.3
ctg1085	1085	63002	60376	2781	12464	2461	19.7	9740	1328	13.6
ctg1086	1086	64276	55652	1859	15159	1667	11	12523	753	6
ctg1087	1087	65690	63007	1304	16072	1188	7.4	14844	829	5.6
ctg1088	1088	89364	77880	1078	13518	911	6.7	10630	166	1.6
ctg1089	1089	64822	59630	611	12155	515	4.2	10965	163	1.5
ctg1090	1090	209252	190980	5773	47562	5156	10.8	39254	2811	7.2
ctg1091	1091	85504	77504	2919	14481	2412	16.7	11679	1374	11.8
ctg1092	1092	82135	71565	3149	15651	2539	16.2	12023	980	8.2
ctg1094	1093	65617	62070	2167	11813	1947	16.5	9495	1068	11.2
ctg1095	1094	118636	107652	3227	25494	2823	11.1	20743	1426	6.9
ctg1096	1095	61989	60317	2478	14105	2156	15.3	11137	1069	9.6
ctg1097	1096	65144	61124	1235	14404	1085	7.5	12184	408	3.3
ctg1098	1097	68709	60241	1468	13987	1288	9.2	11476	570	5
ctg1099	1098	127027	117232	3107	27930	2671	9.6	23007	972	4.2
ctg1100	1099	65374	61708	1870	12599	1603	12.7	10464	914	8.7
ctg1101	1100	125209	116264	3550	21041	2959	14.1	18036	1595	8.8
ctg1102	1101	62052	58763	1613	9245	1351	14.6	7137	582	8.2
ctg1103	1102	63600	59159	868	10897	732	6.7	9230	174	1.9
ctg1104	1103	131982	126523	3978	34684	3531	10.2	30858	2113	6.8
ctg1105	1104	76079	70530	1468	13642	1250	9.2	11033	347	3.1
ctg1106	1105	71219	63370	700	13415	574	4.3	11821	152	1.3
ctg1107	1106	63558	58181	1885	13635	1671	12.3	11607	932	8
ctg1108	1107	149155	133499	4563	30851	3956	12.8	24176	1822	7.5
ctg1109	1108	63786	54113	823	9498	718	7.6	8285	381	4.6
ctg1110	1109	65767	64395	999	21271	916	4.3	19787	546	2.8
ctg1111	1110	77875	74064	1603	16167	1363	8.4	14058	839	6
ctg1112	1111	83096	78729	2055	18255	1789	9.8	15450	886	5.7
ctg1113	1112	167797	159961	4226	43201	3762	8.7	37397	2225	5.9
ctg1114	1113	90034	84390	2285	20384	2007	9.8	17347	954	5.5
ctg1115	1114	66253	63904	1783	13210	1575	11.9	12290	1280	10.4
ctg1116	1115	61046	57703	1304	12674	1065	8.4	10462	278	2.7
ctg1117	1116	65800	65120	1676	22958	1534	6.7	20082	829	4.1
ctg1118	1117	64232	61658	1231	13912	1073	7.7	11722	351	3
ctg1119	1118	99114	85655	1877	15092	1605	10.6	12998	890	6.8
ctg1120	1119	60865	56491	2345	13284	2056	15.5	10090	785	7.8
ctg1121	1120	173351	152792	3077	31439	2626	8.4	25835	884	3.4
ctg1122	1121	64306	58749	2075	12739	1843	14.5	10140	917	9
ctg1123	1122	52902	39079	655	5262	579	11	4121	150	3.6
ctg1124	1123	64596	60769	806	13757	716	5.2	12476	324	2.6
ctg1125	1124	146250	130301	3337	27531	2887	10.5	22890	1228	5.4
ctg1126	1125	132711	126050	4542	30169	4040	13.4	25690	2462	9.6
ctg1127	1126	91455	88529	2734	18082	2355	13	14010	989	7.1
ctg1128	1127	111438	105279	3458	20786	3044	14.6	15814	1361	8.6
ctg1129	1128	99124	93447	2262	21262	1990	9.4	18040	941	5.2
ctg1130	1129	63423	33123	650	2861	522	18.2	2007	169	8.4
ctg1131	1130	63846	62898	1580	15096	1399	9.3	11742	463	3.9
ctg1132	1131	86529	78534	2469	14085	2150	15.3	10357	772	7.5
ctg1133	1132	65245	59783	1050	10757	871	8.1	8240	188	2.3
ctg1134	1133	129026	116623	2746	24960	2431	9.7	22637	1625	7.2
ctg1135	1134	118001	102583	3563	20996	3058	14.6	14413	816	5.7
ctg1136	1135	63440	59175	977	15572	849	5.5	13524	198	1.5
ctg1137	1136	64372	57811	814	13440	708	5.3	11804	249	2.1
ctg1138	1137	62976	58859	2829	13854	2533	18.3	9803	1031	10.5
ctg1139	1138	64851	62796	2167	14356	1926	13.4	11338	928	8.2
ctg1140	1139	177858	168613	8487	39833	7488	18.8	26504	2035	7.7
ctg1141	1140	63738	62012	870	14552	766	5.3	12571	169	1.3
ctg1142	1141	62347	57806	1957	9405	1686	17.9	6149	561	9.1
ctg1143	1142	73393	66545	2628	12675	2293	18.1	8962	884	9.9
ctg1144	1143	65387	61867	1415	15150	1211	8	12719	388	3.1
ctg1145	1144	107133	84657	2784	16450	2343	14.2	11279	461	4.1
ctg1146	1145	111674	101921	3671	20017	3187	15.9	14678	1179	8
ctg1147	1146	105219	84175	2567	15547	2195	14.1	12512	1072	8.6
ctg1148	1147	112131	102178	2875	19241	2467	12.8	14192	753	5.3
ctg1149	1148	64754	59941	1725	11705	1527	13	9398	730	7.8
ctg1150	1149	87037	81982	2770	17273	2408	13.9	12585	852	6.8
ctg1151	1150	62545	58572	2206	11967	1965	16.4	9689	1065	11
ctg1152	1151	58939	58017	2021	19632	1828	9.3	15905	598	3.8
ctg1153	1152	62657	57010	1220	10976	1059	9.6	9172	442	4.8
ctg1154	1153	76298	67005	2382	19926	2115	10.6	18286	1602	8.8
ctg1155	1154	63051	58277	1022	12163	861	7.1	9341	219	2.3
ctg1156	1155	63890	59614	623	11174	534	4.8	9198	176	1.9
ctg1157	1156	58960	54755	1754	10260	1516	14.8	8166	669	8.2
ctg1158	1157	80992	72591	1976	13701	1705	12.4	12416	1238	10
ctg1159	1158	70492	60918	1646	15120	1404	9.3	13516	884	6.5
ctg1160	1159	84624	80983	2630	18336	2339	12.8	15016	994	6.6
ctg1161	1160	63452	62205	2215	15979	1984	12.4	12986	969	7.5
ctg1162	1161	146709	129913	3194	24919	2790	11.2	20906	1416	6.8
ctg1163	1162	63415	60954	2002	12878	1793	13.9	10745	1030	9.6
ctg1164	1163	100702	95280	3845	25284	3440	13.6	22824	2626	11.5
ctg1165	1164	65312	62340	862	13891	721	5.2	11930	227	1.9
ctg1166	1165	64485	61951	1601	13596	1401	10.3	10922	655	6
ctg1167	1166	62191	56870	1970	12834	1728	13.5	10102	852	8.4
ctg1168	1167	63957	59986	1150	11830	1028	8.7	11216	797	7.1
ctg1169	1168	199061	182150	3675	38024	3137	8.3	32981	1469	4.5
ctg1170	1169	97015	78302	2545	13618	2122	15.6	9416	756	8
ctg1171	1170	83703	78466	3535	20543	3142	15.3	14681	955	6.5
ctg1172	1171	62803	60315	1461	12495	1276	10.2	10511	524	5
ctg1173	1172	63131	57446	484	10621	422	4	9065	106	1.2
ctg1174	1173	63029	56456	1454	11429	1247	10.9	8891	497	5.6
ctg1175	1174	159589	148824	3834	32983	3349	10.2	24025	808	3.4
ctg1176	1175	90772	84440	3624	19297	3174	16.4	14205	1371	9.7
ctg1177	1176	78508	72136	2611	18311	2327	12.7	14950	1032	6.9
ctg1178	1177	193275	150834	2813	23374	2266	9.7	18387	633	3.4
ctg1179	1178	112931	104797	4258	24722	3795	15.4	18695	1470	7.9
ctg1180	1179	144826	126721	4254	27335	3802	13.9	20431	1362	6.7
ctg1181	1180	69296	65515	2633	19206	2282	11.9	16381	1244	7.6
ctg1182	1181	63069	58229	1469	11670	1312	11.2	10251	904	8.8
ctg1183	1182	102783	101161	2851	29571	2569	8.7	23236	820	3.5
ctg1184	1183	77374	73347	1299	17391	1159	6.7	15412	541	3.5
ctg1185	1184	63162	60424	1629	14986	1463	9.8	13110	866	6.6
ctg1186	1185	208164	167957	3696	34150	3183	9.3	27785	744	2.7
ctg1187	1186	59648	55445	1357	8424	1169	13.9	5968	430	7.2
ctg1188	1187	63670	59991	2637	15691	2357	15	13563	1604	11.8
ctg1189	1188	53873	50908	1805	8864	1532	17.3	5907	468	7.9
ctg1190	1189	121580	108971	2605	19057	2180	11.4	15976	1124	7
ctg1191	1190	62693	59406	951	13255	835	6.3	11622	303	2.6
ctg1192	1191	59122	50566	1343	10294	1173	11.4	8109	400	4.9
ctg1193	1192	62104	58342	1840	12546	1622	12.9	10435	960	9.2
ctg1194	1193	74396	70964	1244	14088	1118	7.9	11944	425	3.6
ctg1195	1194	62284	60200	1509	14700	1351	9.2	12863	826	6.4
ctg1196	1195	89392	83101	1759	18309	1558	8.5	14704	537	3.7
ctg1197	1196	148288	136764	4911	35427	4271	12.1	29282	1792	6.1
ctg1198	1197	62638	55901	2132	13484	1875	13.9	11269	1062	9.4
ctg1199	1198	63880	60225	2581	12012	2143	17.8	9547	1176	12.3
ctg1200	1199	34686	26857	236	2082	163	7.8	1613	55	3.4
ctg1201	1200	58297	55464	1876	19206	1683	8.8	14821	501	3.4
ctg1202	1201	75660	72616	1595	14380	1385	9.6	12026	696	5.8
ctg1203	1202	63490	62184	913	16318	819	5	14538	284	2
ctg1204	1203	62172	58157	1200	14958	1054	7	12585	387	3.1
ctg1205	1204	137065	123979	6007	29187	5300	18.2	20065	1774	8.8
ctg1206	1205	126479	114658	3942	28262	3470	12.3	24927	2366	9.5
ctg1207	1206	51364	45264	396	5295	308	5.8	4856	124	2.6
ctg1208	1207	64324	55545	577	9541	497	5.2	8952	359	4
ctg1209	1208	62485	59173	1901	11273	1675	14.9	9461	1034	10.9
ctg1210	1209	67682	63897	1370	14491	1188	8.2	12444	510	4.1
ctg1211	1210	57448	54947	2356	12746	2087	16.4	8662	646	7.5
ctg1212	1211	90092	82271	3480	20427	3065	15	16671	1755	10.5
ctg1213	1212	116747	97400	1922	21629	1644	7.6	19319	867	4.5
ctg1214	1213	80947	77899	1283	20880	1175	5.6	18521	503	2.7
ctg1215	1214	100310	89695	3721	19792	3249	16.4	16169	1807	11.2
ctg1216	1215	155802	143435	5698	30681	4947	16.1	24311	2508	10.3
ctg1217	1216	101700	86439	2996	16944	2485	14.7	12859	957	7.4
ctg1218	1217	70704	66640	629	14459	557	3.9	13342	159	1.2
ctg1219	1218	76812	73557	3391	17671	3012	17	14047	1502	10.7
ctg1220	1219	60984	52522	2258	11118	1978	17.8	7638	703	9.2
ctg1221	1220	99789	82196	1910	14395	1613	11.2	12863	1070	8.3
ctg1222	1221	61158	59096	1321	15308	1174	7.7	14196	752	5.3
ctg1223	1222	57766	53734	2076	10792	1819	16.9	7850	798	10.2
ctg1224	1223	73374	71128	1957	16501	1721	10.4	14057	932	6.6
ctg1225	1224	89070	83413	2864	21952	2559	11.7	18233	1166	6.4
ctg1226	1225	69000	64568	1764	13180	1544	11.7	10866	846	7.8
ctg1227	1226	90085	81528	3277	17545	2950	16.8	13039	1237	9.5
ctg1228	1227	60405	56956	1708	11256	1529	13.6	8823	637	7.2
ctg1229	1228	94174	79497	2550	15087	2180	14.4	11607	883	7.6
ctg1230	1229	100970	97632	2398	24533	2125	8.7	20489	802	3.9
ctg1231	1230	74060	66802	1873	13439	1621	12.1	12105	1126	9.3
ctg1232	1231	102469	84338	2913	14281	2531	17.7	9267	485	5.2
ctg1233	1232	62016	56133	1812	11702	1570	13.4	9146	608	6.6
ctg1234	1233	60706	57891	2482	11738	2205	18.8	8396	863	10.3
ctg1235	1234	62595	48933	1238	11104	1068	9.6	10110	791	7.8
ctg1236	1235	63966	54292	1246	9511	1108	11.6	8408	715	8.5
ctg1237	1236	101459	94202	3133	18674	2777	14.9	16663	2055	12.3
ctg1238	1237	60320	56433	1330	10366	1168	11.3	8826	631	7.1
ctg1239	1238	150754	133086	3536	26582	3094	11.6	21825	1547	7.1
ctg1240	1239	169674	153540	5307	33725	4590	13.6	25720	1977	7.7
ctg1241	1240	81315	75547	2842	18373	2469	13.4	14745	1059	7.2
ctg1242	1241	111452	96870	1454	17545	1200	6.8	13946	237	1.7
ctg1243	1242	60506	54044	1559	8921	1347	15.1	7273	748	10.3
ctg1244	1243	59641	56360	1401	9152	1222	13.4	6611	475	7.2
ctg1245	1244	84034	75893	2753	19609	2433	12.4	16807	1389	8.3
ctg1246	1245	126996	109674	3344	20445	2802	13.7	16151	1370	8.5
ctg1247	1246	76315	65730	2235	11354	1919	16.9	9228	1066	11.6
ctg1248	1247	85853	85068	2833	27552	2547	9.2	22878	1127	4.9
ctg1249	1248	117190	106403	3494	19448	2937	15.1	14328	1218	8.5
ctg1250	1249	66355	63357	2039	13611	1760	12.9	9824	578	5.9
ctg1251	1250	59276	56398	1494	11995	1315	11	9091	499	5.5
ctg1252	1251	81355	69587	1952	15168	1647	10.9	12088	546	4.5
ctg1253	1252	60672	59480	1491	14407	1337	9.3	12063	638	5.3
ctg1254	1253	59547	55964	2007	14601	1738	11.9	11804	866	7.3
ctg1255	1254	61689	54317	1115	9793	984	10	8612	528	6.1
ctg1256	1255	59125	56255	1798	11197	1586	14.2	8906	674	7.6
ctg1257	1256	82019	72265	1942	14593	1655	11.3	12156	830	6.8
ctg1258	1257	163294	152187	6186	33686	5382	16	26785	2546	9.5
ctg1259	1258	110134	102035	2566	23601	2304	9.8	20740	1462	7
ctg1260	1259	105068	102478	1936	32664	1698	5.2	29363	1001	3.4
ctg1261	1260	58762	48588	1346	8535	1196	14	6415	307	4.8
ctg1262	1261	159378	144907	5221	30891	4509	14.6	22626	1479	6.5
ctg1263	1262	106715	98817	2020	17556	1768	10.1	14227	759	5.3
ctg1264	1263	113458	103841	3678	22741	3141	13.8	17958	1220	6.8
ctg1265	1264	76772	73511	1096	21246	975	4.6	19145	347	1.8
ctg1266	1265	158771	142819	5406	36750	4756	12.9	29887	2196	7.3
ctg1267	1266	59231	55738	1960	10426	1687	16.2	7703	708	9.2
ctg1268	1267	60270	55996	1642	13110	1465	11.2	11481	926	8.1
ctg1269	1268	83507	73383	2675	13731	2332	17	10624	1074	10.1
ctg1270	1269	145889	135042	4147	31413	3579	11.4	25731	1447	5.6
ctg1271	1270	56904	48809	1538	8756	1321	15.1	6969	646	9.3
ctg1272	1271	56551	55512	1646	14530	1452	10	11869	602	5.1
ctg1273	1272	53608	46869	1091	9703	964	9.9	7064	211	3
ctg1274	1273	57057	53364	1410	10553	1244	11.8	9052	704	7.8
ctg1275	1274	57953	56770	997	14055	878	6.2	11605	244	2.1
ctg1276	1275	61297	56566	1804	13051	1595	12.2	11877	1193	10
ctg1277	1276	60681	58996	1520	15123	1388	9.2	12925	766	5.9
ctg1278	1277	109073	100170	4207	21029	3686	17.5	14446	1244	8.6
ctg1279	1278	59022	57940	2257	14876	2009	13.5	11009	768	7
ctg1280	1279	81203	77465	2210	16695	1951	11.7	13498	846	6.3
ctg1281	1280	101009	96272	2578	32467	2331	7.2	26769	1022	3.8
ctg1282	1281	140037	133392	2844	36853	2515	6.8	28974	494	1.7
ctg1283	1282	87849	82584	2461	18577	2152	11.6	14301	700	4.9
ctg1284	1283	67887	65716	913	15914	803	5	14301	335	2.3
ctg1285	1284	59754	55821	1849	11061	1607	14.5	7989	689	8.6
ctg1286	1285	59446	50286	730	11468	616	5.4	10156	188	1.9
ctg1287	1286	144870	121468	3007	19116	2447	12.8	15313	1043	6.8
ctg1288	1287	92395	86437	3034	18648	2650	14.2	14504	1186	8.2
ctg1289	1288	61401	54976	1450	9418	1177	12.5	7560	526	7
ctg1290	1289	113275	96700	1715	21886	1480	6.8	18701	412	2.2
ctg1291	1290	53862	40488	1820	8679	1612	18.6	5672	311	5.5
ctg1292	1291	60463	56360	1443	11496	1261	11	10105	750	7.4
ctg1293	1292	60081	59374	2711	17745	2442	13.8	14555	1363	9.4
ctg1294	1293	58860	54397	2592	13567	2325	17.1	11252	1415	12.6
ctg1295	1294	56628	45050	1273	8972	1142	12.7	7022	500	7.1
ctg1296	1295	57133	54381	1590	12303	1401	11.4	10367	650	6.3
ctg1297	1296	108393	88792	3890	21681	3335	15.4	18558	2192	11.8
ctg1298	1297	56422	54508	1177	13575	1038	7.6	10972	248	2.3
ctg1299	1298	60751	58124	1464	18970	1321	7	15381	495	3.2
ctg1300	1299	79055	70658	2273	18002	2026	11.3	15375	1040	6.8
ctg1301	1300	55902	52463	1922	9837	1676	17	6761	530	7.8
ctg1302	1301	59664	58007	1791	13064	1612	12.3	11238	944	8.4
ctg1303	1302	60488	60000	1571	22164	1442	6.5	18356	523	2.8
ctg1304	1303	59683	56046	2240	11458	1953	17	9686	1166	12
ctg1305	1304	21618	7360	0	69	0	0	57	0	0
ctg1306	1305	159049	137733	4271	28552	3725	13	22621	1578	7
ctg1307	1306	58734	50763	1453	8631	1285	14.9	7214	769	10.7
ctg1308	1307	106800	100470	3082	21589	2740	12.7	17343	1190	6.9
ctg1309	1308	62637	58357	1724	14333	1466	10.2	11364	461	4.1
ctg1310	1309	60168	51139	897	7387	732	9.9	5762	220	3.8
ctg1311	1310	100469	89371	1910	15316	1638	10.7	13312	864	6.5
ctg1312	1311	121443	110173	2165	30894	1814	5.9	26118	443	1.7
ctg1313	1312	54542	43660	1697	9358	1534	16.4	7213	708	9.8
ctg1314	1313	103729	95273	2417	15915	2028	12.7	12425	777	6.3
ctg1315	1314	59872	49463	610	14538	531	3.7	12872	129	1
ctg1316	1315	104236	94805	4261	23273	3623	15.6	17669	1673	9.5
ctg1317	1316	71961	69895	2020	18717	1787	9.5	15149	695	4.6
ctg1318	1317	78508	71954	2856	12818	2510	19.6	9246	1129	12.2
ctg1319	1318	98772	91040	2328	16928	2011	11.9	12707	593	4.7
ctg1320	1319	88391	70536	2234	11840	1836	15.5	8585	553	6.4
ctg1321	1320	60758	57358	1597	12423	1438	11.6	10611	857	8.1
ctg1322	1321	58773	50850	1734	10694	1486	13.9	8963	932	10.4
ctg1323	1322	64927	62167	2634	15283	2307	15.1	10979	884	8.1
ctg1324	1323	59322	54549	1053	10287	940	9.1	9562	660	6.9
ctg1325	1324	70285	66289	2007	12697	1796	14.1	10205	864	8.5
ctg1326	1325	60224	56944	597	14490	534	3.7	12825	118	0.9
ctg1327	1326	58549	57177	1104	17273	955	5.5	14956	436	2.9
ctg1328	1327	84469	80827	1280	23076	1105	4.8	20422	391	1.9
ctg1329	1328	69768	63484	1473	12517	1303	10.4	9721	464	4.8
ctg1330	1329	75339	71116	2370	12565	2010	16	9115	767	8.4
ctg1331	1330	59899	52445	1264	11221	996	8.9	9533	402	4.2
ctg1332	1331	106972	75472	2994	13424	2382	17.7	9510	860	9
ctg1333	1332	199664	184912	6591	44194	5664	12.8	34727	2879	8.3
ctg1334	1333	60141	56496	1683	15591	1517	9.7	14341	1114	7.8
ctg1335	1334	71089	69782	2094	22171	1889	8.5	17424	602	3.5
ctg1336	1335	57463	53625	1626	9948	1414	14.2	8063	756	9.4
ctg1337	1336	80418	75440	3349	18057	2938	16.3	14617	1676	11.5
ctg1338	1337	58140	54728	1544	8163	1369	16.8	6693	797	11.9
ctg1339	1338	73091	68841	3963	19075	3583	18.8	13989	1516	10.8
ctg1340	1339	56426	53864	1574	10910	1381	12.7	8033	446	5.6
ctg1341	1340	58224	57617	1067	17094	942	5.5	14314	240	1.7
ctg1342	1341	84281	76396	2550	16936	2211	13.1	14237	1258	8.8
ctg1343	1342	59884	57711	868	15140	777	5.1	13739	332	2.4
ctg1344	1343	90018	83233	2125	17613	1873	10.6	15822	1195	7.6
ctg1345	1344	85088	79364	2452	14376	2115	14.7	9978	675	6.8
ctg1346	1345	54954	52121	1589	10764	1397	13	7997	536	6.7
ctg1347	1346	61781	58277	482	10915	429	3.9	9899	117	1.2
ctg1348	1347	58931	57607	927	14710	814	5.5	12098	279	2.3
ctg1349	1348	68750	67685	2075	19833	1801	9.1	14966	485	3.2
ctg1350	1349	59850	42093	745	8137	634	7.8	6601	173	2.6
ctg1351	1350	87125	77716	2335	13545	2088	15.4	10306	856	8.3
ctg1352	1351	92743	82239	2607	14697	2258	15.4	12353	1364	11
ctg1353	1352	78752	70987	1004	14802	865	5.8	12583	209	1.7
ctg1354	1353	92300	87331	1602	15897	1346	8.5	13269	384	2.9
ctg1355	1354	50266	47250	1436	9024	1262	14	6767	501	7.4
ctg1356	1355	114315	105374	2319	19869	2024	10.2	16141	974	6
ctg1357	1356	59545	56048	1307	14908	1168	7.8	12623	565	4.5
ctg1358	1357	74378	70338	2588	14935	2296	15.4	11131	922	8.3
ctg1359	1358	60094	56910	2954	15725	2592	16.5	11625	1100	9.5
ctg1360	1359	57017	54155	1349	12743	1198	9.4	10862	576	5.3
ctg1361	1360	107441	100868	3098	22724	2635	11.6	18423	1056	5.7
ctg1362	1361	94442	83827	976	15063	810	5.4	13822	384	2.8
ctg1363	1362	81157	66941	2900	15076	2491	16.5	10401	825	7.9
ctg1364	1363	59794	55529	554	11181	502	4.5	9565	121	1.3
ctg1365	1364	77977	70247	2316	14736	2008	13.6	11616	866	7.5
ctg1366	1365	99993	94915	4140	20942	3660	17.5	15066	1313	8.7
ctg1367	1366	57062	52052	311	9028	232	2.6	8354	64	0.8
ctg1368	1367	84119	81459	2523	22003	2224	10.1	19771	1567	7.9
ctg1369	1368	56729	53123	1887	10779	1660	15.4	8976	1008	11.2
ctg1370	1369	166109	160613	4009	43519	3560	8.2	36545	1517	4.2
ctg1371	1370	58008	54907	1753	13780	1578	11.5	11977	942	7.9
ctg1372	1371	57713	53983	1699	10105	1480	14.6	8931	1115	12.5
ctg1373	1372	81654	74071	2711	15479	2398	15.5	12702	1300	10.2
ctg1374	1373	109432	94550	4433	19041	3667	19.3	13535	1498	11.1
ctg1375	1374	58938	53727	1442	10169	1260	12.4	8183	553	6.8
ctg1376	1375	114472	109167	2525	29198	2250	7.7	24370	986	4
ctg1377	1376	63773	61644	1832	13851	1607	11.6	12243	920	7.5
ctg1378	1377	112543	109185	3965	26026	3587	13.8	20425	1491	7.3
ctg1379	1378	62904	59492	2089	15114	1870	12.4	12414	955	7.7
ctg1380	1379	56871	50799	1118	11415	947	8.3	9395	249	2.7
ctg1381	1380	54753	52438	1795	10568	1575	14.9	8556	779	9.1
ctg1382	1381	57981	55595	1477	11154	1227	11	8927	524	5.9
ctg1383	1382	54851	52527	1716	10233	1473	14.4	7477	485	6.5
ctg1384	1383	58489	55482	2239	13811	1975	14.3	10666	859	8.1
ctg1385	1384	115740	102352	2250	18233	1915	10.5	15243	863	5.7
ctg1386	1385	97783	86882	2276	14277	1947	13.6	10959	807	7.4
ctg1387	1386	118239	114536	3139	23459	2774	11.8	18409	1027	5.6
ctg1388	1387	58436	56520	1723	14495	1537	10.6	12215	748	6.1
ctg1389	1388	119288	98227	1713	16782	1433	8.5	14485	410	2.8
ctg1390	1389	135616	124823	4652	34034	4068	12	27246	1884	6.9
ctg1391	1390	57128	48745	980	10988	832	7.6	10135	552	5.4
ctg1392	1391	82588	76328	2310	18443	2044	11.1	16248	1352	8.3
ctg1393	1392	49804	45665	1135	7866	992	12.6	6147	399	6.5
ctg1394	1393	88346	80963	1603	19369	1445	7.5	16859	646	3.8
ctg1395	1394	232731	203675	2919	43371	2536	5.8	35659	606	1.7
ctg1396	1395	56174	52552	1238	10126	1074	10.6	8325	393	4.7
ctg1397	1396	113101	99739	2402	17769	2010	11.3	13911	750	5.4
ctg1398	1397	99151	84681	1571	17298	1361	7.9	16168	979	6.1
ctg1399	1398	56379	50866	732	15301	661	4.3	13302	224	1.7
ctg1400	1399	82804	69763	2245	11679	1824	15.6	8230	584	7.1
ctg1401	1400	75288	69062	2092	13434	1797	13.4	9926	569	5.7
ctg1402	1401	112558	106338	2652	24005	2298	9.6	19340	874	4.5
ctg1403	1402	57682	54826	777	12635	681	5.4	10303	192	1.9
ctg1404	1403	55982	53848	1359	11260	1212	10.8	9528	565	5.9
ctg1405	1404	56055	48320	1238	10422	1050	10.1	7708	239	3.1
ctg1406	1405	66827	60236	1881	10390	1664	16	8615	948	11
ctg1407	1406	135783	123246	4990	24901	4063	16.3	18686	1782	9.5
ctg1408	1407	88374	81559	2275	17995	1991	11.1	15471	1250	8.1
ctg1409	1408	87084	74290	3635	18674	3173	17	14386	1610	11.2
ctg1410	1409	78021	67269	1878	13562	1677	12.4	9428	443	4.7
ctg1411	1410	126407	106892	3769	23363	3298	14.1	19796	2021	10.2
ctg1412	1411	83657	72623	616	16208	500	3.1	14709	133	0.9
ctg1413	1412	56623	53981	1532	13809	1378	10	12404	828	6.7
ctg1414	1413	56740	45908	1118	9021	968	10.7	8146	684	8.4
ctg1415	1414	55730	39769	871	7624	760	10	6169	221	3.6
ctg1416	1415	56599	52912	1547	11222	1368	12.2	9929	869	8.8
ctg1417	1416	55913	53949	1074	11474	927	8.1	9222	345	3.7
ctg1418	1417	106296	100263	2198	25890	1920	7.4	23129	1055	4.6
ctg1419	1418	56210	54758	1356	18262	1210	6.6	16094	490	3
ctg1420	1419	93287	84332	2190	17030	1835	10.8	12724	573	4.5
ctg1421	1420	64735	52838	1714	8945	1495	16.7	8111	1133	14
ctg1422	1421	59057	56434	2025	12740	1773	13.9	10650	1052	9.9
ctg1423	1422	70340	32776	811	2190	590	26.9	1499	218	14.5
ctg1424	1423	79419	74086	2791	15516	2402	15.5	10799	785	7.3
ctg1425	1424	58084	53095	1853	10847	1658	15.3	10010	1310	13.1
ctg1426	1425	66271	63406	1217	17203	1106	6.4	15370	618	4
ctg1427	1426	62265	57509	1291	10598	1112	10.5	8925	490	5.5
ctg1429	1427	56922	55112	752	14372	669	4.7	12362	169	1.4
ctg1430	1428	56139	51953	1483	9699	1250	12.9	7871	649	8.2
ctg1431	1429	104122	97365	5292	29579	4809	16.3	24984	2912	11.7
ctg1432	1430	61075	50974	1375	9231	1176	12.7	7665	500	6.5
ctg1433	1431	52843	51356	1427	11992	1275	10.6	9690	555	5.7
ctg1434	1432	50663	46785	1316	7212	1117	15.5	4841	342	7.1
ctg1435	1433	65214	63479	703	15368	611	4	13705	180	1.3
ctg1436	1434	55609	52984	1383	9808	1208	12.3	8234	699	8.5
ctg1437	1435	56053	52433	1426	10982	1219	11.1	9033	605	6.7
ctg1438	1436	56171	50501	1639	12119	1430	11.8	11009	1035	9.4
ctg1439	1437	56063	53334	1897	11026	1665	15.1	8213	602	7.3
ctg1440	1438	88630	86212	3225	19871	2886	14.5	14957	1112	7.4
ctg1441	1439	46259	39393	596	7631	499	6.5	6706	173	2.6
ctg1442	1440	67445	65606	2359	16028	2099	13.1	13130	967	7.4
ctg1443	1441	131420	114523	3573	20878	2967	14.2	15465	1179	7.6
ctg1444	1442	50576	47995	1593	11675	1433	12.3	9001	475	5.3
ctg1445	1443	54910	52085	1655	10990	1449	13.2	8525	329	3.9
ctg1446	1444	135864	122495	4596	25361	3937	15.5	18980	1520	8
ctg1447	1445	60445	48636	1458	11113	1230	11.1	8384	281	3.4
ctg1448	1446	88443	79156	3621	18976	3032	16	14452	1271	8.8
ctg1449	1447	53099	51864	1596	13712	1429	10.4	10550	463	4.4
ctg1450	1448	55218	52645	325	12026	289	2.4	11144	80	0.7
ctg1451	1449	82856	76609	3004	14537	2573	17.7	10895	1135	10.4
ctg1452	1450	56218	54305	1518	11781	1356	11.5	9558	661	6.9
ctg1453	1451	52817	49443	1474	7430	1271	17.1	5074	418	8.2
ctg1454	1452	55466	53121	2000	12709	1771	13.9	9380	539	5.7
ctg1455	1453	53227	47258	1167	8533	1008	11.8	6834	350	5.1
ctg1456	1454	66024	61564	1918	15413	1713	11.1	12384	781	6.3
ctg1457	1455	55323	52574	1866	9010	1617	17.9	6829	800	11.7
ctg1458	1456	65963	56288	1831	8886	1496	16.8	6505	612	9.4
ctg1459	1457	61850	48292	1464	9893	1283	13	7277	296	4.1
ctg1460	1458	56290	52295	453	8612	372	4.3	7163	90	1.3
ctg1461	1459	55335	52868	1107	12483	984	7.9	10970	480	4.4
ctg1462	1460	55770	52507	1651	12436	1479	11.9	10837	883	8.1
ctg1463	1461	58781	52967	1720	12319	1526	12.4	10850	987	9.1
ctg1464	1462	111968	98944	2561	23062	2264	9.8	20138	1389	6.9
ctg1465	1463	101915	76769	2490	13185	2052	15.6	11168	1316	11.8
ctg1466	1464	61700	56896	1081	12560	953	7.6	10882	446	4.1
ctg1467	1465	66616	40870	1223	6344	1014	16	4494	273	6.1
ctg1468	1466	54585	53060	986	11397	865	7.6	8674	218	2.5
ctg1469	1467	63143	57551	3056	14233	2697	18.9	10043	1057	10.5
ctg1470	1468	60772	51716	3178	14823	2781	18.8	12889	1951	15.1
ctg1471	1469	65726	61528	1554	12844	1358	10.6	10246	510	5
ctg1472	1470	55737	52583	1260	15440	1127	7.3	14229	759	5.3
ctg1473	1471	55749	52024	493	11405	421	3.7	10298	138	1.3
ctg1474	1472	103232	89644	2434	19289	2018	10.5	15035	473	3.1
ctg1475	1473	50336	47947	1315	9877	1142	11.6	7024	289	4.1
ctg1476	1474	70663	65691	1746	16193	1513	9.3	12648	589	4.7
ctg1477	1475	71279	58990	2422	12630	2143	17	9928	1216	12.2
ctg1478	1476	51559	48912	1786	10006	1541	15.4	7092	530	7.5
ctg1479	1477	59819	57970	1798	15616	1610	10.3	13722	1065	7.8
ctg1480	1478	85127	78396	2118	15130	1836	12.1	11728	709	6
ctg1481	1479	93493	87080	3112	18394	2767	15	14995	1554	10.4
ctg1482	1480	55334	52831	1386	10827	1213	11.2	8074	385	4.8
ctg1483	1481	50998	43203	1180	8414	1052	12.5	6564	430	6.6
ctg1484	1482	55548	55143	988	16435	884	5.4	15329	464	3
ctg1485	1483	54131	47962	528	7098	416	5.9	6478	182	2.8
ctg1486	1484	117512	104076	3014	18175	2577	14.2	14578	1317	9
ctg1487	1485	54504	50646	658	7975	506	6.3	7130	176	2.5
ctg1488	1486	119355	109902	3478	20361	3009	14.8	14347	889	6.2
ctg1489	1487	83461	72035	2163	12346	1881	15.2	9401	787	8.4
ctg1490	1488	148195	130846	4776	32056	4231	13.2	22507	776	3.4
ctg1491	1489	123556	107003	3946	19165	3298	17.2	13660	1253	9.2
ctg1492	1490	54051	50744	1043	9846	913	9.3	8486	514	6.1
ctg1493	1491	54312	52507	1956	12824	1685	13.1	10211	760	7.4
ctg1494	1492	65738	63191	1539	14848	1276	8.6	12482	436	3.5
ctg1495	1493	55454	52962	1674	11028	1452	13.2	8734	608	7
ctg1496	1494	103555	97754	6771	27697	6240	22.5	18851	1822	9.7
ctg1497	1495	54900	53421	977	10437	838	8	8551	228	2.7
ctg1498	1496	54483	50104	2182	11905	1915	16.1	9354	893	9.5
ctg1499	1497	71273	65155	778	12042	646	5.4	9779	166	1.7
ctg1500	1498	66664	60349	1480	9783	1315	13.4	8352	833	10
ctg1501	1499	50522	47550	2099	10647	1866	17.5	8016	700	8.7
ctg1502	1500	227059	202896	7703	49091	6754	13.8	37822	2597	6.9
ctg1503	1501	51131	46469	1661	9702	1440	14.8	7068	592	8.4
ctg1504	1502	55644	46140	1461	8603	1249	14.5	6023	461	7.7
ctg1505	1503	53338	40520	1065	7554	943	12.5	6261	471	7.5
ctg1506	1504	90935	83492	2575	18838	2211	11.7	14867	608	4.1
ctg1507	1505	55366	45658	686	8193	582	7.1	7569	361	4.8
ctg1508	1506	54459	51267	1180	8927	1048	11.7	7650	645	8.4
ctg1509	1507	63485	58250	1910	11774	1703	14.5	8786	766	8.7
ctg1510	1508	73745	69495	1498	12417	1270	10.2	10786	692	6.4
ctg1511	1509	53944	49371	1498	8560	1288	15	6080	496	8.2
ctg1512	1510	56098	52510	1719	11145	1523	13.7	9129	851	9.3
ctg1513	1511	110882	108696	1264	31068	1145	3.7	27257	286	1
ctg1514	1512	114092	108426	3569	23168	3042	13.1	17964	1459	8.1
ctg1515	1513	105193	96785	1848	18283	1540	8.4	14521	364	2.5
ctg1516	1514	97146	91327	2657	26132	2350	9	22183	931	4.2
ctg1517	1515	56089	53415	782	10412	654	6.3	9330	259	2.8
ctg1518	1516	111571	105192	2019	26831	1821	6.8	22373	579	2.6
ctg1519	1517	56015	54525	2047	11219	1662	14.8	9267	968	10.4
ctg1520	1518	52624	50011	1421	9186	1206	13.1	6789	392	5.8
ctg1521	1519	89664	84851	2257	20676	2002	9.7	16836	663	3.9
ctg1522	1520	79228	70595	2533	13243	2188	16.5	10294	1115	10.8
ctg1523	1521	87953	83142	2794	19836	2356	11.9	16279	962	5.9
ctg1524	1522	52329	46863	954	9358	813	8.7	8169	461	5.6
ctg1525	1523	52839	38743	1489	10734	1253	11.7	8579	542	6.3
ctg1526	1524	48963	45364	944	7889	798	10.1	5847	192	3.3
ctg1527	1525	86152	81239	1973	16847	1703	10.1	12524	351	2.8
ctg1528	1526	85432	77296	2663	14798	2291	15.5	10793	796	7.4
ctg1529	1527	71391	65517	2110	16247	1780	11	11955	382	3.2
ctg1530	1528	187816	165788	5860	37025	5043	13.6	30455	2707	8.9
ctg1531	1529	64566	58479	2101	11208	1835	16.4	9155	1044	11.4
ctg1532	1530	55473	51321	1520	12715	1320	10.4	10741	745	6.9
ctg1533	1531	54605	42775	631	6066	530	8.7	5327	318	6
ctg1534	1532	51838	47077	2394	11882	2128	17.9	9123	921	10.1
ctg1535	1533	54635	50625	1408	10924	1265	11.6	9422	761	8.1
ctg1536	1534	79099	71865	2004	15332	1717	11.2	12483	806	6.5
ctg1537	1535	70049	61890	966	7825	784	10	5919	181	3.1
ctg1538	1536	77782	71837	2171	14560	1908	13.1	11661	837	7.2
ctg1539	1537	86939	67258	2223	13304	1901	14.3	10718	1064	9.9
ctg1540	1538	88464	79023	2892	15670	2463	15.7	11033	852	7.7
ctg1541	1539	46692	42878	1194	7402	1055	14.3	5562	350	6.3
ctg1542	1540	80640	66462	2426	13472	1849	13.7	10821	876	8.1
ctg1543	1541	71168	63686	2371	15420	2054	13.3	13010	1086	8.3
ctg1544	1542	54490	50440	1099	9100	943	10.4	8064	585	7.3
ctg1545	1543	54312	47550	1411	10197	1258	12.3	8999	762	8.5
ctg1546	1544	111815	105737	3173	19960	2750	13.8	15506	1175	7.6
ctg1547	1545	89346	82869	5215	20327	4604	22.6	13126	1576	12
ctg1548	1546	49879	45193	1051	7584	897	11.8	5526	202	3.7
ctg1549	1547	91004	78663	1903	16989	1491	8.8	14127	382	2.7
ctg1550	1548	75496	66172	2588	14688	2332	15.9	12185	1396	11.5
ctg1551	1549	123912	112371	5769	24577	4839	19.7	19162	2464	12.9
ctg1552	1550	192100	166935	3344	32717	2797	8.5	27384	1074	3.9
ctg1553	1551	63996	57328	2053	10948	1772	16.2	8740	883	10.1
ctg1554	1552	98208	90076	3247	17462	2784	15.9	12246	804	6.6
ctg1555	1553	113668	103820	3968	19287	3466	18	14631	1688	11.5
ctg1556	1554	98471	90148	2733	18686	2382	12.7	13998	887	6.3
ctg1557	1555	53988	49941	1372	8166	1163	14.2	6390	568	8.9
ctg1558	1556	43047	40882	1304	7808	1146	14.7	6427	679	10.6
ctg1559	1557	57193	52083	1212	10545	1052	10	8660	415	4.8
ctg1560	1558	54773	50460	1685	7986	1459	18.3	6570	893	13.6
ctg1561	1559	85917	82887	2267	19205	1980	10.3	15769	787	5
ctg1562	1560	63929	41720	781	4815	564	11.7	3902	270	6.9
ctg1563	1561	52500	48936	1612	9411	1440	15.3	8144	904	11.1
ctg1564	1562	53441	52259	688	16862	607	3.6	15715	350	2.2
ctg1565	1563	52006	46694	905	7077	745	10.5	4951	121	2.4
ctg1566	1564	129925	105729	2696	21010	2406	11.5	16559	853	5.2
ctg1567	1565	74112	71997	2412	18843	2163	11.5	14466	764	5.3
ctg1568	1566	52433	51251	1818	12061	1629	13.5	9646	717	7.4
ctg1569	1567	55315	44754	1204	6732	1021	15.2	4781	257	5.4
ctg1570	1568	54901	48682	1287	9076	1060	11.7	7374	565	7.7
ctg1571	1569	54177	50375	760	8791	626	7.1	7078	190	2.7
ctg1572	1570	98261	86931	2335	16902	2044	12.1	14149	1091	7.7
ctg1573	1571	52259	42867	2015	11173	1790	16	8911	1014	11.4
ctg1574	1572	60066	30486	1124	5109	893	17.5	3572	258	7.2
ctg1575	1573	83993	79546	1976	13119	1644	12.5	10107	655	6.5
ctg1576	1574	93352	86200	3336	25205	2964	11.8	20461	1370	6.7
ctg1577	1575	120318	102717	3406	18591	2825	15.2	14068	1261	9
ctg1578	1576	60507	58724	2075	11902	1794	15.1	9288	828	8.9
ctg1579	1577	107670	88977	2064	15421	1764	11.4	11661	463	4
ctg1580	1578	54591	50367	1782	9681	1571	16.2	7819	796	10.2
ctg1581	1579	55311	47502	770	8439	648	7.7	7506	396	5.3
ctg1582	1580	53796	51272	1340	8583	1130	13.2	6377	379	5.9
ctg1583	1581	54991	54025	1269	13437	1180	8.8	12598	892	7.1
ctg1584	1582	54603	41285	2062	10416	1589	15.3	8950	995	11.1
ctg1585	1583	51833	49342	1481	9045	1232	13.6	6995	477	6.8
ctg1586	1584	43080	30119	208	2154	166	7.7	1424	41	2.9
ctg1587	1585	73453	68019	2506	12838	2090	16.3	8788	608	6.9
ctg1588	1586	48408	41391	1224	7151	1072	15	5726	536	9.4
ctg1589	1587	58728	57049	1784	15295	1650	10.8	13638	1084	7.9
ctg1590	1588	44881	35498	463	5755	388	6.7	4897	138	2.8
ctg1591	1589	47855	41553	1293	7530	1163	15.4	5303	301	5.7
ctg1592	1590	53451	51352	1063	9900	896	9.1	8197	353	4.3
ctg1593	1591	96282	91292	2748	22451	2444	10.9	18790	1088	5.8
ctg1594	1592	53611	51233	2365	11488	2076	18.1	9173	1151	12.5
ctg1595	1593	110978	102722	2790	24675	2425	9.8	21626	1345	6.2
ctg1596	1594	126608	110697	3789	23949	3190	13.3	17956	1128	6.3
ctg1597	1595	51353	47668	1548	9574	1353	14.1	8361	884	10.6
ctg1598	1596	51628	50217	1139	12404	1024	8.3	10654	459	4.3
ctg1599	1597	52980	48590	1746	9360	1557	16.6	8066	1007	12.5
ctg1600	1598	71552	60427	2364	10240	1878	18.3	7690	876	11.4
ctg1601	1599	71981	59290	1867	11193	1649	14.7	9417	947	10.1
ctg1602	1600	52902	49890	1564	7628	1295	17	5591	482	8.6
ctg1603	1601	38055	34815	859	6577	722	11	4990	180	3.6
ctg1604	1602	71609	55587	1431	11333	1282	11.3	9102	285	3.1
ctg1605	1603	77977	71662	1687	14060	1414	10.1	11613	655	5.6
ctg1606	1604	51896	49552	1626	8331	1359	16.3	6168	579	9.4
ctg1607	1605	66092	63733	2367	11618	2018	17.4	8006	660	8.2
ctg1608	1606	52722	50316	1147	12222	1021	8.4	10280	392	3.8
ctg1609	1607	52716	48427	1580	8404	1329	15.8	5959	440	7.4
ctg1610	1608	87566	74365	2295	13091	1933	14.8	10663	903	8.5
ctg1611	1609	101735	74570	1814	12139	1563	12.9	9503	633	6.7
ctg1612	1610	50647	47373	2013	12720	1787	14	10115	760	7.5
ctg1613	1611	53084	52202	1139	18183	1019	5.6	14944	238	1.6
ctg1614	1612	53913	52392	954	12792	829	6.5	11848	549	4.6
ctg1615	1613	70028	65260	1966	12029	1647	13.7	8568	587	6.9
ctg1616	1614	157824	125877	2767	25195	2375	9.4	20617	687	3.3
ctg1617	1615	51798	48361	1620	9823	1408	14.3	8361	837	10
ctg1618	1616	79569	71343	2185	13361	1802	13.5	9585	531	5.5
ctg1619	1617	47951	44498	1425	7821	1243	15.9	6093	592	9.7
ctg1620	1618	53778	50677	1412	9897	1241	12.5	8448	753	8.9
ctg1621	1619	54585	54264	1558	19200	1421	7.4	15719	530	3.4
ctg1622	1620	53593	49207	839	10915	713	6.5	9136	171	1.9
ctg1623	1621	53364	50870	1517	10442	1292	12.4	7579	407	5.4
ctg1624	1622	53920	51527	1810	13213	1637	12.4	11514	1105	9.6
ctg1625	1623	53845	46123	751	7423	627	8.4	5978	199	3.3
ctg1626	1624	98463	91757	2812	16635	2439	14.7	12709	994	7.8
ctg1627	1625	51511	48646	1780	13487	1580	11.7	11760	911	7.7
ctg1628	1626	50429	40624	1449	6486	1128	17.4	5109	539	10.6
ctg1629	1627	105608	98642	1156	19481	975	5	16116	263	1.6
ctg1630	1628	52711	48276	1356	9927	1204	12.1	8753	775	8.9
ctg1631	1629	91358	84554	2817	15436	2445	15.8	12067	1089	9
ctg1632	1630	62585	57602	865	11649	758	6.5	9847	209	2.1
ctg1633	1631	92749	81674	2817	17335	2458	14.2	15069	1623	10.8
ctg1634	1632	52438	47902	750	9310	646	6.9	7088	103	1.5
ctg1635	1633	108188	102301	2649	24519	2353	9.6	20076	1278	6.4
ctg1636	1634	77042	71736	2424	15971	2103	13.2	12052	815	6.8
ctg1637	1635	53827	48208	1389	9878	1213	12.3	8121	574	7.1
ctg1638	1636	52296	47125	1012	12655	897	7.1	10234	206	2
ctg1639	1637	118634	105133	2688	22141	2253	10.2	17976	705	3.9
ctg1640	1638	54339	45285	1276	14832	1097	7.4	12108	239	2
ctg1641	1639	61595	55291	773	10560	650	6.2	9059	205	2.3
ctg1642	1640	50305	48018	740	12272	655	5.3	10720	181	1.7
ctg1643	1641	53105	46092	464	8214	412	5	7478	135	1.8
ctg1644	1642	53950	47959	1123	13951	994	7.1	11263	218	1.9
ctg1645	1643	53073	43125	1180	10498	1036	9.9	8187	230	2.8
ctg1646	1644	53836	52367	1451	17563	1315	7.5	16361	959	5.9
ctg1647	1645	61644	60469	1768	14990	1578	10.5	11881	548	4.6
ctg1648	1646	103484	98341	4578	23356	4013	17.2	18488	2049	11.1
ctg1649	1647	52548	46792	383	10004	316	3.2	9083	90	1
ctg1650	1648	53597	49142	1635	8577	1367	15.9	6986	767	11
ctg1651	1649	50119	46333	788	10527	699	6.6	10034	519	5.2
ctg1652	1650	74682	73129	2898	19122	2503	13.1	14682	887	6
ctg1653	1651	72331	66310	1339	11221	1104	9.8	8861	355	4
ctg1654	1652	171791	157960	3328	39951	2952	7.4	33194	954	2.9
ctg1655	1653	41083	40208	966	8859	852	9.6	6764	258	3.8
ctg1656	1654	71952	61903	1685	12854	1465	11.4	9888	325	3.3
ctg1657	1655	120733	109732	5752	29307	5110	17.4	24058	3021	12.6
ctg1658	1656	52895	51672	950	14819	845	5.7	13494	440	3.3
ctg1659	1657	66669	60480	3336	13949	3039	21.8	9595	1029	10.7
ctg1660	1658	87374	83136	1826	21966	1653	7.5	20305	1191	5.9
ctg1661	1659	50125	47063	1138	8801	980	11.1	6838	257	3.8
ctg1662	1660	92408	86855	2424	21907	2121	9.7	18978	1079	5.7
ctg1663	1661	114068	103711	2897	21901	2571	11.7	17689	1157	6.5
ctg1664	1662	58720	50930	1079	9453	936	9.9	8535	578	6.8
ctg1665	1663	115259	106165	2664	23816	2329	9.8	19779	851	4.3
ctg1666	1664	52003	50660	885	12852	795	6.2	11552	463	4
ctg1667	1665	51810	50580	493	13436	423	3.1	12293	122	1
ctg1668	1666	52839	49675	1192	11103	1065	9.6	9769	642	6.6
ctg1669	1667	60574	59231	1544	16199	1392	8.6	14264	807	5.7
ctg1670	1668	49350	44341	780	7917	654	8.3	6227	136	2.2
ctg1671	1669	60521	56540	716	13214	635	4.8	12011	216	1.8
ctg1672	1670	51671	47903	1031	9904	862	8.7	7833	188	2.4
ctg1673	1671	52438	50375	1134	9625	1030	10.7	8679	696	8
ctg1674	1672	51917	46835	1194	8037	1028	12.8	6959	635	9.1
ctg1675	1673	53615	49025	1518	9696	1334	13.8	8128	716	8.8
ctg1676	1674	52257	50397	1809	11946	1648	13.8	9991	1000	10
ctg1677	1675	53013	52277	1420	17513	1262	7.2	14078	530	3.8
ctg1678	1676	73537	63685	2201	12015	1881	15.7	9226	784	8.5
ctg1679	1677	86840	77164	2480	13238	2066	15.6	10432	1059	10.2
ctg1680	1678	51159	47168	1401	9035	1227	13.6	7491	672	9
ctg1681	1679	62963	50159	1592	7473	1243	16.6	5250	429	8.2
ctg1682	1680	121008	105921	2399	23354	2110	9	19577	629	3.2
ctg1683	1681	56900	50300	1141	11772	1000	8.5	9375	307	3.3
ctg1684	1682	182129	165716	6898	33007	6059	18.4	22924	2122	9.3
ctg1685	1683	153547	141669	4861	30444	4244	13.9	23123	1816	7.9
ctg1686	1684	54910	32496	864	5356	699	13.1	4035	159	3.9
ctg1687	1685	83796	73685	2405	12381	2078	16.8	7675	461	6
ctg1688	1686	51976	50943	1336	13194	1188	9	11276	573	5.1
ctg1689	1687	74031	65143	1274	9932	1095	11	8351	611	7.3
ctg1690	1688	52116	49741	1087	11651	949	8.1	9313	434	4.7
ctg1691	1689	51291	47450	840	9274	700	7.5	7887	252	3.2
ctg1692	1690	93209	86683	2593	16541	2051	12.4	13969	1205	8.6
ctg1693	1691	95496	88449	1042	16265	899	5.5	14247	224	1.6
ctg1694	1692	48777	41280	1178	10961	1048	9.6	9809	707	7.2
ctg1695	1693	109193	97983	2434	18222	2105	11.6	13999	838	6
ctg1696	1694	70572	67099	919	16243	804	4.9	13974	203	1.5
ctg1697	1695	52327	49529	388	12369	326	2.6	11564	83	0.7
ctg1698	1696	52120	50513	1450	11053	1262	11.4	8256	446	5.4
ctg1699	1697	52303	50337	323	11062	274	2.5	10042	67	0.7
ctg1700	1698	51554	50329	1121	13246	997	7.5	11892	569	4.8
ctg1701	1699	51966	45642	1063	7494	861	11.5	5760	223	3.9
ctg1702	1700	101691	96244	2338	22646	2072	9.1	19291	1122	5.8
ctg1703	1701	136799	126765	6361	34000	5662	16.7	25153	2334	9.3
ctg1704	1702	142094	123769	3121	25297	2689	10.6	20937	1098	5.2
ctg1705	1703	58549	57192	2421	22156	2190	9.9	17509	761	4.3
ctg1706	1704	52799	51713	1899	15922	1694	10.6	13121	715	5.4
ctg1707	1705	43346	41393	1161	7013	1002	14.3	5245	376	7.2
ctg1708	1706	72762	62176	1759	11341	1408	12.4	8857	626	7.1
ctg1709	1707	61642	60124	2612	17453	2341	13.4	16262	1837	11.3
ctg1710	1708	78385	75025	2805	14222	2427	17.1	10339	922	8.9
ctg1711	1709	51911	45466	495	8402	417	5	7560	136	1.8
ctg1712	1710	61036	54234	882	9648	751	7.8	8095	203	2.5
ctg1713	1711	51957	49303	827	10676	730	6.8	9672	456	4.7
ctg1714	1712	75081	64758	2162	12180	1777	14.6	9064	461	5.1
ctg1715	1713	77985	45718	565	3544	409	11.5	2841	187	6.6
ctg1716	1714	52052	39814	698	6927	606	8.7	5727	161	2.8
ctg1717	1715	107196	90432	2198	19612	1964	10	15973	695	4.4
ctg1718	1716	50155	47372	320	10158	284	2.8	9505	76	0.8
ctg1719	1717	49649	46753	952	8014	817	10.2	6594	390	5.9
ctg1720	1718	51558	48309	467	8404	370	4.4	7019	90	1.3
ctg1721	1719	90793	79307	3762	17852	3342	18.7	13124	1517	11.6
ctg1722	1720	74023	68846	1900	12800	1615	12.6	10025	684	6.8
ctg1723	1721	54340	50543	434	15613	374	2.4	14408	99	0.7
ctg1724	1722	111640	101945	2186	23065	1911	8.3	19958	842	4.2
ctg1725	1723	98569	89961	2981	20801	2653	12.8	16777	1239	7.4
ctg1726	1724	75061	69963	1871	15515	1674	10.8	13552	974	7.2
ctg1727	1725	58514	54710	1960	12568	1724	13.7	10738	1152	10.7
ctg1728	1726	49676	43320	1741	9324	1489	16	7947	984	12.4
ctg1729	1727	49919	47585	667	9600	536	5.6	8341	133	1.6
ctg1730	1728	47129	41650	2403	11398	2113	18.5	7159	584	8.2
ctg1731	1729	152530	133492	6765	34955	6046	17.3	26254	2617	10
ctg1732	1730	83998	78385	2191	15884	1926	12.1	11793	534	4.5
ctg1733	1731	53275	50105	1714	9717	1491	15.3	7835	839	10.7
ctg1734	1732	125859	115882	3297	26045	2900	11.1	22823	1862	8.2
ctg1735	1733	50295	44889	870	8135	761	9.4	7027	418	5.9
ctg1736	1734	90323	77177	2461	12770	2069	16.2	9443	851	9
ctg1737	1735	86877	75439	2008	14322	1750	12.2	12413	1045	8.4
ctg1738	1736	51505	48512	1642	12970	1439	11.1	11568	982	8.5
ctg1739	1737	48686	45827	1894	10225	1613	15.8	8234	856	10.4
ctg1740	1738	108992	100736	2717	19904	2351	11.8	15302	864	5.6
ctg1741	1739	53350	41184	1746	12008	1505	12.5	9648	516	5.3
ctg1742	1740	50871	49030	1178	11009	1046	9.5	8109	261	3.2
ctg1743	1741	51289	49136	1025	11579	890	7.7	9925	353	3.6
ctg1744	1742	111783	105110	3671	21788	3180	14.6	15607	1041	6.7
ctg1745	1743	50282	47313	1457	9205	1261	13.7	7357	628	8.5
ctg1746	1744	85329	73941	2510	13098	2198	16.8	10571	1209	11.4
ctg1747	1745	72268	62028	1785	12178	1575	12.9	9563	711	7.4
ctg1748	1746	126703	113215	4495	25354	3784	14.9	18896	1701	9
ctg1749	1747	46807	42313	363	6370	293	4.6	5336	88	1.6
ctg1750	1748	50194	46279	1332	9509	1183	12.4	8203	717	8.7
ctg1751	1749	71993	64994	1595	11055	1375	12.4	9263	732	7.9
ctg1752	1750	147106	119295	3467	22225	2935	13.2	15952	701	4.4
ctg1753	1751	48971	46000	1601	8245	1393	16.9	6114	607	9.9
ctg1754	1752	75856	70692	1367	11237	1130	10.1	8365	268	3.2
ctg1755	1753	49306	43990	1092	6847	948	13.8	4810	221	4.6
ctg1756	1754	49762	46985	1567	8811	1331	15.1	6636	579	8.7
ctg1757	1755	107935	88563	1457	16896	1221	7.2	14282	332	2.3
ctg1758	1756	85199	83823	2028	24415	1824	7.5	22911	1258	5.5
ctg1759	1757	50165	49147	1677	13961	1511	10.8	11738	770	6.6
ctg1760	1758	49262	46673	1967	10722	1756	16.4	8127	765	9.4
ctg1761	1759	84178	77995	5420	23003	4791	20.8	16989	2286	13.5
ctg1762	1760	49504	47179	972	11452	833	7.3	10282	495	4.8
ctg1763	1761	48871	44413	1332	8776	1159	13.2	7209	639	8.9
ctg1764	1762	115155	108703	3137	21060	2724	12.9	16883	1291	7.6
ctg1765	1763	49949	44509	1123	5128	812	15.8	3553	302	8.5
ctg1766	1764	71909	67975	2281	12193	1877	15.4	8659	663	7.7
ctg1767	1765	59686	53508	2338	11173	2009	18	7567	685	9.1
ctg1768	1766	50812	43516	511	11497	423	3.7	10265	118	1.1
ctg1769	1767	64334	61464	667	13682	553	4	12098	132	1.1
ctg1770	1768	61878	57849	1257	13249	1096	8.3	11598	573	4.9
ctg1771	1769	50686	49102	1886	12467	1709	13.7	10278	943	9.2
ctg1772	1770	88322	85933	2824	20017	2506	12.5	14192	774	5.5
ctg1773	1771	51085	46591	1005	8366	889	10.6	7433	647	8.7
ctg1774	1772	50222	46681	1414	8747	1206	13.8	7172	691	9.6
ctg1775	1773	94441	91355	1443	20558	1249	6.1	15818	278	1.8
ctg1776	1774	118806	103357	2970	22687	2591	11.4	20329	1681	8.3
ctg1777	1775	50615	48463	1731	12597	1558	12.4	11061	1082	9.8
ctg1778	1776	76630	52622	2265	9824	1935	19.7	6405	619	9.7
ctg1779	1777	48987	44713	971	10648	829	7.8	8455	252	3
ctg1780	1778	50381	47796	1219	9956	1087	10.9	8450	606	7.2
ctg1781	1779	77532	70717	2199	13095	1865	14.2	9294	556	6
ctg1782	1780	49313	44755	2073	9985	1824	18.3	7184	656	9.1
ctg1783	1781	117833	103884	3245	25574	2926	11.4	20101	1164	5.8
ctg1784	1782	46343	44509	1509	8787	1352	15.4	6279	460	7.3
ctg1785	1783	50634	46153	2252	13823	1996	14.4	11175	1042	9.3
ctg1786	1784	46556	43925	1149	8261	960	11.6	6318	271	4.3
ctg1787	1785	48813	43316	1024	7727	846	10.9	6028	235	3.9
ctg1788	1786	56698	51244	1713	9912	1499	15.1	8338	892	10.7
ctg1789	1787	148705	115691	4406	23992	3815	15.9	15826	836	5.3
ctg1790	1788	48176	37829	1430	7887	1236	15.7	6899	897	13
ctg1791	1789	48183	46108	919	9682	791	8.2	7820	200	2.6
ctg1792	1790	49293	44348	594	6501	498	7.7	5598	260	4.6
ctg1793	1791	86201	76634	2307	15448	1992	12.9	12344	937	7.6
ctg1794	1792	53822	48113	1069	9278	923	9.9	8069	577	7.2
ctg1795	1793	51621	48698	1745	9539	1518	15.9	7922	911	11.5
ctg1796	1794	128516	118057	4071	25475	3497	13.7	18891	1284	6.8
ctg1797	1795	48990	48220	1578	12967	1383	10.7	10596	614	5.8
ctg1798	1796	85233	72762	960	18032	821	4.6	15560	249	1.6
ctg1799	1797	44932	42642	1123	8646	981	11.3	6554	254	3.9
ctg1800	1798	49461	46746	1279	8429	1112	13.2	6245	403	6.5
ctg1801	1799	48575	45874	1344	10505	1180	11.2	9151	780	8.5
ctg1802	1800	48916	47256	1888	9129	1646	18	6507	646	9.9
ctg1803	1801	49493	47790	1721	13553	1560	11.5	12694	1243	9.8
ctg1804	1802	51972	51160	1574	13741	1412	10.3	11617	827	7.1
ctg1805	1803	50627	47848	789	8574	700	8.2	7573	386	5.1
ctg1806	1804	95049	82879	1869	13872	1607	11.6	12144	982	8.1
ctg1807	1805	49180	45163	1379	8399	1184	14.1	6584	606	9.2
ctg1808	1806	95579	78427	2833	18504	2501	13.5	15716	1515	9.6
ctg1809	1807	48834	40748	1173	7165	1023	14.3	5214	222	4.3
ctg1810	1808	49225	46987	1044	10545	918	8.7	8726	317	3.6
ctg1811	1809	124006	111941	6952	32271	6189	19.2	22232	2354	10.6
ctg1812	1810	44033	39082	1918	12787	1685	13.2	9869	595	6
ctg1813	1811	79980	71662	2467	15798	2127	13.5	11272	551	4.9
ctg1814	1812	46614	45124	1548	10409	1392	13.4	8260	577	7
ctg1815	1813	51724	27856	772	4440	642	14.5	3320	222	6.7
ctg1816	1814	76926	68793	2351	14361	2032	14.1	11279	988	8.8
ctg1817	1815	48538	46092	672	8999	578	6.4	7324	125	1.7
ctg1818	1816	107057	96875	3001	20103	2657	13.2	17319	1603	9.3
ctg1819	1817	51514	50435	926	12449	815	6.5	10446	175	1.7
ctg1820	1818	63266	59330	1815	10149	1570	15.5	7991	782	9.8
ctg1821	1819	74747	69809	3616	18952	3236	17.1	14123	1399	9.9
ctg1822	1820	67414	59076	2216	15169	2002	13.2	13892	1575	11.3
ctg1823	1821	48603	46719	1494	13438	1339	10	11295	675	6
ctg1824	1822	51988	45408	1781	8837	1561	17.7	5384	296	5.5
ctg1825	1823	78521	72460	2971	16074	2656	16.5	11973	1103	9.2
ctg1826	1824	48071	45220	2304	9443	1995	21.1	6441	702	10.9
ctg1827	1825	48439	44961	1146	8226	982	11.9	6206	337	5.4
ctg1828	1826	48872	42973	335	12070	304	2.5	10787	89	0.8
ctg1829	1827	133422	119334	1548	22573	1260	5.6	18910	399	2.1
ctg1830	1828	50007	44192	1031	10800	876	8.1	7901	271	3.4
ctg1831	1829	49614	47739	1380	9310	1218	13.1	7834	753	9.6
ctg1832	1830	95506	85146	2186	19019	1885	9.9	15567	858	5.5
ctg1833	1831	49418	45133	1153	9599	1014	10.6	8135	583	7.2
ctg1834	1832	50356	49119	1836	12761	1657	13	11517	1286	11.2
ctg1835	1833	107874	89596	3655	16385	2939	17.9	11909	1184	9.9
ctg1836	1834	60530	57365	1364	14614	1233	8.4	12944	732	5.7
ctg1837	1835	73589	57967	1910	13056	1588	12.2	10100	555	5.5
ctg1838	1836	70259	65991	2222	12834	1987	15.5	11197	1341	12
ctg1839	1837	49844	45440	735	7563	651	8.6	6109	249	4.1
ctg1840	1838	57964	56497	1320	12138	1138	9.4	9286	285	3.1
ctg1841	1839	44956	39838	1329	9374	1197	12.8	8476	884	10.4
ctg1842	1840	61586	41988	1046	5239	843	16.1	3855	216	5.6
ctg1843	1841	80456	75382	1483	16455	1262	7.7	13630	526	3.9
ctg1844	1842	49520	32363	841	5455	737	13.5	3929	201	5.1
ctg1845	1843	50365	32000	441	4076	386	9.5	3589	153	4.3
ctg1846	1844	79844	70080	2785	14444	2234	15.5	9778	454	4.6
ctg1847	1845	56453	54978	1597	13025	1102	8.5	11655	576	4.9
ctg1848	1846	50037	47769	1208	11461	1055	9.2	9638	463	4.8
ctg1849	1847	43554	37997	934	5644	823	14.6	4735	476	10.1
ctg1850	1848	48600	43533	1450	9181	1209	13.2	7165	590	8.2
ctg1851	1849	50016	48495	1029	10925	922	8.4	10127	682	6.7
ctg1852	1850	40740	40246	1039	11983	957	8	10085	331	3.3
ctg1853	1851	51968	49628	2238	10898	1997	18.3	8216	964	11.7
ctg1854	1852	49332	42185	1534	10037	1354	13.5	8218	813	9.9
ctg1855	1853	84296	76879	1740	13709	1434	10.5	10563	475	4.5
ctg1856	1854	105272	94296	4536	23166	4013	17.3	17102	1597	9.3
ctg1857	1855	49978	47407	519	5898	434	7.4	4747	138	2.9
ctg1858	1856	70754	67866	2209	13723	1899	13.8	10008	662	6.6
ctg1859	1857	62992	60134	1862	12940	1627	12.6	10636	864	8.1
ctg1860	1858	60206	56851	978	9519	815	8.6	7465	181	2.4
ctg1861	1859	85111	74046	1987	18378	1725	9.4	14605	409	2.8
ctg1862	1860	49732	44840	1756	11450	1522	13.3	10105	1059	10.5
ctg1863	1861	80980	76285	3019	15562	2668	17.1	11791	1229	10.4
ctg1864	1862	226140	215056	8488	63648	7659	12	51898	4089	7.9
ctg1865	1863	49333	46436	1406	8504	1187	14	7137	697	9.8
ctg1866	1864	80432	71797	2175	12523	1837	14.7	9197	705	7.7
ctg1867	1865	49728	45449	1679	8570	1471	17.2	6821	776	11.4
ctg1868	1866	75649	71208	1987	13425	1715	12.8	11101	881	7.9
ctg1869	1867	74951	69849	2518	19609	2283	11.6	15110	931	6.2
ctg1870	1868	58151	52149	1288	8803	1112	12.6	6386	396	6.2
ctg1871	1869	48734	46863	1885	10655	1630	15.3	7362	531	7.2
ctg1872	1870	60397	57919	2216	13340	1974	14.8	9670	666	6.9
ctg1873	1871	56144	52870	2078	15969	1878	11.8	13556	1057	7.8
ctg1874	1872	169794	137879	4367	28797	3799	13.2	21558	1128	5.2
ctg1875	1873	74803	71062	2519	17491	2231	12.8	14053	901	6.4
ctg1876	1874	47477	44963	1487	10325	1256	12.2	8391	579	6.9
ctg1877	1875	113387	102540	4535	21472	3861	18	13480	910	6.8
ctg1878	1876	64811	58805	1342	14840	1178	7.9	12243	294	2.4
ctg1879	1877	48104	47508	984	13357	855	6.4	11927	416	3.5
ctg1880	1878	133106	121989	3520	23348	3034	13	15936	721	4.5
ctg1881	1879	48025	41745	1271	8697	1123	12.9	7420	730	9.8
ctg1882	1880	48251	46843	1233	8534	1088	12.7	6644	452	6.8
ctg1883	1881	82877	72314	2072	13205	1740	13.2	9806	602	6.1
ctg1884	1882	78149	70784	3193	15073	2435	16.2	10537	877	8.3
ctg1885	1883	98007	86950	1843	17804	1674	9.4	15938	1175	7.4
ctg1886	1884	48451	40707	597	7008	500	7.1	5637	116	2.1
ctg1887	1885	63122	58632	2020	12102	1779	14.7	9305	740	8
ctg1888	1886	80093	77491	4566	20962	3916	18.7	15870	1931	12.2
ctg1889	1887	81359	72162	2215	14407	1885	13.1	11642	919	7.9
ctg1890	1888	37712	37219	789	6891	683	9.9	5160	122	2.4
ctg1891	1889	49756	47330	1475	11865	1295	10.9	9262	375	4
ctg1892	1890	48899	46637	1385	9225	1209	13.1	7473	653	8.7
ctg1893	1891	143455	127510	3930	24573	3293	13.4	19298	1601	8.3
ctg1894	1892	49076	39907	742	7572	649	8.6	6125	149	2.4
ctg1895	1893	48166	46002	728	9071	624	6.9	7582	178	2.3
ctg1896	1894	68697	61040	1290	12656	1123	8.9	10771	546	5.1
ctg1897	1895	77164	64650	2019	13655	1708	12.5	10708	693	6.5
ctg1898	1896	93717	91068	2276	22900	2017	8.8	18150	774	4.3
ctg1899	1897	137825	130393	2691	28601	2305	8.1	23799	778	3.3
ctg1900	1898	63454	53133	1645	8262	1263	15.3	6603	630	9.5
ctg1901	1899	86039	79485	2897	17110	2502	14.6	13405	957	7.1
ctg1902	1900	66277	60461	1357	11034	1173	10.6	8805	438	5
ctg1903	1901	35908	27918	432	3478	286	8.2	2814	116	4.1
ctg1904	1902	73011	68827	2367	13053	1975	15.1	9490	682	7.2
ctg1905	1903	77967	70084	2036	15972	1813	11.4	12311	550	4.5
ctg1906	1904	76194	72849	1441	17692	1269	7.2	15560	677	4.4
ctg1907	1905	94812	86372	2037	15390	1760	11.4	12712	894	7
ctg1908	1906	50277	47971	810	8442	707	8.4	7539	415	5.5
ctg1909	1907	101420	90484	2725	22931	2442	10.6	19411	1199	6.2
ctg1910	1908	95983	89230	3194	18009	2828	15.7	13670	1216	8.9
ctg1911	1909	46989	42359	1696	9238	1402	15.2	7502	728	9.7
ctg1912	1910	56211	53454	1386	10851	1200	11.1	8604	366	4.3
ctg1913	1911	154913	139993	3665	25672	3104	12.1	18871	860	4.6
ctg1914	1912	48557	44837	1756	10123	1554	15.4	8179	753	9.2
ctg1915	1913	49147	48214	1802	11961	1632	13.6	10702	1212	11.3
ctg1916	1914	83229	75279	2664	16823	2375	14.1	12164	764	6.3
ctg1917	1915	100864	94716	3774	21240	3209	15.1	16846	1688	10
ctg1918	1916	79744	74930	2704	16288	2409	14.8	13240	1279	9.7
ctg1919	1917	45438	44466	1477	10716	1300	12.1	8159	468	5.7
ctg1920	1918	148852	141412	5386	36687	4846	13.2	29283	1931	6.6
ctg1921	1919	70336	67194	1604	13847	1377	9.9	10543	426	4
ctg1922	1920	124466	112575	3223	21647	2617	12.1	16667	1019	6.1
ctg1923	1921	169861	154780	3833	31761	3332	10.5	25201	1187	4.7
ctg1924	1922	61733	57842	1813	11287	1562	13.8	9054	742	8.2
ctg1925	1923	46685	41866	1021	6977	774	11.1	5494	238	4.3
ctg1926	1924	47770	45321	1677	9390	1475	15.7	7114	641	9
ctg1927	1925	76275	66273	1763	10710	1464	13.7	7918	575	7.3
ctg1928	1926	48106	39383	622	7164	528	7.4	6191	187	3
ctg1929	1927	48691	45256	909	9766	819	8.4	8464	495	5.8
ctg1930	1928	46547	43813	1270	8384	1118	13.3	6493	421	6.5
ctg1931	1929	45976	43716	1500	7857	1297	16.5	5434	465	8.6
ctg1932	1930	47526	45016	1708	11811	1511	12.8	9863	873	8.9
ctg1933	1931	82666	71571	1385	13963	1205	8.6	12580	691	5.5
ctg1934	1932	43240	37606	1129	6258	970	15.5	4211	197	4.7
ctg1935	1933	46343	43645	725	12361	632	5.1	11543	337	2.9
ctg1936	1934	47839	45754	795	12054	707	5.9	10123	180	1.8
ctg1937	1935	54014	50822	1336	9154	1157	12.6	7300	491	6.7
ctg1938	1936	48022	45263	555	11612	502	4.3	10528	100	0.9
ctg1939	1937	48192	44754	496	8122	430	5.3	7453	151	2
ctg1940	1938	64956	61767	1928	14663	1735	11.8	11876	759	6.4
ctg1941	1939	45959	39786	1012	7234	879	12.2	6283	613	9.8
ctg1942	1940	60375	52994	1278	9753	1107	11.4	7102	295	4.2
ctg1943	1941	73594	65781	2151	13686	1877	13.7	10361	688	6.6
ctg1944	1942	59339	57229	1935	12534	1684	13.4	10119	801	7.9
ctg1945	1943	45514	42499	797	9362	665	7.1	8184	247	3
ctg1946	1944	47138	45573	1628	13255	1437	10.8	10964	646	5.9
ctg1947	1945	47920	44671	1183	8023	1026	12.8	7090	697	9.8
ctg1948	1946	47266	44543	1575	9894	1393	14.1	7657	555	7.2
ctg1949	1947	47838	42562	306	5608	260	4.6	5000	61	1.2
ctg1950	1948	47809	44534	984	7878	862	10.9	5929	313	5.3
ctg1951	1949	48259	44401	752	7112	649	9.1	6108	381	6.2
ctg1952	1950	62366	57756	961	10506	839	8	8351	181	2.2
ctg1953	1951	105789	99192	3110	23010	2752	12	16320	745	4.6
ctg1954	1952	46484	42335	1051	9799	940	9.6	8490	513	6
ctg1955	1953	56666	54862	965	14123	848	6	12193	182	1.5
ctg1956	1954	156757	140570	5569	34963	4900	14	27299	2119	7.8
ctg1957	1955	45216	42325	1335	8059	1171	14.5	5853	408	7
ctg1958	1956	114707	99594	1409	17409	1156	6.6	12836	226	1.8
ctg1959	1957	44926	41622	774	8887	656	7.4	7376	153	2.1
ctg1960	1958	45707	42835	1213	9712	1039	10.7	7216	228	3.2
ctg1961	1959	156121	145795	4226	35747	3703	10.4	28721	1404	4.9
ctg1962	1960	46353	44583	1814	8679	1611	18.6	6541	773	11.8
ctg1963	1961	112757	101721	4743	23742	4227	17.8	17169	1536	8.9
ctg1964	1962	121744	102647	3375	20602	2905	14.1	15030	814	5.4
ctg1965	1963	47020	43358	873	8488	761	9	7543	535	7.1
ctg1966	1964	46247	44842	2061	10093	1809	17.9	8587	1131	13.2
ctg1967	1965	82254	62858	2495	11119	2012	18.1	7934	835	10.5
ctg1968	1966	51338	48172	1591	12359	1395	11.3	10458	683	6.5
ctg1969	1967	75716	71391	2591	14322	2255	15.7	10423	909	8.7
ctg1970	1968	56232	54327	1473	12425	1288	10.4	10299	507	4.9
ctg1971	1969	47715	34310	600	6992	537	7.7	5988	158	2.6
ctg1972	1970	48168	42707	936	9238	822	8.9	8388	529	6.3
ctg1973	1971	92276	85959	3196	17667	2777	15.7	13008	1155	8.9
ctg1974	1972	47636	45800	2075	12348	1872	15.2	8880	631	7.1
ctg1975	1973	78955	39986	1419	5112	1178	23	2185	235	10.8
ctg1976	1974	55872	53216	1306	11007	1159	10.5	8351	366	4.4
ctg1977	1975	46378	42414	423	6967	339	4.9	5858	91	1.6
ctg1978	1976	43947	41459	1090	7116	937	13.2	5821	488	8.4
ctg1979	1977	45947	42907	1274	10648	1152	10.8	9160	654	7.1
ctg1980	1978	46341	44012	548	10226	494	4.8	8586	123	1.4
ctg1981	1979	46704	40948	1101	8175	976	11.9	6616	468	7.1
ctg1982	1980	47085	43001	1303	8799	1132	12.9	7411	637	8.6
ctg1983	1981	46133	39671	539	5911	458	7.7	5134	260	5.1
ctg1984	1982	63860	61612	2030	14505	1832	12.6	11699	807	6.9
ctg1985	1983	53102	50310	1424	11245	1275	11.3	9559	713	7.5
ctg1986	1984	47177	46138	1310	13453	1180	8.8	12360	798	6.5
ctg1987	1985	45503	44665	1626	11731	1458	12.4	8872	410	4.6
ctg1988	1986	45053	40061	1475	8427	1339	15.9	6571	633	9.6
ctg1989	1987	61675	60273	2976	17854	2705	15.2	13035	834	6.4
ctg1990	1988	72452	67713	1522	11729	1286	11	9079	335	3.7
ctg1991	1989	44330	42374	1181	7951	946	11.9	6079	281	4.6
ctg1992	1990	84954	78567	2196	15281	1869	12.2	11870	735	6.2
ctg1993	1991	137109	118136	4632	19730	3943	20	13430	1350	10.1
ctg1994	1992	53705	50349	2185	12981	1947	15	9794	667	6.8
ctg1995	1993	46387	45232	1288	11235	1154	10.3	9910	694	7
ctg1996	1994	65328	50755	1688	9197	1162	12.6	7383	555	7.5
ctg1997	1995	88725	84812	3419	21981	3080	14	16413	1218	7.4
ctg1998	1996	45313	41324	772	9186	650	7.1	7196	175	2.4
ctg1999	1997	41626	34245	733	6368	635	10	5059	201	4
ctg2000	1998	46631	45360	948	10541	834	7.9	8921	397	4.5
ctg2001	1999	61201	52372	2243	12405	1950	15.7	9494	879	9.3
[truncated: 8,976 more rows]
