# Supplementary material for: Gene-Level, but Not Chromosome-Wide, Divergence between a Very Young House Fly Proto-Y Chromosome and Its Homologous Proto-X Chromosome
Source: Mol Biol Evol. 2020 Sep 28;38(2):606–18. doi: 10.1093/molbev/msaa250 (PMC7826193; doi:10.1093/molbev/msaa250)
Supplement: msaa250_Supplementary_Data [file msaa250_supplementary_data.zip › msaa250-suppl_data/SuppData4_IDP-ASE Genotypic males.txt]

Number.of.input.files	comma.separated.list.of.read.counts.from.each.input.file	total.reads.used.in.analysis	number.of.SNV.sites	gene.name	isoform.names	true.haplotype..if.VCF.phased.	MCMC.estimated.haplotype	most.often.occuring.haplotype.in.MCMC.iterations	mean.rho.conditional.on.MCMC.haplotype	posterior.mode.of.rho	posterior.median.of.rho	poseterior.mean.of.rho	Lower.95..credible.interval	Upper.95..credible.interval	Lower.95..HPD.interval	Upper.95..HPD.interval	effective.sample.size.for.rho	run.time	Gelman.Diag.diagnostic	proportion.rho..0.5	proportion.rho..0.5.1	number.of.iterations	number.of.burnin	SNV.locations	data.type.name	down.sample.proportion	comma.separated.list.of.reads	used.from.each.input.file	v1	v2	ME
2	4	41,66,87,0	194	4	LOC101890425	NA	0	110	110	0.597886765319522	0.596689256336905	0.567767442931506	0.525312663622197	0.338279551727429	0.663762060067981	0.334215161025138	0.658440417308052	22.3351184272711	26.582805036	5.68	0.338	0.662	1500	1000	213817,213831,215073,215157	GFP-male-A1GFP-male-A2GFP-male-A3ONT_3-6_male	1	41.0,66.0,87.0,0.0	1500	1500	1	1(B)
3	4	3,26,9,0	38	5	LOC101891286	NA	10010	1101	1101	0.256705487398298	0.240062426801601	0.281155499335575	0.369392827673703	0.143505325684979	0.808557347058709	0.136085834351569	0.791479393354111	21.1163117828081	15.822415024	7.735	0.7495	0.2505	1500	1000	154745,156107,156939,157815,157818	GFP-male-A1GFP-male-A2GFP-male-A3ONT_3-6_male	1	3.0,26.0,9.0,0.0	1500	1500	1	1(B)
4	4	47,14,188,0	249	2	LOC101890594	NA	0	1	1	0.00406514166618159	0.00125321802691694	0.00256309933066223	0.00406514166618159	0.00039398506166387	0.0170293836145362	0.000207448313857901	0.0127836596919224	32.0103874923636	28.415212716	1.854	1	0	1500	1000	211761,211912	GFP-male-A1GFP-male-A2GFP-male-A3ONT_3-6_male	1	47.0,14.0,188.0,0.0	1500	1500	1	1(B)
5	4	2,32,5,0	39	4	LOC101889412	NA	1101	0	0	0.186671812011826	0.175710932315736	0.182949736641839	0.187078767771002	0.0867757960233422	0.310705832661652	0.0806591465579602	0.303661051052214	139.624320455964	14.889156334	1.088	1	0	1500	1000	192613,193492,193921,194266	GFP-male-A1GFP-male-A2GFP-male-A3ONT_3-6_male	1	2.0,32.0,5.0,0.0	1500	1500	1	1(B)
7	4	3,22,8,0	33	15	LOC101891114	NA	1011001101001	100000000001	10000110010000	0.0388981931511601	0.917858099305966	0.516325224828631	0.504957698305243	0.0117440488622307	0.983451414061513	0.0088958615819706	0.980295492838831	19.233845964951	15.553532858	26.146	0.5	0.5	1500	1000	58800,59425,59539,60497,60679,60686,61140,61967,62303,62310,63100,63553,63756,63760,63907	GFP-male-A1GFP-male-A2GFP-male-A3ONT_3-6_male	1	3.0,22.0,8.0,0.0	1500	1500	1	1(B)
8	4	17,33,40,0	90	9	LOC101888357	NA	0	1001	1001	0.359138283943141	0.365042986429959	0.409822108896849	0.44405231796086	0.278589309906898	0.69022720057725	0.275341322312931	0.685752081456039	69.6368714036564	25.389997629	1.433	0.71325	0.28675	2000	1000	103261,103263,103301,103319,125829,146989,150673,76801,117289	GFP-male-A1GFP-male-A2GFP-male-A3ONT_3-6_male	1	17.0,33.0,40.0,0.0	2000	2000	1	1(B)
9	4	14,40,21,0	75	4	LOC101887334	NA	100	1	1	0.344006970646122	0.342965177637594	0.346073824419163	0.352367076937225	0.239835181888304	0.517220116204766	0.227348188888752	0.484794573805418	164.403605898999	18.06721025	1.089	0.969	0.031	1500	1000	38466,43559,43591,43621	GFP-male-A1GFP-male-A2GFP-male-A3ONT_3-6_male	1	14.0,40.0,21.0,0.0	1500	1500	1	1(B)
11	4	50,50,81,0	181	7	LOC101892326	NA	0	1111	1111	0.621321834802089	0.6198866243404	0.598829268167967	0.553703854911713	0.344150138711497	0.684986870353193	0.345839870046172	0.686349140896108	47.4480701710725	38.222327313	3.046	0.28725	0.71275	2000	1000	281189,298512,298515,303852,303857,303890,303896	GFP-male-A1GFP-male-A2GFP-male-A3ONT_3-6_male	1	50.0,50.0,81.0,0.0	2000	2000	1	1(B)
12	4	17,15,7,0	39	7	LOC101887844	NA	100001	1110	1110	0.3304225902679	0.368611288291262	0.375332016539457	0.385195212217017	0.234809850137162	0.590123887697425	0.231456579792848	0.583921209453044	71.3669021724022	15.779568228	1.196	0.8735	0.1265	1500	1000	54201,55145,55483,56056,56180,56415,56423	GFP-male-A1GFP-male-A2GFP-male-A3ONT_3-6_male	1	17.0,15.0,7.0,0.0	1500	1500	1	1(B)
15	4	32,37,65,0	134	6	LOC101901632	NA	1e+05	11	11	0.358509070855544	0.360143470553248	0.362109271968059	0.369059429200607	0.28623732779095	0.571792174675977	0.269499937697883	0.448818108589916	71.2610398801257	22.253027672	1.27	0.969	0.031	1500	1000	24987,25040,25146,25152,34010,28184	GFP-male-A1GFP-male-A2GFP-male-A3ONT_3-6_male	1	32.0,37.0,65.0,0.0	1500	1500	1	1(B)
16	4	9,34,5,0	48	21	LOC101890940	NA	1.11110101000111e+20	1.10011e+11	1.11e+12	0.0991034527400526	0.123217001689771	0.185601744115202	0.332912728717554	0.039778986928684	0.914587234097374	0.0393597639306088	0.912226599500857	19.6994693695066	17.687740747	14.62	0.7425	0.2575	1500	1000	227234,227236,227283,227291,227321,227333,227593,227681,227969,228553,228559,228733,230637,230718,230727,231276,231282,231381,231414,231699,231705	GFP-male-A1GFP-male-A2GFP-male-A3ONT_3-6_male	1	9.0,34.0,5.0,0.0	1500	1500	1	1(B)
17	4	13,46,24,0	83	5	LOC101889238	NA	0	1001	1001	0.347104370661266	0.349244303441993	0.357732701645563	0.370298316862686	0.265541064419122	0.615500662708034	0.24995579489705	0.585387693777519	38.70004211446	18.9826373	1.844	0.934	0.066	1500	1000	185709,188007,188292,188606,188831	GFP-male-A1GFP-male-A2GFP-male-A3ONT_3-6_male	1	13.0,46.0,24.0,0.0	1500	1500	1	1(B)
19	4	65,104,82,0	251	4	LOC101890766	NA	0	110	110	0.434192313851282	0.434675383342149	0.45704811549559	0.47175867605104	0.38052279532374	0.593488540367007	0.377741786117174	0.589118236621259	72.6191374145623	33.154648113	1.051	0.7045	0.2955	1500	1000	203697,205778,205790,203349	GFP-male-A1GFP-male-A2GFP-male-A3ONT_3-6_male	1	65.0,104.0,82.0,0.0	1500	1500	1	1(B)
20	4	6,17,6,0	29	9	LOC101891986	NA	111100100	10000	10000	0.275737394176978	0.263036520603591	0.30437292126436	0.330381555997036	0.147518067107694	0.707975924979287	0.105119631278638	0.627904345139687	78.6731872290506	18.374775888	1.077	0.9005	0.0995	2000	1000	175467,175526,175527,176196,176258,176348,176378,176765,176828	GFP-male-A1GFP-male-A2GFP-male-A3ONT_3-6_male	1	6.0,17.0,6.0,0.0	2000	2000	1	1(B)
21	4	6,8,4,0	18	4	LOC105261753	NA	0	111	1	0.343994684591105	0.394824342736509	0.455668678873955	0.476300662126652	0.191921469339478	0.808956628171498	0.17145175810086	0.785224453615999	40.7180948896451	13.415237895	1.333	0.5815	0.4185	1500	1000	13931,13943,14535,14581	GFP-male-A1GFP-male-A2GFP-male-A3ONT_3-6_male	1	6.0,8.0,4.0,0.0	1500	1500	1	1(B)
22	4	90,184,186,0	460	3	LOC101900256	NA	100	10	10	0.0686663186932573	0.0673120913496597	0.06804904017073	0.0686663186932573	0.0459855692600546	0.0943408869061382	0.0446538632965461	0.0927186733788011	299.731853209184	45.519491201	1.03	1	0	1500	1000	473667,478683,478758	GFP-male-A1GFP-male-A2GFP-male-A3ONT_3-6_male	1	90.0,184.0,186.0,0.0	1500	1500	1	1(B)
24	4	21,43,129,0	193	3	LOC101901300	NA	0	1	1	0.764482714105684	0.766368029434671	0.752139140079541	0.600240640363708	0.0795068430705331	0.81725617965484	0.0789450028023661	0.816443094420991	362.400446368604	149.10298232	28.435	0.25	0.75	10000	1000	358272,358273,358442	GFP-male-A1GFP-male-A2GFP-male-A3ONT_3-6_male	1	21.0,43.0,129.0,0.0	10000	10000	1	1(B)
25	4	6,7,18,0	31	4	LOC105261621	NA	10	10	10	0.944958352104422	0.975205779939767	0.957103065141895	0.945316190232548	0.842554958651952	0.991325072391245	0.858443364249921	0.995740471551859	35.0171016334977	14.660673426	1.331	0	1	1500	1000	387657,387658,387970,388066	GFP-male-A1GFP-male-A2GFP-male-A3ONT_3-6_male	1	6.0,7.0,18.0,0.0	1500	1500	1	1(B)
26	4	434,248,256,0	938	2	LOC101901460	NA	10	0	1	0.56669157631917	0.566416548596648	0.502141841876524	0.499980616759506	0.406796049297367	0.593476543122103	0.406245903326952	0.592811305829419	379.766743082478	576.860899494	11.464	0.5	0.5	10000	1000	404492,404758	GFP-male-A1GFP-male-A2GFP-male-A3ONT_3-6_male	1	434.0,248.0,256.0,0.0	10000	10000	1	1(B)
27	4	5,47,25,0	77	2	LOC109612033	NA	10	1	1	0.212786673174596	0.205219965691516	0.209478321563698	0.212786673174596	0.134944515746194	0.307043523369013	0.131797547864139	0.302433676205117	184.245891401452	17.65235645	1.041	1	0	1500	1000	317574,318162	GFP-male-A1GFP-male-A2GFP-male-A3ONT_3-6_male	1	5.0,47.0,25.0,0.0	1500	1500	1	1(B)
28	4	10,52,42,0	104	4	LOC101892641	NA	0	111	111	0.227481797261884	0.224926671944941	0.226038799303499	0.227481797261884	0.152413342930558	0.315148741660292	0.14530379937224	0.304727517975012	500	20.627923694	1.005	1	0	1500	1000	2383,2725,2885,3049	GFP-male-A1GFP-male-A2GFP-male-A3ONT_3-6_male	1	10.0,52.0,42.0,0.0	1500	1500	1	1(B)
30	4	2,11,4,0	17	2	LOC101895438	NA	2	0	0	0.266390703616925	0.226591446258765	0.254118138047401	0.266045708586081	0.114667289033572	0.479568394180057	0.103734010628891	0.459156126925363	65.7758738706111	13.563207472	1.16	0.986	0.014	1500	1000	99756,115875	GFP-male-A1GFP-male-A2GFP-male-A3ONT_3-6_male	1	2.0,11.0,4.0,0.0	1500	1500	1	1(B)
31	4	10,34,15,0	59	4	LOC101895792	NA	111	10	10	0.311960444914386	0.3119700786135	0.320021386175239	0.326317141607424	0.215522565144234	0.462535263747722	0.208682626423797	0.453358317493268	268.759698125182	16.835154794	1.021	0.9895	0.0105	1500	1000	62305,62395,89313,89703	GFP-male-A1GFP-male-A2GFP-male-A3ONT_3-6_male	1	10.0,34.0,15.0,0.0	1500	1500	1	1(B)
32	4	6,11,6,0	23	8	LOC101890139	NA	10110100	10	1001000	0.128684256302728	0.130988791125059	0.392201359535577	0.471697044492945	0.0451470261310962	0.91340625597848	0.0461812797273523	0.914180313699106	19.7773914306605	14.143221024	11.409	0.5055	0.4945	1500	1000	42540,174999,175044,175200,175209,175646,175773,176749	GFP-male-A1GFP-male-A2GFP-male-A3ONT_3-6_male	1	6.0,11.0,6.0,0.0	1500	1500	1	1(B)
33	4	11,11,19,0	41	3	LOC101892762	NA	100	11	11	0.0267838184206758	0.0104794742098514	0.0191001122258056	0.026806377131679	0.00243603387761464	0.0889170259957157	0.000935232033152445	0.0775148960549692	88.4342870632987	19.827134305	1.188	1	0	2000	1000	13568,14655,15628	GFP-male-A1GFP-male-A2GFP-male-A3ONT_3-6_male	1	11.0,11.0,19.0,0.0	2000	2000	1	1(B)
34	4	1246,2031,1584,0	4861	3	LOC101889907	NA	0	1	1	0.761712050069285	0.762544399485827	0.761778639903845	0.761712050069285	0.748959191247716	0.774159755715327	0.749121148099411	0.774277497653013	500	487.329826666	1.017	0	1	1500	1000	139861,140548,140791	GFP-male-A1GFP-male-A2GFP-male-A3ONT_3-6_male	1	1246.0,2031.0,1584.0,0.0	1500	1500	1	1(B)
35	4	172,212,237,0	621	18	LOC101890294	NA	1e+07	11111111010101000	11111101010101112	0.174848271926532	0.182987336748791	0.208105139643273	0.339877847307561	0.150064832107382	0.787084505626425	0.147964186456952	0.784893671637759	19.0910361084744	80.411011191	42.661	0.75	0.25	1500	1000	147951,148127,149189,149249,149285,183831,183861,186709,187283,193116,193190,193209,193860,193894,193903,194150,194156,194191	GFP-male-A1GFP-male-A2GFP-male-A3ONT_3-6_male	1	172.0,212.0,237.0,0.0	1500	1500	1	1(B)
36	4	14,10,22,0	46	15	LOC101891098	NA	10000100	11111011011	1111101011011	0.117292994384982	0.113782430250871	0.453793098356372	0.51749371376062	0.0512767854212279	0.981879317557305	0.0540201922218532	0.983554316789642	80.0063979574496	28.777108319	21.732	0.5	0.5	3000	1000	497363,497411,497434,565694,565929,565976,565994,566069,566153,603257,627368,627395,633888,634371,634391	GFP-male-A1GFP-male-A2GFP-male-A3ONT_3-6_male	1	14.0,10.0,22.0,0.0	3000	3000	1	1(B)
39	4	12,17,3,0	32	13	LOC101888153	NA	1.00011e+12	11110	11110	0.206470595428426	0.191775692111699	0.282174464986017	0.403173456337319	0.0857435021702077	0.864757140988089	0.0838966725944704	0.861711484392343	63.9101300428691	21.568639317	4.755	0.642666666666667	0.357333333333333	2500	1000	4350,4385,5136,5151,5249,5602,5683,5695,8533,8542,8686,9324,9827	GFP-male-A1GFP-male-A2GFP-male-A3ONT_3-6_male	1	12.0,17.0,3.0,0.0	2500	2500	1	1(B)
40	4	4,7,4,0	15	3	LOC101888326	NA	0	0	0	0.656639033404203	0.664664805118652	0.534911746665015	0.50882027347371	0.166924346762071	0.83387908179614	0.177314982461091	0.840742303283192	28.4263798586592	13.315048146	1.306	0.455	0.545	1500	1000	11511,12321,12336	GFP-male-A1GFP-male-A2GFP-male-A3ONT_3-6_male	1	4.0,7.0,4.0,0.0	1500	1500	1	1(B)
42	4	11,20,6,0	37	5	LOC101894048	NA	1001	1000	1000	0.781093524766916	0.807710678538796	0.76086823372807	0.723501943352013	0.325676769670326	0.909709160810135	0.374753358288109	0.94801481321765	34.8242035819403	14.921712838	1.577	0.1015	0.8985	1500	1000	11225,11248,11485,12325,12831	GFP-male-A1GFP-male-A2GFP-male-A3ONT_3-6_male	1	11.0,20.0,6.0,0.0	1500	1500	1	1(B)
43	4	13,28,32,0	73	8	LOC105262009	NA	10100000	0	1110	0.0976255119043566	0.109103437875876	0.121423839778616	0.126146499767937	0.048909273763269	0.22310988131897	0.04525012924773	0.217374332378338	59.9660472223686	18.25320968	1.731	1	0	1500	1000	17334,17460,17497,17663,17670,17788,17799,17985	GFP-male-A1GFP-male-A2GFP-male-A3ONT_3-6_male	1	13.0,28.0,32.0,0.0	1500	1500	1	1(B)
45	4	21,30,31,0	82	3	LOC101893540	NA	0	1	1	0.417115245999797	0.434950562049884	0.453997440913865	0.46425955403919	0.32743108656589	0.636150303204713	0.327130631500344	0.635421638009695	191.111963999686	18.491735977	1.035	0.6765	0.3235	1500	1000	44917,45220,45514	GFP-male-A1GFP-male-A2GFP-male-A3ONT_3-6_male	1	21.0,30.0,31.0,0.0	1500	1500	1	1(B)
46	4	323,608,515,0	1446	19	LOC101888447	NA	1.00011001101e+18	111001100100100000	111001100100100016	0.205040292664723	0.202259543407496	0.203507126560375	0.203558608641911	0.183912018022988	0.223644822221648	0.182754646313617	0.222243727340763	500	179.76496421	1.015	1	0	1500	1000	22058,23024,25613,26177,26499,26618,26638,26654,26684,26707,26778,26977,49487,49906,49916,50387,50535,50536,50615	GFP-male-A1GFP-male-A2GFP-male-A3ONT_3-6_male	1	323.0,608.0,515.0,0.0	1500	1500	1	1(B)
47	4	10,9,14,0	33	3	LOC101888274	NA	100	11	11	0.0835317334604967	0.0484243164908399	0.0737303630481528	0.0835317334604967	0.0235141485521864	0.193279176165629	0.0194297164504366	0.180119370244551	56.2644576276562	15.829031182	1.734	1	0	1500	1000	2629,2657,13504	GFP-male-A1GFP-male-A2GFP-male-A3ONT_3-6_male	1	10.0,9.0,14.0,0.0	1500	1500	1	1(B)
50	4	4,9,7,0	20	4	LOC101901214	NA	1100	0	0	0.294439525978361	0.267005693666887	0.328504352864922	0.367660048586556	0.1428197161878	0.710499639879058	0.128906549949712	0.691853280706788	33.346472302417	14.190593656	1.099	0.7725	0.2275	1500	1000	21016,21017,21689,53974	GFP-male-A1GFP-male-A2GFP-male-A3ONT_3-6_male	1	4.0,9.0,7.0,0.0	1500	1500	1	1(B)
52	4	24,3,1,0	28	8	LOC101895205	NA	0	111	111	0.863021009589179	0.871602183711542	0.871044821871679	0.865072584537375	0.734236623172465	0.960312096917452	0.758926633567315	0.974169912995527	82.4621385755121	15.297907702	1.151	0	1	1500	1000	138237,138269,138278,138305,138385,142165,142195,142229	GFP-male-A1GFP-male-A2GFP-male-A3ONT_3-6_male	1	24.0,3.0,1.0,0.0	1500	1500	1	1(B)
53	4	5,30,2,0	37	3	LOC101894870	NA	11	0	0	0.205703571817986	0.19364969146748	0.203314379624459	0.211548334371627	0.094972858383221	0.359812759254448	0.090871658863297	0.355811682859846	87.1261428310692	15.229799139	1.116	1	0	1500	1000	81131,81710,81716	GFP-male-A1GFP-male-A2GFP-male-A3ONT_3-6_male	1	5.0,30.0,2.0,0.0	1500	1500	1	1(B)
54	4	0,7,4,0	11	4	LOC101894384	NA	0	11	11	0.0628416162157387	0.0533588241361858	0.108111689000939	0.363954336772334	0.00404602000312204	0.924753321846316	0.000895035292396966	0.906711088816814	19.5284180243982	13.329271684	12.4	0.599	0.401	1500	1000	4764,4917,5034,5575	GFP-male-A1GFP-male-A2GFP-male-A3ONT_3-6_male	1	0.0,7.0,4.0,0.0	1500	1500	1	1(B)
59	4	199,432,1101,0	1732	8	LOC101887577	NA	10011000	0	11000	0.921059468283925	0.000881778898443764	0.448762623329298	0.461007988540706	0.000128786966591225	0.931492214305133	2.27423422243098e-05	0.929327794594474	359.045184140318	1042.11771872	395.652	0.5	0.5	10000	1000	37990,38238,38406,39177,39246,45883,46011,46018	GFP-male-A1GFP-male-A2GFP-male-A3ONT_3-6_male	1	199.0,432.0,1101.0,0.0	10000	10000	1	1(B)
60	4	287,540,217,0	1044	40	LOC101887902	NA	1.01000111111e+38	1.0011e+38	1.11000000111e+35	0.0678077919609791	0.912410228684783	0.524104078378565	0.507614054723437	0.0586401853687192	0.933433081772708	0.059273424320069	0.933906148379252	39.0292391391537	210.542643985	127.191	0.5	0.5	2000	1000	57260,57506,58034,77445,77652,77664,77763,77958,78075,78162,78216,78592,78714,78789,79156,79157,79416,79682,79933,80002,80017,80039,80075,80098,80445,80758,81016,81024,81121,81535,81599,81639,81672,82687,82947,84760,84901,85427,85742,85751	GFP-male-A1GFP-male-A2GFP-male-A3ONT_3-6_male	1	287.0,540.0,217.0,0.0	2000	2000	1	1(B)
62	4	106,120,138,0	364	2	LOC101898279	NA	0	1	1	0.986720032107647	0.99001436355196	0.987788136535627	0.986720032107647	0.970708081970166	0.99675064202403	0.974236100821354	0.998283723722987	127.287278972436	40.301939528	1.079	0	1	1500	1000	56637,56647	GFP-male-A1GFP-male-A2GFP-male-A3ONT_3-6_male	1	106.0,120.0,138.0,0.0	1500	1500	1	1(B)
63	4	684,1134,385,0	2203	7	LOC101898564	NA	1101001	10111	10111	0.0710097372450828	0.0709284148514672	0.0733317421454341	0.242494744913615	0.0611368710748466	0.769092902528533	0.0594695340387557	0.766260250126024	359.189987488944	1476.300825571	138.021	0.75	0.25	10000	1000	2015,2177,2201,2252,2291,4648,5363	GFP-male-A1GFP-male-A2GFP-male-A3ONT_3-6_male	1	684.0,1134.0,385.0,0.0	10000	10000	1	1(B)
64	4	60,124,59,0	243	5	LOC101897427	NA	101	101	101	0.8823585183518	0.884188001272137	0.874394667895095	0.69117885854484	0.092439366111941	0.917225275808204	0.094211133008233	0.91865665647288	360.308069313366	169.629398903	45.137	0.25	0.75	10000	1000	7121,7502,8394,8532,8760	GFP-male-A1GFP-male-A2GFP-male-A3ONT_3-6_male	1	60.0,124.0,59.0,0.0	10000	10000	1	1(B)
66	4	240,595,435,0	1270	6	LOC101897595	NA	0	0	0	0.876603758400685	0.87627312489129	0.533911975449573	0.533924599122413	0.173901863309436	0.891801303428337	0.175636742084672	0.892385835797458	19.0259620893755	123.123370889	95.039	0.5	0.5	1500	1000	39259,40374,40389,40553,46516,47242	GFP-male-A1GFP-male-A2GFP-male-A3ONT_3-6_male	1	240.0,595.0,435.0,0.0	1500	1500	1	1(B)
67	4	11,9,12,0	32	2	LOC101887784	NA	0	1	1	0.939492211832102	0.958648907664261	0.949209970680493	0.9394922118321	0.833121589064687	0.988187211558584	0.858580816333881	0.99297255438126	58.7942946225054	13.714320902	1.464	0	1	1500	1000	49500,50321	GFP-male-A1GFP-male-A2GFP-male-A3ONT_3-6_male	1	11.0,9.0,12.0,0.0	1500	1500	1	1(B)
68	4	8,29,12,0	49	19	LOC101900833	NA	1100000110000011	1111011110110011	111111111111110016	0.805331195559125	0.78481861292396	0.777615657673545	0.769169729386019	0.591452164644194	0.886270065998717	0.631333033473958	0.902809564551391	118.52034022767	20.988838589	1.105	0.00575	0.99425	2000	1000	436379,436676,436690,437417,437438,437492,437555,437963,438032,438338,438362,438557,439058,440339,440342,440706,440956,441156,441176	GFP-male-A1GFP-male-A2GFP-male-A3ONT_3-6_male	1	8.0,29.0,12.0,0.0	2000	2000	1	1(B)
69	4	161,304,220,0	685	27	LOC101898874	NA	1e+24	1.00001111011111e+25	1.1100000001e+25	0.886852804217766	0.131459448658644	0.268293272560334	0.390492148187141	0.100965971770168	0.902069582963655	0.0998738273649963	0.900878271089983	39.0907932102631	123.613368007	63.235	0.75	0.25	2000	1000	36551,36563,36756,36871,37050,40619,41075,41534,41672,41810,42473,42479,42566,42830,43232,43945,44297,44366,44387,44491,45503,45542,45847,45848,46259,46261,46324	GFP-male-A1GFP-male-A2GFP-male-A3ONT_3-6_male	1	161.0,304.0,220.0,0.0	2000	2000	1	1(B)
70	4	188,297,423,0	908	10	LOC101899224	NA	0	100	11100100	0.856223551048866	0.867396744810529	0.857763506682581	0.691273804586186	0.14695976064209	0.901506229762782	0.146250364427292	0.900412839023611	19.0366158149698	91.696939702	73.22	0.25	0.75	1500	1000	54360,54444,54513,54543,54555,55074,55354,55532,55998,56179	GFP-male-A1GFP-male-A2GFP-male-A3ONT_3-6_male	1	188.0,297.0,423.0,0.0	1500	1500	1	1(B)
71	4	182,598,278,0	1058	13	LOC101900136	NA	11100000	1001100000	1001111100	0.409094449644224	0.617053176212941	0.516617859122754	0.513623658200104	0.384387735226508	0.641026456563264	0.384285593718425	0.64043147325295	19.4060497159408	126.502675266	19.243	0.5	0.5	1500	1000	140817,140895,140901,140931,141058,144820,144869,144872,154778,155054,155156,155169,155282	GFP-male-A1GFP-male-A2GFP-male-A3ONT_3-6_male	1	182.0,598.0,278.0,0.0	1500	1500	1	1(B)
73	4	7,26,12,0	45	6	LOC101901459	NA	1	10011	10011	0.679414661792188	0.638600164558161	0.622328912947948	0.6033817396275	0.36023980196582	0.771341384976712	0.371522797776251	0.773700129436268	50.5949957525566	15.416375588	1.211	0.1955	0.8045	1500	1000	453803,453992,455264,455270,455339,456470	GFP-male-A1GFP-male-A2GFP-male-A3ONT_3-6_male	1	7.0,26.0,12.0,0.0	1500	1500	1	1(B)
75	4	30,51,66,0	147	6	LOC101887618	NA	100	10	10	0.191179109766467	0.183972690287775	0.200719400408414	0.350732297687672	0.129056579992821	0.888575054884201	0.125245237271885	0.883080894256853	19.3153659737932	23.73666296	21.111	0.75	0.25	1500	1000	48075,48083,48806,48869,49007,49088	GFP-male-A1GFP-male-A2GFP-male-A3ONT_3-6_male	1	30.0,51.0,66.0,0.0	1500	1500	1	1(B)
76	4	14,24,41,0	79	4	LOC101889348	NA	100	11	11	0.0959032210064269	0.0806466686421901	0.0910103490838994	0.0959032210064268	0.0429442342697634	0.178733989741823	0.0359700769121947	0.156185905203151	132.524303561955	18.013811348	1.042	1	0	1500	1000	461132,461430,461524,461544	GFP-male-A1GFP-male-A2GFP-male-A3ONT_3-6_male	1	14.0,24.0,41.0,0.0	1500	1500	1	1(B)
78	4	15,30,30,0	75	5	LOC105261578	NA	10	10	10	0.845817184548701	0.846453964133846	0.828787599986548	0.673865362534636	0.0921210371669546	0.916486706651684	0.106793049007152	0.922857459717708	19.3300285678983	17.967991949	20.74	0.25	0.75	1500	1000	47037,47265,47521,47536,47692	GFP-male-A1GFP-male-A2GFP-male-A3ONT_3-6_male	1	15.0,30.0,30.0,0.0	1500	1500	1	1(B)
79	4	25,48,18,0	91	27	LOC101899577	NA	111100000000011	1.0110000011e+25	1.0110000011e+25	0.21110292375523	0.234328783518624	0.25651684873986	0.366569670140213	0.158786973557173	0.817669911739372	0.158672606534346	0.817485602633546	40.5155009761299	27.678860959	13.425	0.75	0.25	2000	1000	73807,73984,74026,74071,74263,74383,74395,75013,75267,75286,75520,75658,75808,75894,76120,76438,76471,76693,76702,76738,76885,76896,77044,107903,107907,107970,107986	GFP-male-A1GFP-male-A2GFP-male-A3ONT_3-6_male	1	25.0,48.0,18.0,0.0	2000	2000	1	1(B)
80	4	36,92,55,0	183	10	LOC101899405	NA	1.101e+09	10111111	10111111	0.0966662521584514	0.0941392643512284	0.104601752949849	0.271219478297375	0.0610617398134885	0.831735863955322	0.0571100354500626	0.825479801125757	300.712498605447	132.426581597	36.902	0.75	0.25	8500	1000	59736,59796,59811,59988,60099,60357,60650,60749,62022,62035	GFP-male-A1GFP-male-A2GFP-male-A3ONT_3-6_male	1	36.0,92.0,55.0,0.0	8500	8500	1	1(B)
81	4	18,38,25,0	81	6	LOC101887948	NA	10000	1111	1111	0.27974111585589	0.268924811209325	0.277748619270054	0.27993988949787	0.19618787080527	0.376667970966816	0.194746573435076	0.374509595538285	218.925940682975	18.357685575	1.007	1	0	1500	1000	50841,50913,52021,52864,53374,53799	GFP-male-A1GFP-male-A2GFP-male-A3ONT_3-6_male	1	18.0,38.0,25.0,0.0	1500	1500	1	1(B)
82	4	2,7,15,0	24	25	LOC101888993	NA	1.00001111000111e+24	1.100000111e+22	1.1000001e+22	0.151112728979618	0.133652179830652	0.193116952954225	0.230555883418583	0.0482740110929771	0.734697903909623	0.015349720431475	0.615870776692248	158.476996065878	28.552140339	1.122	0.930333333333333	0.0696666666666667	4000	1000	407151,407259,407358,407361,407559,407622,407649,407715,407718,407979,408000,408027,408081,408090,408123,408177,408363,408462,408465,408708,408804,408888,408909,409002,409617	GFP-male-A1GFP-male-A2GFP-male-A3ONT_3-6_male	1	2.0,7.0,15.0,0.0	4000	4000	1	1(B)
83	4	17,13,11,0	41	7	LOC101888637	NA	0	11000	11000	0.624681041823363	0.477636386145645	0.494328141541621	0.496554845386279	0.267042130842015	0.737832134089505	0.277380151783462	0.74379642055442	91.2649117567049	15.365176179	1.021	0.5145	0.4855	1500	1000	264625,264820,277091,277358,277666,277670,277718	GFP-male-A1GFP-male-A2GFP-male-A3ONT_3-6_male	1	17.0,13.0,11.0,0.0	1500	1500	1	1(B)
84	4	311,618,531,0	1460	4	prohibitin	NA	1011	100	100	0.105969548747365	0.106111363646507	0.109390540492453	0.291610626257404	0.0913622631638463	0.860464268998217	0.0901398900411481	0.858836372415079	359.254076219411	864.992898833	106.556	0.75	0.25	10000	1000	111307,111359,112172,112387	GFP-male-A1GFP-male-A2GFP-male-A3ONT_3-6_male	1	311.0,618.0,531.0,0.0	10000	10000	1	1(B)
87	4	8,4,3,0	15	6	LOC101888118	NA	10010	11110	11110	0.687683819725163	0.614485248196067	0.597372766604509	0.584967300657623	0.251044002793734	0.854472041459537	0.267172862893561	0.866305272479918	44.3100592079169	13.268324404	1.26	0.265	0.735	1500	1000	113497,115596,115608,115710,115809,115937	GFP-male-A1GFP-male-A2GFP-male-A3ONT_3-6_male	1	8.0,4.0,3.0,0.0	1500	1500	1	1(B)
89	4	7,24,2,0	33	12	LOC101899828	NA	100000100	1000	1000	0.177669739877285	0.153531706217472	0.196902012605021	0.258152074603071	0.0888143922963129	0.797761807423671	0.0677876565483541	0.751592062742095	94.7643163368525	23.748477457	1.597	0.880875	0.119125	3000	1000	52777,52841,53089,53313,53378,64446,64448,64502,64520,64562,64643,64709	GFP-male-A1GFP-male-A2GFP-male-A3ONT_3-6_male	1	7.0,24.0,2.0,0.0	3000	3000	1	1(B)
90	4	11,16,16,0	43	3	LOC101891104	NA	101	11	11	0.778622465004319	0.790114218502523	0.73619538306896	0.569834660806083	0.0987025933836422	0.876665828127676	0.101615209586912	0.879398572872417	372.619338423346	65.414925714	10.163	0.345833333333333	0.654166666666667	10000	1000	142718,144733,145428	GFP-male-A1GFP-male-A2GFP-male-A3ONT_3-6_male	1	11.0,16.0,16.0,0.0	10000	10000	1	1(B)
92	4	17,24,22,0	63	4	LOC101890081	NA	1000	0	0	0.200989099903859	0.182797862972281	0.197098665888996	0.200989099903859	0.119185093570516	0.299725198395748	0.113867573704466	0.29315536494025	278.365607823959	16.711289269	1.06	1	0	1500	1000	140071,140867,141052,141129	GFP-male-A1GFP-male-A2GFP-male-A3ONT_3-6_male	1	17.0,24.0,22.0,0.0	1500	1500	1	1(B)
95	4	16,83,66,0	165	13	LOC101891275	NA	1111111000001	1e+11	100000010000	0.175836531263695	0.175823964587233	0.176278624538076	0.177829582666853	0.127736871814349	0.238160732373935	0.123110966963553	0.230447442484777	261.723372347424	26.944291153	1.06	1	0	1500	1000	151547,151919,152276,152300,152324,152489,152627,152786,177887,177899,197216,207932,243601	GFP-male-A1GFP-male-A2GFP-male-A3ONT_3-6_male	1	16.0,83.0,66.0,0.0	1500	1500	1	1(B)
97	4	12,24,16,0	52	7	LOC101890418	NA	1010000	1101	1101	0.168712667186706	0.148963212572572	0.160069235773577	0.166883401303956	0.0878005666387793	0.278945525563449	0.0818282460219491	0.265722695997462	103.671145486364	16.122540655	1.038	1	0	1500	1000	146999,147106,147191,147685,148135,148147,148287	GFP-male-A1GFP-male-A2GFP-male-A3ONT_3-6_male	1	12.0,24.0,16.0,0.0	1500	1500	1	1(B)
102	4	12,27,38,0	77	2	LOC101900527	NA	0	1	1	0.987692334713891	0.997639379154349	0.991592526398955	0.959803348940973	0.0625564667163527	0.999632196044342	0.952632569307875	0.999997341130016	363.578293400024	81.329805731	3.52	0.0299722222222222	0.970027777777778	10000	1000	14039,14051	GFP-male-A1GFP-male-A2GFP-male-A3ONT_3-6_male	1	12.0,27.0,38.0,0.0	10000	10000	1	1(B)
105	4	26,20,14,0	60	14	LOC101890219	NA	10110000100010	110000100110	110000100110	0.85761478049971	0.860753857885296	0.839305160412939	0.655901133712463	0.0250464810025909	0.927869028910774	0.0219656324478653	0.919760860205521	19.262982673224	18.243237126	23.464	0.25	0.75	1500	1000	502003,502114,502141,502153,502204,502291,502321,502327,502384,502585,502615,502663,502678,503078	GFP-male-A1GFP-male-A2GFP-male-A3ONT_3-6_male	1	26.0,20.0,14.0,0.0	1500	1500	1	1(B)
106	4	89,129,87,0	305	3	LOC101900758	NA	110	0	10	0.715789595306779	0.146581455534353	0.422005198751805	0.43152699259559	0.114735617785007	0.757245796878932	0.112091456831852	0.754208671916347	361.324473807851	201.634889695	34.769	0.5	0.5	10000	1000	346390,346986,347373	GFP-male-A1GFP-male-A2GFP-male-A3ONT_3-6_male	1	89.0,129.0,87.0,0.0	10000	10000	1	1(B)
107	4	9,9,6,0	24	8	LOC101890909	NA	1000010	1001010	1010011	0.792268878258644	0.77892698191276	0.679258874485184	0.567387521913706	0.134036866332166	0.909164220335626	0.133113469205691	0.906611990752774	23.4352525681453	13.875725066	1.939	0.378	0.622	1500	1000	512286,512392,512616,513244,513276,513478,513570,514092	GFP-male-A1GFP-male-A2GFP-male-A3ONT_3-6_male	1	9.0,9.0,6.0,0.0	1500	1500	1	1(B)
108	4	36,46,55,0	137	5	LOC101888677	NA	110	110	110	0.978618060150686	0.979913719685006	0.97569419948964	0.748394259114254	0.0337871099407841	0.994687447743824	0.0398072109506621	0.997152072529189	359.369990615211	113.521285824	85.331	0.25	0.75	10000	1000	24024,24212,24495,24557,24616	GFP-male-A1GFP-male-A2GFP-male-A3ONT_3-6_male	1	36.0,46.0,55.0,0.0	10000	10000	1	1(B)
109	4	4,1,6,0	11	4	LOC101890062	NA	1100	1	1	0.132506487963851	0.155539651220723	0.144406141214594	0.176170029503067	0.00943559979179992	0.761630406822629	0.00534471312964476	0.56982574245705	31.6862434902323	12.840392129	2.226	0.941	0.059	1500	1000	466219,466228,470820,471087	GFP-male-A1GFP-male-A2GFP-male-A3ONT_3-6_male	1	4.0,1.0,6.0,0.0	1500	1500	1	1(B)
110	4	97,105,121,0	323	6	LOC101899721	NA	111111	0	0	0.00226299867188934	0.000401256105057432	0.00141548888583269	0.00226299867188934	6.59014470345393e-05	0.00889885367225708	2.44726046962211e-05	0.00750124526375146	36.9643811562861	33.986016615	1.45	1	0	1500	1000	321208,321437,321989,322030,322046,322477	GFP-male-A1GFP-male-A2GFP-male-A3ONT_3-6_male	1	97.0,105.0,121.0,0.0	1500	1500	1	1(B)
111	4	11,30,25,0	66	3	LOC101899893	NA	0	1	1	0.241999605683477	0.235018659259965	0.239831347382103	0.241999605683476	0.151913563930308	0.341429660728987	0.147793842419664	0.332687406490413	124.189936601182	17.144231051	1.084	1	0	1500	1000	328204,328245,331643	GFP-male-A1GFP-male-A2GFP-male-A3ONT_3-6_male	1	11.0,30.0,25.0,0.0	1500	1500	1	1(B)
112	4	80,133,100,0	313	7	LOC101890562	NA	1110	110001	110001	0.00726797187371995	0.00684140129633856	0.00838355031534599	0.254753195368448	0.00096651400087652	0.999843075477385	0.00145750120864859	0.999979714704305	359.035670260184	241.645514255	263.611	0.75	0.25	10000	1000	507364,507367,507415,507515,507561,507605,507614	GFP-male-A1GFP-male-A2GFP-male-A3ONT_3-6_male	1	80.0,133.0,100.0,0.0	10000	10000	1	1(B)
114	4	15,77,48,0	140	16	LOC101888852	NA	101101110111000	100100110100000	111101110111000	0.992824530989827	0.946795707030306	0.594791799999685	0.540438168094913	0.000405655959827896	0.999004969269125	0.00138300828985556	0.999457203164099	19.0575118497225	27.172686881	77.266	0.5	0.5	1500	1000	28205,28328,31449,35544,39194,40611,40862,41149,41162,41190,41207,41537,41548,41679,41893,41938	GFP-male-A1GFP-male-A2GFP-male-A3ONT_3-6_male	1	15.0,77.0,48.0,0.0	1500	1500	1	1(B)
115	4	0,0,77,0	77	14	LOC101889384	NA	110001110111	111111110010	111111110010	0.833260982482404	0.831998572438567	0.837019612878352	0.837325856174329	0.731078514796376	0.934601143777993	0.74108142333002	0.938775451501573	63.7937410023204	20.416653621	1.199	0	1	1500	1000	213258,213277,213938,214104,214206,214277,214298,214400,214475,214497,214534,214571,214838,214839	GFP-male-A1GFP-male-A2GFP-male-A3ONT_3-6_male	1	0.0,0.0,77.0,0.0	1500	1500	1	1(B)
117	4	47,125,109,0	281	5	LOC101901113	NA	10000	1111	1111	0.05918237317094	0.0571003841283951	0.0584005352664703	0.0591823731709401	0.0361212159395278	0.086838579691378	0.0340012926278039	0.083168914424705	202.708162229431	32.261476507	1.067	1	0	1500	1000	361114,363850,363856,375080,375227	GFP-male-A1GFP-male-A2GFP-male-A3ONT_3-6_male	1	47.0,125.0,109.0,0.0	1500	1500	1	1(B)
118	4	14,38,37,0	89	24	LOC101898456	NA	1.0100110111111e+23	1.11000001111001e+21	1.11000110011101e+21	0.100917278209586	0.065338662966536	0.428688859910613	0.450963805048492	0.00610662051280915	0.935640186821145	0.00338095563071164	0.919614127750477	19.1690673512401	21.471274601	29.23	0.5	0.5	1500	1000	50199,50264,50420,53018,53021,53189,53729,57446,57545,57554,58239,58506,58803,58815,59211,63233,63458,63595,63766,63790,63883,63907,63943,63970	GFP-male-A1GFP-male-A2GFP-male-A3ONT_3-6_male	1	14.0,38.0,37.0,0.0	1500	1500	1	1(B)
121	4	188,266,318,0	772	17	LOC101901722	NA	1.000000001e+16	1110011101001100	1110011101001100	0.134430581227556	0.133102783847374	0.133763581993403	0.134145244935626	0.111301564907268	0.159268826478802	0.110780471854639	0.157930368217584	500	89.08554836	1.005	1	0	1500	1000	527749,527857,527932,528004,529203,529362,529488,529623,541767,541811,541885,541981,542076,542227,542804,543023,556423	GFP-male-A1GFP-male-A2GFP-male-A3ONT_3-6_male	1	188.0,266.0,318.0,0.0	1500	1500	1	1(B)
122	4	41,82,71,0	194	18	LOC101891085	NA	10010011010010100	1001010000001000	1001010000001000	0.142402521141679	0.127635576550824	0.142741254756677	0.311284347054933	0.0789274109496103	0.888166745541001	0.0801059096897589	0.888466801240676	19.1131643636592	30.631029586	38.513	0.75	0.25	1500	1000	518730,518847,518886,519520,519712,519961,520036,520072,520751,520813,521165,521978,522011,522050,522221,522314,523857,523887	GFP-male-A1GFP-male-A2GFP-male-A3ONT_3-6_male	1	41.0,82.0,71.0,0.0	1500	1500	1	1(B)
124	4	2,9,3,0	14	6	LOC101890394	NA	110000	1011	1011	0.186493913127165	0.151524066075114	0.195725972643967	0.211147631352398	0.0635740391522273	0.450119681920299	0.044495738614074	0.416457691511159	74.0503156793665	14.902166869	1.07	0.9875	0.0125	1500	1000	504429,504453,504906,504919,506721,506730	GFP-male-A1GFP-male-A2GFP-male-A3ONT_3-6_male	1	2.0,9.0,3.0,0.0	1500	1500	1	1(B)
125	4	2,8,26,0	36	5	LOC101898628	NA	1011	1010	1011	0.963010867601275	0.969031040478373	0.952811579252983	0.727923507254136	0.00664593041319157	0.998697596969758	0.00869781850161495	0.999510549701288	19.1139585262975	14.854002537	33.169	0.25	0.75	1500	1000	203681,203744,204305,205127,185668	GFP-male-A1GFP-male-A2GFP-male-A3ONT_3-6_male	1	2.0,8.0,26.0,0.0	1500	1500	1	1(B)
126	4	41,114,91,0	246	14	LOC101899208	NA	10000110001	100011000100	100011000100	0.132756752604584	0.133756979587671	0.143076645701403	0.28852788932777	0.0961528196673942	0.784547323513573	0.0955778904235764	0.783476273574193	19.1501072113169	34.350841026	32.181	0.75	0.25	1500	1000	317193,317229,317699,317798,317928,318164,318765,319100,319259,319705,320002,320029,320074,320146	GFP-male-A1GFP-male-A2GFP-male-A3ONT_3-6_male	1	41.0,114.0,91.0,0.0	1500	1500	1	1(B)
127	4	20,22,20,0	62	3	LOC101900232	NA	111	11	11	0.935404534140048	0.94274378736308	0.926100278607976	0.705632705932125	0.00229809049348829	0.980280199436915	0.00085443724739758	0.975887186988214	360.305711538227	72.945567287	41.881	0.25	0.75	10000	1000	343686,343752,344655	GFP-male-A1GFP-male-A2GFP-male-A3ONT_3-6_male	1	20.0,22.0,20.0,0.0	10000	10000	1	1(B)
128	4	22,24,23,0	69	4	LOC105262438	NA	1011	0	0	0.056900506302748	0.0466661196573509	0.0543737475044026	0.0569005063027481	0.0185797716898626	0.113389839189108	0.0145472725852746	0.101236129810351	61.0504425849199	18.213120079	1.115	1	0	1500	1000	344655,344932,345023,345282	GFP-male-A1GFP-male-A2GFP-male-A3ONT_3-6_male	1	22.0,24.0,23.0,0.0	1500	1500	1	1(B)
129	4	5,22,1,0	28	7	LOC105262440	NA	1110111	0	0	0.0294914755205618	0.022221824428965	0.0330960559028071	0.244255798708534	0.00042836316475971	0.970966766458065	0.000220518576654504	0.943514175230241	19.2068411960318	14.203373296	29.677	0.75	0.25	1500	1000	458287,458289,458749,458970,460591,464759,464813	GFP-male-A1GFP-male-A2GFP-male-A3ONT_3-6_male	1	5.0,22.0,1.0,0.0	1500	1500	1	1(B)
130	4	433,861,657,0	1951	6	LOC101901550	NA	101	10101	10101	0.977885046921521	0.977913662585623	0.976544953298683	0.767103063209207	0.124721725393613	0.983651001796311	0.127516848414759	0.98530010909509	359.07190684688	1211.665631415	286.508	0.25	0.75	10000	1000	515792,515870,516071,517763,517784,518222	GFP-male-A1GFP-male-A2GFP-male-A3ONT_3-6_male	1	433.0,861.0,657.0,0.0	10000	10000	1	1(B)
131	4	3,22,7,0	32	2	LOC101900935	NA	0	1	1	0.970293589351682	0.994441431569304	0.976051030360042	0.9041335534943	0.216499963869891	0.999323253292075	0.263801744838758	0.999987074805799	366.466866930688	59.441577275	6.349	0.0933888888888889	0.906611111111111	10000	1000	351597,352642	GFP-male-A1GFP-male-A2GFP-male-A3ONT_3-6_male	1	3.0,22.0,7.0,0.0	10000	10000	1	1(B)
134	4	65,66,73,0	204	2	LOC101900581	NA	1	1	1	0.781301551595506	0.782059747341513	0.781658261333833	0.781301551595504	0.724739641021331	0.83547787442875	0.724760397952804	0.835641227590866	361.168581047417	26.337920093	1.04	0	1	1500	1000	347373,347517	GFP-male-A1GFP-male-A2GFP-male-A3ONT_3-6_male	1	65.0,66.0,73.0,0.0	1500	1500	1	1(B)
135	4	38,57,62,0	157	7	LOC101891260	NA	1111100	0	111101	0.992680037928974	0.00663081380651209	0.49477305256724	0.499537354398079	0.000371035840212056	0.999513649442126	1.94654398091386e-05	0.999002908221948	359.044279869235	138.808379408	203.749	0.5	0.5	10000	1000	17209,17279,18166,18657,19308,19334,25958	GFP-male-A1GFP-male-A2GFP-male-A3ONT_3-6_male	1	38.0,57.0,62.0,0.0	10000	10000	1	1(B)
136	4	16,29,11,0	56	23	LOC101889718	NA	1e+21	1.11010000000111e+20	1.11010000100111e+20	0.236989912421017	0.251728423941269	0.288948670563481	0.36695765454259	0.16216367423598	0.752346616258809	0.154248106397276	0.734151888697356	42.8417236195481	23.823533941	8.017	0.74875	0.25125	2000	1000	67455,67498,68085,68204,68210,68255,68258,68313,68319,68378,68390,71241,71322,71361,71544,71916,71919,71979,73482,73495,74069,74100,74114	GFP-male-A1GFP-male-A2GFP-male-A3ONT_3-6_male	1	16.0,29.0,11.0,0.0	2000	2000	1	1(B)
137	4	19,23,21,0	63	11	LOC101889438	NA	1	11111111	11001111	0.691590161202032	0.679166346771573	0.625532868066717	0.570152243520159	0.237494876969343	0.785280337658145	0.249213745755247	0.794035726853341	51.0945387258398	22.477437004	1.031	0.3025	0.6975	2000	1000	22108,47561,49206,49272,49278,50786,51402,51725,51791,51902,56403	GFP-male-A1GFP-male-A2GFP-male-A3ONT_3-6_male	1	19.0,23.0,21.0,0.0	2000	2000	1	1(B)
139	4	8,16,8,0	32	6	LOC101894759	NA	11	111	111	0.701838860669278	0.675998281576482	0.663499783461516	0.652309451124684	0.413964262712448	0.830344257386178	0.437543308830425	0.84343625784012	121.890032168731	14.236888815	1.069	0.094	0.906	1500	1000	33659,56194,56819,80713,81226,127313	GFP-male-A1GFP-male-A2GFP-male-A3ONT_3-6_male	1	8.0,16.0,8.0,0.0	1500	1500	1	1(B)
140	4	0,124,3,0	127	9	LOC101895488	NA	100110000	11001000	11001000	0.0241681695740019	0.0177578279774385	0.0220778670156371	0.0246766798888479	0.0061092192353337	0.0588596927306955	0.00347444389970422	0.051226600556786	137.987210910075	27.737123881	1.117	1	0	2000	1000	196619,196770,196773,196834,197027,197103,197636,197639,212926	GFP-male-A1GFP-male-A2GFP-male-A3ONT_3-6_male	1	0.0,124.0,3.0,0.0	2000	2000	1	1(B)
143	4	33,121,81,0	235	2	LOC101894435	NA	11	0	0	0.00240474566089723	0.000319958804505355	0.000895858346858897	0.00240474566089722	4.49748209672489e-05	0.0122844313780819	2.95986502231915e-05	0.00976620832111273	33.996977683429	28.184205753	1.351	1	0	1500	1000	1168,2484	GFP-male-A1GFP-male-A2GFP-male-A3ONT_3-6_male	1	33.0,121.0,81.0,0.0	1500	1500	1	1(B)
145	4	84,185,83,0	352	8	LOC101895509	NA	1e+07	1010100	1e+06	0.757090993314614	0.75743316768413	0.498117400486648	0.495675702442359	0.197456939080579	0.793343291804722	0.197733752968966	0.793563902952026	301.229454167656	206.722916026	31.866	0.5	0.5	8500	1000	1231,1356,1400,2229,6151,6453,27269,27430	GFP-male-A1GFP-male-A2GFP-male-A3ONT_3-6_male	1	84.0,185.0,83.0,0.0	8500	8500	1	1(B)
146	4	23,43,19,0	85	10	LOC101892616	NA	0	111101111	111111111	0.269352164706541	0.281642261383678	0.311814360977876	0.389547168409411	0.200883521854169	0.74922199346653	0.192924847983029	0.736963473867089	20.4007888240573	21.167545236	9.92	0.75	0.25	1500	1000	250354,251320,252067,252785,252819,253664,254479,255350,258433,258451	GFP-male-A1GFP-male-A2GFP-male-A3ONT_3-6_male	1	23.0,43.0,19.0,0.0	1500	1500	1	1(B)
147	4	19,22,35,0	76	7	LOC101893198	NA	10001	0	1000	0.19671697448932	0.202281934838239	0.475570493849205	0.4931627702026	0.131226091305796	0.866846019038684	0.129178569550005	0.864140763178459	20.0524449660341	17.719407368	10.587	0.5	0.5	1500	1000	310053,310099,320215,321286,321751,321775,322021	GFP-male-A1GFP-male-A2GFP-male-A3ONT_3-6_male	1	19.0,22.0,35.0,0.0	1500	1500	1	1(B)
148	4	309,917,573,0	1799	16	LOC101890570	NA	1101111011111111	100000010	100000010	0.000357640534326247	0.000766572748510885	0.097390396031827	0.303079532445477	1.97156243706903e-05	0.985991891106797	9.23850130482875e-06	0.985148791970993	19.0129460925319	197.183771903	571.161	0.75	0.25	1500	1000	19884,19903,22542,22593,24257,24616,24812,25728,25844,28556,28971,29542,29596,29681,30335,21698	GFP-male-A1GFP-male-A2GFP-male-A3ONT_3-6_male	1	309.0,917.0,573.0,0.0	1500	1500	1	1(B)
149	4	84,157,93,0	334	3	LOC101888969	NA	110	1	1	0.10478896788526	0.10445225549409	0.103985152236783	0.104817691584731	0.074816503763832	0.140548816851119	0.0735122462455888	0.138396423382777	500	35.621313616	1.006	1	0	1500	1000	21606,21981,23676	GFP-male-A1GFP-male-A2GFP-male-A3ONT_3-6_male	1	84.0,157.0,93.0,0.0	1500	1500	1	1(B)
150	4	859,1433,1097,0	3389	5	LOC101889498	NA	1	1	1	0.859051737773547	0.859214011634591	0.856613300673294	0.684077573687209	0.151011793820012	0.869910374966512	0.151703512931748	0.870419320511495	359.154183555734	2202.58775856	138.26	0.25	0.75	10000	1000	55454,56482,56650,57235,57388	GFP-male-A1GFP-male-A2GFP-male-A3ONT_3-6_male	1	859.0,1433.0,1097.0,0.0	10000	10000	1	1(B)
151	4	13,8,39,0	60	3	LOC101889324	NA	101	1	1	0.955863602102244	0.97207658765376	0.95099518145361	0.728424467533244	0.00654911232427175	0.998406449387406	0.012954636219585	0.999904805400909	360.863944943464	76.913608133	26.396	0.25	0.75	10000	1000	51875,51902,51914	GFP-male-A1GFP-male-A2GFP-male-A3ONT_3-6_male	1	13.0,8.0,39.0,0.0	10000	10000	1	1(B)
155	4	1058,2846,1988,0	5892	11	LOC101898708	NA	0	1111111111	1111111111	0.0191367244375126	0.0189008341683058	0.0198632362753797	0.22156778603647	0.0159921704760545	0.835197072117331	0.0151310754203054	0.833475281291521	359.034481291498	5194.23654857	527.915	0.75	0.25	10000	1000	332629,332692,332697,333836,334722,334750,336252,336270,336297,336492,336633	GFP-male-A1GFP-male-A2GFP-male-A3ONT_3-6_male	1	1058.0,2846.0,1988.0,0.0	10000	10000	1	1(B)
157	4	13,45,18,0	76	9	LOC101897398	NA	0	1011000	1011000	0.77181396955502	0.776072792758816	0.747910310027288	0.64410197924393	0.206381400973441	0.848727451845982	0.222364689207899	0.863289270268512	62.5363548979111	27.026337786	10.516	0.2525	0.7475	2500	1000	169808,169823,169913,170027,170108,170312,221085,221086,232706	GFP-male-A1GFP-male-A2GFP-male-A3ONT_3-6_male	1	13.0,45.0,18.0,0.0	2500	2500	1	1(B)
159	4	54,99,49,0	202	29	LOC101900141	NA	1e+10	1.1110001e+27	1.10000000001e+25	0.775381891211733	0.749182582899824	0.462632330904182	0.428167136558351	0.0344074553360189	0.812925683595008	0.0290284767152367	0.805739469206051	361.445752343892	226.50446022	26.825	0.5	0.5	10000	1000	340520,340595,340640,340778,340781,341159,341177,341321,341447,342969,342999,343005,343059,343107,343171,343276,343581,343598,343617,343644,343872,343881,344235,344391,344400,344493,344505,344532,345246	GFP-male-A1GFP-male-A2GFP-male-A3ONT_3-6_male	1	54.0,99.0,49.0,0.0	10000	10000	1	1(B)
160	4	20,27,30,0	77	6	LOC101899969	NA	0	1111	1111	0.179080837186475	0.172564995252194	0.195370501239127	0.380861658160339	0.107605242503019	0.997599718030154	0.118653430199352	0.999750477429522	362.632860276068	95.070591474	28.488	0.75	0.25	10000	1000	326650,326657,326837,327188,327562,327611	GFP-male-A1GFP-male-A2GFP-male-A3ONT_3-6_male	1	20.0,27.0,30.0,0.0	10000	10000	1	1(B)
161	4	981,1678,1558,0	4217	4	LOC101898534	NA	11	11	11	0.999790301945249	0.999952902249373	0.999889229856313	0.999790301945247	0.999104540743655	0.999987123293293	0.999228940924936	0.999993263077827	37.9923259554701	336.072025009	1.166	0	1	1500	1000	336893,338071,338086,338344	GFP-male-A1GFP-male-A2GFP-male-A3ONT_3-6_male	1	981.0,1678.0,1558.0,0.0	1500	1500	1	1(B)
163	4	356,692,484,0	1532	28	LOC101897678	NA	1e+25	1.11e+26	1.110000000001e+26	0.996279735318596	0.855070537676014	0.855106265285867	0.682275584311484	0.0179631571350432	0.998188281121207	0.0192036778355449	0.998782086815372	359.117264138539	1288.171619178	201.991	0.25	0.75	10000	1000	273715,274182,274430,274586,274595,274729,274995,275031,275059,313055,313897,314227,314376,314391,314412,314562,316869,316949,317059,317076,317346,317354,317488,317530,317535,317830,318246,318256	GFP-male-A1GFP-male-A2GFP-male-A3ONT_3-6_male	1	356.0,692.0,484.0,0.0	10000	10000	1	1(B)
164	4	73,112,105,0	290	10	LOC101899468	NA	1e+05	1e+05	1e+05	0.99398384077602	0.99837671833905	0.995352801340241	0.993983840776022	0.981198447852418	0.999760306241349	0.983356125954685	0.999921172840243	34.2113091215727	36.959526679	1.982	0	1	1500	1000	358160,358618,358626,359196,359465,359593,359644,359818,359821,359861	GFP-male-A1GFP-male-A2GFP-male-A3ONT_3-6_male	1	73.0,112.0,105.0,0.0	1500	1500	1	1(B)
165	4	157,232,162,0	551	12	LOC101899293	NA	0	1.1e+09	1.1e+09	0.771558296724295	0.780019716116588	0.772322813573611	0.702980287837651	0.189343357582571	0.833725590406191	0.201224071340959	0.839548299749417	20.2202386386859	73.23846378	14.911	0.076	0.924	1500	1000	352336,352358,352944,352957,353326,353329,353467,353551,353557,353659,354035,354083	GFP-male-A1GFP-male-A2GFP-male-A3ONT_3-6_male	1	157.0,232.0,162.0,0.0	1500	1500	1	1(B)
166	4	138,193,164,0	495	14	LOC101899121	NA	1e+08	1.1e+10	11000001101	0.572439228407559	0.57748038472759	0.587681578987147	0.651366720500341	0.52683846257867	0.89568471405375	0.529520158825323	0.896853732957364	19.526066738087	71.116678205	17.363	0.002	0.998	1500	1000	350503,350509,350545,351168,351453,351471,351552,351690,351717,351732,352109,352139,352336,352358	GFP-male-A1GFP-male-A2GFP-male-A3ONT_3-6_male	1	138.0,193.0,164.0,0.0	1500	1500	1	1(B)
167	4	4,17,12,0	33	13	LOC109612086	NA	1101100111	1e+07	1e+07	0.190830874331413	0.195077394814023	0.24257034753676	0.285667243927699	0.0977171450266451	0.724326221640735	0.0707793869394008	0.64592678241019	83.3550199230086	20.944045494	1.13	0.894166666666667	0.105833333333333	2500	1000	252037,252072,252078,252136,252261,252276,252424,252501,252765,252804,252963,252969,253194	GFP-male-A1GFP-male-A2GFP-male-A3ONT_3-6_male	1	4.0,17.0,12.0,0.0	2500	2500	1	1(B)
171	4	5,5,1,0	11	9	LOC101897579	NA	1.1e+08	1001	1001	0.0750871094021584	0.0373684086755207	0.0709438164554845	0.101987991457922	0.00375697760041868	0.362028615419048	0.00036676468038123	0.295786929988114	118.864911695774	20.748479192	1.177	0.993125	0.006875	3000	1000	104689,104857,104929,104932,105128,105446,105456,105508,105525	GFP-male-A1GFP-male-A2GFP-male-A3ONT_3-6_male	1	5.0,5.0,1.0,0.0	3000	3000	1	1(B)
176	4	10,32,22,0	64	6	LOC101899021	NA	0	1011	1111	0.147678758499266	0.143460519667932	0.414886072775074	0.464700020074958	0.0864456195572165	0.862021543807568	0.0818342204033521	0.856362287420385	39.7563120375176	20.096975404	19.137	0.5	0.5	2000	1000	44493,48223,48703,88507,89203,89383	GFP-male-A1GFP-male-A2GFP-male-A3ONT_3-6_male	1	10.0,32.0,22.0,0.0	2000	2000	1	1(B)
177	4	1,12,0,0	13	6	LOC101899657	NA	1111	1111	1111	0.93343395672018	0.987905547298036	0.954801382083868	0.931358277659936	0.723811201095527	0.9982040837938	0.774016948591747	0.999248634011891	61.7734158443288	15.310408301	1.097	0	1	2000	1000	506,791,995,1016,1527,1539	GFP-male-A1GFP-male-A2GFP-male-A3ONT_3-6_male	1	1.0,12.0,0.0,0.0	2000	2000	1	1(B)
181	4	55,109,79,0	243	3	LOC101893158	NA	110	0	1	0.00466022128976559	0.00470217501420395	0.477833560519227	0.488407603744373	0.000190758361243908	0.987757645943685	6.48176245345793e-06	0.985200114950032	359.095386040195	153.121618542	192.834	0.5	0.5	10000	1000	2470,3715,4223	GFP-male-A1GFP-male-A2GFP-male-A3ONT_3-6_male	1	55.0,109.0,79.0,0.0	10000	10000	1	1(B)
183	4	84,171,154,0	409	4	LOC101893822	NA	1101	10	10	0.00208557775163216	0.000313016310435771	0.00141981335809337	0.00208557775163216	2.17806987364809e-05	0.00792896576033507	1.03677153591349e-05	0.00634881294264233	35.0589690074104	43.09169014	2.344	1	0	1500	1000	136802,136811,137230,137367	GFP-male-A1GFP-male-A2GFP-male-A3ONT_3-6_male	1	84.0,171.0,154.0,0.0	1500	1500	1	1(B)
184	4	32,80,59,0	171	4	LOC101893320	NA	1010	101	101	0.0596137377740367	0.0609895286112371	0.0586242746460274	0.0596137377740368	0.0306692112325948	0.0972487061838145	0.0283913937435775	0.0928550470542638	114.539713243355	24.128959654	1.168	1	0	1500	1000	29824,66150,66477,68740	GFP-male-A1GFP-male-A2GFP-male-A3ONT_3-6_male	1	32.0,80.0,59.0,0.0	1500	1500	1	1(B)
186	4	2,17,9,0	28	4	LOC109612282	NA	1100	11	11	0.0345275156776319	0.00567958603078132	0.0181231237644966	0.0345275156776319	0.000185838287957633	0.147447916355131	4.36436790556299e-05	0.125337659897911	28.7554563776103	14.304882911	2.792	1	0	1500	1000	174961,174998,203373,203429	GFP-male-A1GFP-male-A2GFP-male-A3ONT_3-6_male	1	2.0,17.0,9.0,0.0	1500	1500	1	1(B)
187	4	19,69,25,0	113	21	LOC101900488	NA	1.0000001101111e+19	10111101111111110656	10111101111111110656	0.825534630330527	0.818156501245725	0.815058550356502	0.810807668961447	0.712005464555433	0.885654099815585	0.718750023011601	0.891101548330858	40.8137657751123	22.792486695	2.432	0	1	1500	1000	13488,29865,46047,46235,46244,46298,46436,47018,47087,47111,47195,47270,47711,47954,47990,48176,48329,114975,114984,115136,258456	GFP-male-A1GFP-male-A2GFP-male-A3ONT_3-6_male	1	19.0,69.0,25.0,0.0	1500	1500	1	1(B)
188	4	12362,19361,17714,0	49437	4	LOC101895498	NA	1	1	1	0.99978822736472	0.999898093097073	0.99975634064237	0.805919160388984	0.221917320077709	0.999913193734346	0.222847037161089	0.999943243493878	19.0096575280381	4420.915064716	3396.282	0.25	0.75	1500	1000	41445,41723,41786,42015	GFP-male-A1GFP-male-A2GFP-male-A3ONT_3-6_male	1	12362.0,19361.0,17714.0,0.0	1500	1500	1	1(B)
189	4	5,29,12,0	46	5	LOC109613422	NA	10000	0	1110	0.0210391251991897	0.0193919779548265	0.488661387590774	0.499225888691245	0.0017363472226881	0.998142546256989	0.00235814710736023	0.998680111991983	359.337826650728	68.34841573	67.897	0.5	0.5	10000	1000	16114,16715,17036,17060,17191	GFP-male-A1GFP-male-A2GFP-male-A3ONT_3-6_male	1	5.0,29.0,12.0,0.0	10000	10000	1	1(B)
192	4	7,13,8,0	28	27	LOC101890669	NA	1.11111000011001e+26	10111101000100	1.000000000001e+18	0.0196432021378698	0.0580523144875569	0.113272331408197	0.30460992672658	0.0043218119233648	0.958761830950433	0.000684675937897542	0.943755824412906	364.840707891601	63.308640759	14.23	0.728694444444444	0.271305555555556	10000	1000	53903,53909,54245,54404,54722,54729,57901,57910,57958,57961,58108,58138,58489,59035,59181,59272,59287,59323,59344,75705,76498,76978,77388,77391,77688,92443,92594	GFP-male-A1GFP-male-A2GFP-male-A3ONT_3-6_male	1	7.0,13.0,8.0,0.0	10000	10000	1	1(B)
194	4	22,94,59,0	175	6	LOC101889035	NA	0	11	11	0.311936837626528	0.306084019677583	0.311198151320488	0.311936837626528	0.250206248010674	0.379161416166316	0.251135132732677	0.379756635631538	396.870064730092	28.632544984	1.05	1	0	1500	1000	928,950,967,1393,1885,1891	GFP-male-A1GFP-male-A2GFP-male-A3ONT_3-6_male	1	22.0,94.0,59.0,0.0	1500	1500	1	1(B)
195	4	6,7,19,0	32	4	LOC101887980	NA	1	111	111	0.890206950057404	0.918190981458785	0.899105293360659	0.890206950057406	0.752045645569813	0.972507481356304	0.782498758966579	0.981623867407544	57.1455347978172	14.033533098	1.354	0	1	1500	1000	5195,5264,5273,5372	GFP-male-A1GFP-male-A2GFP-male-A3ONT_3-6_male	1	6.0,7.0,19.0,0.0	1500	1500	1	1(B)
197	4	6,8,12,0	26	4	LOC101889101	NA	0	100	100	0.0327451584140509	0.00673599324107153	0.02174058270444	0.0347951778261325	0.00167261522644135	0.141819710858975	0.00049470795701476	0.115747580619107	73.6841286065375	17.230283771	1.194	1	0	2000	1000	35876,38091,38130,38134	GFP-male-A1GFP-male-A2GFP-male-A3ONT_3-6_male	1	6.0,8.0,12.0,0.0	2000	2000	1	1(B)
198	4	66,15,9,0	90	2	LOC101888920	NA	1	1	1	0.885575269504784	0.889142230150175	0.886878464734719	0.885575269504785	0.814221171446474	0.948245695391564	0.821690383915935	0.951965032728563	219.950241997604	18.861265982	1.019	0	1	1500	1000	27498,27854	GFP-male-A1GFP-male-A2GFP-male-A3ONT_3-6_male	1	66.0,15.0,9.0,0.0	1500	1500	1	1(B)
200	4	19,45,37,0	101	10	LOC101900627	NA	0	111111	111111	0.311719373412625	0.295446387792315	0.317926574609124	0.394996139344832	0.14888017918199	0.775094060808072	0.149743000854118	0.775513074042851	62.9923656424964	33.638250282	9.375	0.723833333333333	0.276166666666667	2500	1000	57377,57641,57893,57902,58121,58175,58203,58229,58424,58429	GFP-male-A1GFP-male-A2GFP-male-A3ONT_3-6_male	1	19.0,45.0,37.0,0.0	2500	2500	1	1(B)
202	4	323,510,287,0	1120	4	LOC101899318	NA	10	1	1	0.241759044919282	0.242171504144312	0.2486359909217	0.431568187988429	0.213504737757439	0.999898489214795	0.219409561263454	0.999964006359003	19.042785541988	100.026682453	74.107	0.75	0.25	1500	1000	22752,22840,23587,26282	GFP-male-A1GFP-male-A2GFP-male-A3ONT_3-6_male	1	323.0,510.0,287.0,0.0	1500	1500	1	1(B)
203	4	130,111,105,0	346	5	LOC105262125	NA	0	0	0	0.891290142082591	0.89198937713513	0.884799096137544	0.699107334290297	0.100656723119883	0.920173829014543	0.102705730289706	0.921730704700301	359.893926680912	242.927661577	55.017	0.25	0.75	10000	1000	116853,117136,117289,117305,117972	GFP-male-A1GFP-male-A2GFP-male-A3ONT_3-6_male	1	130.0,111.0,105.0,0.0	10000	10000	1	1(B)
204	4	557,1832,1220,0	3609	9	LOC101899653	NA	1	0	1	0.919541756410962	0.0775190592192049	0.497795257009089	0.498391864066484	0.070119861812949	0.926870352360502	0.0702748963998496	0.926902645115715	19.0117594893564	358.557643678	254.657	0.5	0.5	1500	1000	44949,44961,45613,45747,46094,46261,60937,67530,67801	GFP-male-A1GFP-male-A2GFP-male-A3ONT_3-6_male	1	557.0,1832.0,1220.0,0.0	1500	1500	1	1(B)
208	4	14,36,20,0	70	5	LOC101899494	NA	11111	0	0	0.042212610728096	0.0386992820380284	0.0608443501225654	0.307646302657902	0.0133488202055384	0.781649358973709	0.00818783087113682	0.764763840726817	40.148356070092	21.095346648	14.14	0.595	0.405	2000	1000	33258,33724,34573,36500,36510	GFP-male-A1GFP-male-A2GFP-male-A3ONT_3-6_male	1	14.0,36.0,20.0,0.0	2000	2000	1	1(B)
209	4	54,143,115,0	312	31	LOC101890965	NA	1.0010001e+26	1.00111000111101e+25	1.11011100101001e+22	0.406619611001024	0.474382029978711	0.493932585389643	0.49495235942452	0.392209584238502	0.59811861415755	0.389509258774736	0.594992681129515	248.246962200884	145.845169803	1.195	0.537	0.463	4500	1000	1189,1494,1506,2061,2322,2487,2844,2862,3003,3027,3063,3096,3387,3396,4068,4182,4200,4438,5404,5431,5500,5542,5722,5887,6088,6139,6145,6371,6520,6592,7411	GFP-male-A1GFP-male-A2GFP-male-A3ONT_3-6_male	1	54.0,143.0,115.0,0.0	4500	4500	1	1(B)
213	4	60,103,60,0	223	5	LOC101900268	NA	0	1000	1000	0.23012924991637	0.228178988979831	0.24128784877721	0.341072169974008	0.18329987905888	0.713919578419603	0.179577293493948	0.707729992352652	19.4322225345562	29.92741355	18.622	0.75	0.25	1500	1000	191787,193101,194294,194343,194896	GFP-male-A1GFP-male-A2GFP-male-A3ONT_3-6_male	1	60.0,103.0,60.0,0.0	1500	1500	1	1(B)
214	4	12,13,12,0	37	2	LOC101899588	NA	10	1	1	0.207970392819784	0.179125108398001	0.203190827031098	0.207970392819784	0.106029380438966	0.333759922007488	0.0942158017723595	0.319200659074867	136.353189122269	15.0932039	1.034	1	0	1500	1000	197778,198287	GFP-male-A1GFP-male-A2GFP-male-A3ONT_3-6_male	1	12.0,13.0,12.0,0.0	1500	1500	1	1(B)
215	4	1,12,2,0	15	10	LOC101900092	NA	100100100	111111111	0	0.0571395893822457	0.826983612672984	0.702560221677907	0.5488140622663	0.0174573424889926	0.960118139559468	0.0108189291097052	0.94299514231038	20.2946890458377	13.413075325	8.214	0.368	0.632	1500	1000	90149,90224,156663,156768,157665,157731,157734,158341,163385,165609	GFP-male-A1GFP-male-A2GFP-male-A3ONT_3-6_male	1	1.0,12.0,2.0,0.0	1500	1500	1	1(B)
217	4	29,38,28,0	95	5	LOC101887643	NA	0	0	0	0.990817919759213	0.996898341781296	0.992994086161016	0.990817919759213	0.971630006103039	0.999082956826248	0.976043896806865	0.999689502590769	40.1311822827885	18.087648883	1.506	0	1	1500	1000	130490,130850,131873,131946,132608	GFP-male-A1GFP-male-A2GFP-male-A3ONT_3-6_male	1	29.0,38.0,28.0,0.0	1500	1500	1	1(B)
218	4	29,57,32,0	118	5	LOC101901206	NA	0	0	0	0.857761473597663	0.859406393460206	0.846469959029277	0.681594894942118	0.118314863534642	0.910184574776065	0.117569511446071	0.909044456841574	19.1644087207845	20.325586148	29.898	0.25	0.75	1500	1000	108880,109638,112080,112640,112787	GFP-male-A1GFP-male-A2GFP-male-A3ONT_3-6_male	1	29.0,57.0,32.0,0.0	1500	1500	1	1(B)
219	4	6,62,75,0	143	4	LOC101887299	NA	0	0	0	0.993841260665062	0.993725838831741	0.632836373589337	0.589903670155296	0.135619668873488	0.999799660388273	0.145529140064996	0.99999056684457	360.109998895818	113.702142676	66.125	0.5	0.5	10000	1000	10188,10632,11167,11358	GFP-male-A1GFP-male-A2GFP-male-A3ONT_3-6_male	1	6.0,62.0,75.0,0.0	10000	10000	1	1(B)
220	4	54,168,107,0	329	11	LOC101901593	NA	0	1111111111	1111111111	0.0984788694193445	0.097789787308676	0.105145533257177	0.257148371360508	0.0690944954939278	0.763212669829544	0.0670742887786364	0.759623893088346	59.2756288853966	67.944346381	42.222	0.75	0.25	2500	1000	123518,125742,126668,126704,127049,127727,127971,128519,129212,129421,129422	GFP-male-A1GFP-male-A2GFP-male-A3ONT_3-6_male	1	54.0,168.0,107.0,0.0	2500	2500	1	1(B)
221	4	9,22,30,0	61	2	LOC101887466	NA	0	1	1	0.984863532489174	0.995919827500111	0.988580906933482	0.984825076266717	0.947505421836755	0.998714586326086	0.95699974823419	0.999373785110437	102.268679502862	20.914448584	1.327	0	1	2000	1000	70794,86932	GFP-male-A1GFP-male-A2GFP-male-A3ONT_3-6_male	1	9.0,22.0,30.0,0.0	2000	2000	1	1(B)
222	4	14,32,20,0	66	10	LOC101900159	NA	1e+08	1110010	1110010	0.210441751881778	0.20930375484661	0.235723073115256	0.349066749605184	0.122791438911162	0.828040976069697	0.114814402157378	0.814616068438933	19.9101590732862	17.812891014	12.387	0.75	0.25	1500	1000	48937,49030,49081,49114,49181,49190,49240,49243,61344,61643	GFP-male-A1GFP-male-A2GFP-male-A3ONT_3-6_male	1	14.0,32.0,20.0,0.0	1500	1500	1	1(B)
223	4	31,90,65,0	186	2	LOC101900743	NA	1	1	1	0.659607413541242	0.668290762063833	0.66092785565094	0.659607413541244	0.59351940730918	0.722229944054493	0.593563188690273	0.722623923971344	398.978161084943	25.040300776	1.027	0	1	1500	1000	99956,100550	GFP-male-A1GFP-male-A2GFP-male-A3ONT_3-6_male	1	31.0,90.0,65.0,0.0	1500	1500	1	1(B)
224	4	70,102,82,0	254	4	LOC101900334	NA	0	0	0	0.996173393774687	0.996392155201126	0.499024050931808	0.499909026660107	9.74183855477673e-05	0.999713676843974	2.3654007289088e-06	0.999468300798291	359.020354223311	154.833336488	370.246	0.5	0.5	10000	1000	63926,63985,66724,70004	GFP-male-A1GFP-male-A2GFP-male-A3ONT_3-6_male	1	70.0,102.0,82.0,0.0	10000	10000	1	1(B)
227	4	63,181,120,0	364	16	LOC101894034	NA	111111110110000	111111110110111	111111110110111	0.868305303918202	0.868303638787685	0.861259729172867	0.851420650953402	0.772973829631145	0.898474334535831	0.779041632031471	0.902183133723374	53.6985263359525	57.289986909	4.534	0	1	2000	1000	31125,31495,31525,32393,37196,37866,37923,37950,40010,40261,40696,40846,40936,41378,41593,41609	GFP-male-A1GFP-male-A2GFP-male-A3ONT_3-6_male	1	63.0,181.0,120.0,0.0	2000	2000	1	1(B)
228	4	1803,1995,4007,0	7805	8	LOC101894545	NA	0	1110110	1110110	0.231778404887912	0.234749013163122	0.246334929430829	0.373664955895209	0.223749193605064	0.777727818668632	0.223577895693944	0.777498794082875	359.172995139239	6202.347703932	130.147	0.75	0.25	10000	1000	230133,230250,230616,230757,231721,231835,266261,266270	GFP-male-A1GFP-male-A2GFP-male-A3ONT_3-6_male	1	1803.0,1995.0,4007.0,0.0	10000	10000	1	1(B)
229	4	34,52,40,0	126	9	LOC101896946	NA	1100	110000	110000	0.939765723922011	0.952049216584635	0.941853820942032	0.940094545968854	0.891136034580169	0.9763173294909	0.899211516023995	0.980780734967782	80.3748690178706	23.655375582	1.326	0	1	1500	1000	9354,13555,13557,14049,14053,17296,17308,22500,22525	GFP-male-A1GFP-male-A2GFP-male-A3ONT_3-6_male	1	34.0,52.0,40.0,0.0	1500	1500	1	1(B)
230	4	680,1600,1624,0	3904	4	LOC101896594	NA	0	0	111	0.236863888569219	0.794642013923066	0.518148394979236	0.515740101635973	0.225903549752162	0.805207470589953	0.22587353064782	0.805175991327807	359.210456090588	2612.177460514	117.407	0.5	0.5	10000	1000	93678,93775,94049,95679	GFP-male-A1GFP-male-A2GFP-male-A3ONT_3-6_male	1	680.0,1600.0,1624.0,0.0	10000	10000	1	1(B)
231	4	96,134,81,0	311	7	LOC101895964	NA	1010	10	101010	0.959182634027963	0.959114370839477	0.60436475798581	0.568423240738166	0.119689813921481	0.976158904048592	0.124895739311789	0.979066734416252	359.68735704966	230.752467976	71.094	0.5	0.5	10000	1000	23743,24449,24875,24920,25484,25744,25755	GFP-male-A1GFP-male-A2GFP-male-A3ONT_3-6_male	1	96.0,134.0,81.0,0.0	10000	10000	1	1(B)
232	4	61,175,134,0	370	3	LOC101896129	NA	10	10	10	0.998156105079331	0.999710165325003	0.998824734688496	0.998156105079332	0.991274454459003	0.999952002291415	0.993359203878559	0.999993302626532	52.1659637573727	39.675348405	1.153	0	1	1500	1000	26569,26662,26671	GFP-male-A1GFP-male-A2GFP-male-A3ONT_3-6_male	1	61.0,175.0,134.0,0.0	1500	1500	1	1(B)
233	4	214,342,368,0	924	28	LOC101896300	NA	1.000001e+21	1.000011111e+26	1.0001111110001e+26	0.309195470610679	0.325686658122032	0.324762318725342	0.365514479883916	0.0731428174840521	0.741503243799522	0.0704732556733882	0.737955171734404	19.073988425749	151.978025331	49.303	0.75	0.25	1500	1000	28734,28777,28870,28929,28960,28970,29066,29192,29336,29563,29689,30208,72806,72873,72874,73013,73016,73049,73070,73226,73409,73452,73512,73520,73595,73820,73853,74278	GFP-male-A1GFP-male-A2GFP-male-A3ONT_3-6_male	1	214.0,342.0,368.0,0.0	1500	1500	1	1(B)
234	4	43,128,103,0	274	8	LOC101895791	NA	10	10	10	0.900247948315979	0.900807853276941	0.901136832442665	0.90024794831598	0.862016685806549	0.935146641083049	0.866177785989236	0.938431907887461	162.022821415498	34.583875983	1.104	0	1	1500	1000	3161,3217,3375,3559,3571,3613,3661,3808	GFP-male-A1GFP-male-A2GFP-male-A3ONT_3-6_male	1	43.0,128.0,103.0,0.0	1500	1500	1	1(B)
235	4	10,12,2,0	24	3	LOC101896777	NA	110	1	1	0.115328486342554	0.114904467431239	0.11071078598396	0.115328486342554	0.0248928139135205	0.241178228575469	0.0152375180086386	0.218928688904306	58.1677206265992	14.163411774	1.075	1	0	1500	1000	5048,5065,5819	GFP-male-A1GFP-male-A2GFP-male-A3ONT_3-6_male	1	10.0,12.0,2.0,0.0	1500	1500	1	1(B)
236	4	26,11,26,0	63	5	LOC101901660	NA	11	1111	1111	0.719233266430759	0.721227360116762	0.716415732802997	0.714427016626491	0.598269869014377	0.821720167553324	0.610889765207963	0.830460175416996	177.679498457477	18.243396936	1.049	0	1	1500	1000	1389,1594,1619,2302,2310	GFP-male-A1GFP-male-A2GFP-male-A3ONT_3-6_male	1	26.0,11.0,26.0,0.0	1500	1500	1	1(B)
237	4	28,29,35,0	92	7	LOC101901333	NA	0	0	0	0.210899288123206	0.207044646241557	0.208970553278328	0.210899288123205	0.137206947413275	0.297346441732632	0.133488287213957	0.292701103228619	391.5231602134	20.438337673	1.05	1	0	1500	1000	28660,28663,29292,29337,29628,29707,29743	GFP-male-A1GFP-male-A2GFP-male-A3ONT_3-6_male	1	28.0,29.0,35.0,0.0	1500	1500	1	1(B)
239	4	11,25,12,0	48	5	LOC101901497	NA	10001	1000	1000	0.309790169105651	0.328415494760003	0.329916264705984	0.332982169779005	0.204020255784394	0.482107181608717	0.199604770661545	0.47520229537132	195.226523422572	15.151719185	1.116	0.9885	0.0115	1500	1000	52916,53456,53528,53699,53897	GFP-male-A1GFP-male-A2GFP-male-A3ONT_3-6_male	1	11.0,25.0,12.0,0.0	1500	1500	1	1(B)
240	4	0,6,342,0	348	10	LOC101896239	NA	1011001111	110000	110000	0.0694856526467617	0.0700444929390525	0.0691974341458685	0.0698339968412472	0.0467485451790237	0.0992665315206919	0.0431986458916276	0.0939738257491575	245.317389867142	44.662778551	1.049	1	0	1500	1000	7739,9179,9210,9230,9263,9509,9565,9739,27063,27081	GFP-male-A1GFP-male-A2GFP-male-A3ONT_3-6_male	1	0.0,6.0,342.0,0.0	1500	1500	1	1(B)
246	4	11,11,25,0	47	5	LOC101897267	NA	0	1100	1100	0.610386233318108	0.562275831249661	0.543794174385158	0.537953027141643	0.372803366273424	0.712844207934909	0.383966884832441	0.718709541581504	110.856634402622	15.329587778	1.113	0.343	0.657	1500	1000	507146,507499,508088,509545,509825	GFP-male-A1GFP-male-A2GFP-male-A3ONT_3-6_male	1	11.0,11.0,25.0,0.0	1500	1500	1	1(B)
247	4	3,6,2,0	11	3	LOC101896327	NA	111	0	0	0.086395523048351	0.0353933031679372	0.0658559776356927	0.086395523048351	0.00309378187949195	0.296329808845713	0.0011794507998493	0.229576408173894	32.2398900733774	12.815481934	1.173	1	0	1500	1000	280414,281479,281513	GFP-male-A1GFP-male-A2GFP-male-A3ONT_3-6_male	1	3.0,6.0,2.0,0.0	1500	1500	1	1(B)
248	4	5,30,15,0	50	8	LOC101896046	NA	0	111000	111110	0.316476940526326	0.317760127570341	0.331315043344684	0.335712788342768	0.204818308303102	0.483546846345546	0.186224649379749	0.462273214483587	134.710710055796	16.277022947	1.046	0.9895	0.0105	1500	1000	30951,30958,33446,35955,36358,64466,83861,84075	GFP-male-A1GFP-male-A2GFP-male-A3ONT_3-6_male	1	5.0,30.0,15.0,0.0	1500	1500	1	1(B)
250	4	10,14,0,0	24	8	LOC101895352	NA	10	110010	110010	0.744126201874812	0.683372638195379	0.626221334527936	0.599426399683836	0.261300223533532	0.849988164789018	0.269595886347562	0.853780827270314	42.0959922436405	14.380441203	1.259	0.246	0.754	1500	1000	53461,53823,61849,61878,61987,62132,62176,62641	GFP-male-A1GFP-male-A2GFP-male-A3ONT_3-6_male	1	10.0,14.0,0.0,0.0	1500	1500	1	1(B)
251	4	5,13,9,0	27	4	LOC101896685	NA	0	0	0	0.649831535118646	0.68503288374275	0.621377238315438	0.606899848841549	0.343231554331654	0.792013932948694	0.373707226476367	0.813797469558528	68.4094891300797	14.737140402	1.192	0.185	0.815	1500	1000	419516,419657,419661,419694	GFP-male-A1GFP-male-A2GFP-male-A3ONT_3-6_male	1	5.0,13.0,9.0,0.0	1500	1500	1	1(B)
252	4	9,17,12,0	38	2	LOC101895179	NA	0	1	1	0.401500481190662	0.420022252003622	0.47783425239556	0.481107800191324	0.264558554755248	0.698417077287201	0.270031730730465	0.702165343334454	98.1191147131704	14.644753774	1.176	0.5595	0.4405	1500	1000	23021,26846	GFP-male-A1GFP-male-A2GFP-male-A3ONT_3-6_male	1	9.0,17.0,12.0,0.0	1500	1500	1	1(B)
254	4	9,11,15,0	35	6	LOC101899904	NA	100	10	10	0.132651830052956	0.119276603067048	0.156128890662157	0.28891540210705	0.025309492377169	0.850667239097526	0.0142863638382842	0.81935987102486	19.9645399154174	14.898688635	11.398	0.75	0.25	1500	1000	180052,193416,193499,204612,205259,205270	GFP-male-A1GFP-male-A2GFP-male-A3ONT_3-6_male	1	9.0,11.0,15.0,0.0	1500	1500	1	1(B)
255	4	45,29,37,0	111	2	LOC101898466	NA	10	1	1	0.227423351001728	0.216575592073064	0.224405288658778	0.227423351001728	0.155901627093617	0.311521049041675	0.151353429144086	0.304343087376226	262.911883131955	20.479078386	1.025	1	0	1500	1000	556702,556750	GFP-male-A1GFP-male-A2GFP-male-A3ONT_3-6_male	1	45.0,29.0,37.0,0.0	1500	1500	1	1(B)
261	4	35,157,106,0	298	29	LOC101895783	NA	1.000000001e+28	1.0011110001e+27	1.00111100011111e+27	0.281754186890187	0.236369055877987	0.262630413295311	0.369073330262656	0.176846011248603	0.775221596245371	0.174262251329024	0.768685337187881	19.2657984078001	48.438283021	23.51	0.75	0.25	1500	1000	833157,833192,833254,833265,833418,833428,833931,834049,834349,835198,836654,837263,837414,837437,837566,837567,838336,838366,838582,838588,839413,839479,839551,839632,843275,846019,846063,846472,846483	GFP-male-A1GFP-male-A2GFP-male-A3ONT_3-6_male	1	35.0,157.0,106.0,0.0	1500	1500	1	1(B)
262	4	2,29,11,0	42	24	LOC101896885	NA	110010000100110000	1.10100100011101e+21	1.001000001111e+21	0.104903702899388	0.109442885884547	0.142103135747253	0.307711118328698	0.047493561767322	0.921452231143183	0.0390851364149776	0.910539706443158	366.427357553674	76.576465516	16.425	0.75	0.25	10000	1000	786098,786373,790905,790910,791171,791560,793686,793694,793852,793957,794095,797819,797847,797957,797973,798027,798123,798332,798600,798605,798675,803822,804225,804253	GFP-male-A1GFP-male-A2GFP-male-A3ONT_3-6_male	1	2.0,29.0,11.0,0.0	10000	10000	1	1(B)
263	4	14,30,26,0	70	14	LOC101896352	NA	1010001101110	11111111111	1011111111111	0.889765577378511	0.880593594908493	0.825248313331483	0.691217916913077	0.164277682742083	0.950693110765751	0.176716867893623	0.9580095626871	19.4991677298164	18.611359659	16.251	0.25	0.75	1500	1000	51478,51607,71629,71758,72038,72094,72109,72352,72425,72479,73352,73534,73825,76218	GFP-male-A1GFP-male-A2GFP-male-A3ONT_3-6_male	1	14.0,30.0,26.0,0.0	1500	1500	1	1(B)
264	4	71,69,75,0	215	3	LOC101896711	NA	0	0	0	0.650288150772114	0.651956217736691	0.637306534071701	0.582296596331979	0.334597476753229	0.708265209050015	0.341647797908027	0.713592240069967	42.10500332362	34.957216129	9.665	0.25	0.75	2000	1000	781923,782243,782354	GFP-male-A1GFP-male-A2GFP-male-A3ONT_3-6_male	1	71.0,69.0,75.0,0.0	2000	2000	1	1(B)
265	4	10,1,31,0	42	6	LOC101896531	NA	1	111	111	0.632607540223766	0.630177351908822	0.600909727890686	0.59293669669431	0.381162160753165	0.764829275957355	0.390845594211812	0.768962610980801	85.9846600526926	16.234928665	1.107	0.1675	0.8325	1500	1000	165349,165487,165490,165679,165715,165718	GFP-male-A1GFP-male-A2GFP-male-A3ONT_3-6_male	1	10.0,1.0,31.0,0.0	1500	1500	1	1(B)
266	4	43,145,144,0	332	8	LOC101895148	NA	0	111101	111101	0.165308971006371	0.164341267720226	0.228346122988396	0.340163563973658	0.132784007593863	0.769224626750382	0.130994449445233	0.766649358181346	362.22070061676	262.30129556	29.321	0.75	0.25	10000	1000	772798,777713,778726,779104,779111,779277,779616,779777	GFP-male-A1GFP-male-A2GFP-male-A3ONT_3-6_male	1	43.0,145.0,144.0,0.0	10000	10000	1	1(B)
267	4	38,24,82,0	144	7	LOC101894985	NA	1000001	1110	1110	0.776015990801378	0.77703070104218	0.776005814473318	0.774564068219752	0.706316002872241	0.838887358846571	0.71131255727915	0.842530107781542	500	24.406705772	1.006	0	1	1500	1000	360297,361052,361295,361361,361442,380049,380739	GFP-male-A1GFP-male-A2GFP-male-A3ONT_3-6_male	1	38.0,24.0,82.0,0.0	1500	1500	1	1(B)
270	4	38,72,97,0	207	2	LOC101894819	NA	0	1	1	0.782965825715927	0.785387684651678	0.783721961547839	0.782965825715927	0.725252243101576	0.839078409681166	0.727414729820224	0.840516169394769	217.571237216451	25.471759471	1.026	0	1	1500	1000	157390,160173	GFP-male-A1GFP-male-A2GFP-male-A3ONT_3-6_male	1	38.0,72.0,97.0,0.0	1500	1500	1	1(B)
271	4	440,833,873,0	2146	39	LOC101895490	NA	1.0001e+33	1.00101011000001e+37	1.11101111000001e+37	0.330526260966787	0.33179307915259	0.364523061777041	0.421352411525918	0.315308198118087	0.641217680817198	0.314519347944679	0.64009433167106	79.5749356039958	805.467284732	32.555	0.75	0.25	3000	1000	810165,810167,810337,810338,810395,810484,810569,810761,810846,810944,811628,811706,811733,811766,811769,812156,813011,813029,813077,813127,813185,820011,820029,820125,820134,820257,820296,820776,820904,820980,821142,821213,821472,821693,824468,825032,825169,825657,825677	GFP-male-A1GFP-male-A2GFP-male-A3ONT_3-6_male	1	440.0,833.0,873.0,0.0	3000	3000	1	1(B)
272	4	81,284,150,0	515	23	LOC101895958	NA	1.100000111e+21	1.0000100101e+19	11000111101001099264	0.833634644691664	0.719352593709072	0.718974268379684	0.606430051907932	0.136403455954656	0.854480428911738	0.134302562480136	0.852508008559585	19.0887968833061	77.190074813	43.364	0.25	0.75	1500	1000	944081,944186,944205,1078077,1078079,1078346,1078349,1078517,1078591,1078657,1078671,1078936,1079017,1079027,1096590,1111104,1148488,1148512,1161414,1164555,1164567,1164645,939723	GFP-male-A1GFP-male-A2GFP-male-A3ONT_3-6_male	1	81.0,284.0,150.0,0.0	1500	1500	1	1(B)
273	4	9,36,201,0	246	16	LOC101892480	NA	1010011111111111	1e+14	1.011e+14	0.0362388486224633	0.0418523706284005	0.258006476068302	0.309344793265651	0.0208840586544345	0.728442124671009	0.0188793719096727	0.722452623194916	19.1891206380223	34.640244717	30.074	0.75	0.25	1500	1000	8143,8208,11927,12089,12092,12365,12495,12552,12681,13698,13860,14060,14622,14736,14751,18403	GFP-male-A1GFP-male-A2GFP-male-A3ONT_3-6_male	1	9.0,36.0,201.0,0.0	1500	1500	1	1(B)
274	4	12,46,21,0	79	2	LOC101892660	NA	1	1	1	0.825150536477377	0.826980773125288	0.826848663539405	0.825150536477378	0.743797137463431	0.897585396493969	0.743267852913133	0.897383557306617	152.610135669048	19.968641747	1.119	0	1	1500	1000	145993,146002	GFP-male-A1GFP-male-A2GFP-male-A3ONT_3-6_male	1	12.0,46.0,21.0,0.0	1500	1500	1	1(B)
275	4	4,6,2,0	12	16	LOC101892838	NA	1111111100011000	110010001	100100000	0.0584447258273383	0.018546368741997	0.0705754266555327	0.105299086832776	0.00416391298661133	0.427097171515117	0.000463307087850105	0.325066902606095	273.257088121991	34.645664061	1.1	0.9828	0.0172	6000	1000	262106,262127,262216,262220,262661,262765,267386,267395,267539,268426,268431,268980,269963,273624,280744,280798	GFP-male-A1GFP-male-A2GFP-male-A3ONT_3-6_male	1	4.0,6.0,2.0,0.0	6000	6000	1	1(B)
277	4	7,7,11,0	25	7	LOC101893188	NA	10000	1100	1110	0.60988943818844	0.525656922161429	0.522860388519138	0.520198134384405	0.308952143945865	0.73465889885272	0.304025824753911	0.723721773877301	90.7664224099048	14.35538346	1.101	0.4205	0.5795	1500	1000	316504,317366,317962,397072,397875,397893,403930	GFP-male-A1GFP-male-A2GFP-male-A3ONT_3-6_male	1	7.0,7.0,11.0,0.0	1500	1500	1	1(B)
279	4	10,68,59,0	137	2	LOC101890629	NA	0	1	1	0.111493746327899	0.0991825154188681	0.109539710218554	0.111493746327899	0.062596577016747	0.170136879209289	0.05664759286171	0.162657413569406	196.460522633905	23.468488625	1.008	1	0	1500	1000	8460,8510	GFP-male-A1GFP-male-A2GFP-male-A3ONT_3-6_male	1	10.0,68.0,59.0,0.0	1500	1500	1	1(B)
281	4	34,72,57,0	163	4	LOC101890978	NA	0	1	1	0.926245953195238	0.931724590173317	0.928850366515772	0.926245953195238	0.877595222940678	0.960198067050168	0.883448115833488	0.963878531152183	192.230188336318	23.599850526	1.045	0	1	1500	1000	29481,29724,29898,33190	GFP-male-A1GFP-male-A2GFP-male-A3ONT_3-6_male	1	34.0,72.0,57.0,0.0	1500	1500	1	1(B)
284	4	3,22,19,0	44	17	LOC101898782	NA	1110011111001000	110000000000001	1110011111001001	0.892868658759372	0.895493967491976	0.532465071588556	0.493355151547296	0.0335392060048382	0.956614950789587	0.0309781942198654	0.953442283317589	19.2162759240043	16.30082887	23.19	0.5	0.5	1500	1000	153353,154478,154806,155253,155703,155712,156063,156105,156228,156268,156753,156891,156903,157223,157362,157365,157643	GFP-male-A1GFP-male-A2GFP-male-A3ONT_3-6_male	1	3.0,22.0,19.0,0.0	1500	1500	1	1(B)
285	4	2,10,13,0	25	4	LOC101899479	NA	0	0	0	0.974418077740727	0.97586449435083	0.508338519009635	0.518329234395891	0.01162046048966	0.996953883804107	0.0166485050478185	0.999117768694725	19.0723737902645	14.23788132	39.625	0.5	0.5	1500	1000	243109,243213,243771,246190	GFP-male-A1GFP-male-A2GFP-male-A3ONT_3-6_male	1	2.0,10.0,13.0,0.0	1500	1500	1	1(B)
286	4	104,152,156,0	412	4	LOC101898432	NA	0	0	0	0.997128620997329	0.99724030949904	0.996686547266747	0.748487977712386	0.000517407127983905	0.999669599428319	0.00111138792404279	0.999827786793172	19.0099483144567	38.234066227	492.887	0.25	0.75	1500	1000	174984,175008,175224,175515	GFP-male-A1GFP-male-A2GFP-male-A3ONT_3-6_male	1	104.0,152.0,156.0,0.0	1500	1500	1	1(B)
287	4	94,202,155,0	451	17	LOC101898606	NA	1	1	10000000000001	0.921890870811987	0.875874033226636	0.549111399825973	0.538313533410443	0.109849845394518	0.938598556478253	0.112220209519475	0.940221762036559	39.1158177397602	77.109947776	55.609	0.5	0.5	2000	1000	233911,233930,234017,234047,234113,234146,234161,234722,234737,238768,238894,239023,239237,239350,239383,239724,239821	GFP-male-A1GFP-male-A2GFP-male-A3ONT_3-6_male	1	94.0,202.0,155.0,0.0	2000	2000	1	1(B)
288	4	9,48,26,0	83	23	LOC101899638	NA	100000000001001	100110000000101008	100111000010001008	0.92348292818474	0.94080378196767	0.930061423502262	0.919326244717816	0.776694726578996	0.970807168071043	0.817771276867532	0.983435931388112	120.227307281866	36.221182462	1.764	0	1	3000	1000	250178,250258,258109,258118,258151,258182,258577,258589,260754,261123,261270,261303,261729,265254,265267,265381,266177,266201,266219,266512,267824,268070,268278	GFP-male-A1GFP-male-A2GFP-male-A3ONT_3-6_male	1	9.0,48.0,26.0,0.0	3000	3000	1	1(B)
289	4	2,12,4,0	18	11	LOC101899130	NA	1001111100	1001111101	1001111101	0.894975398081517	0.908464548699433	0.876833043319499	0.721264864875629	0.129263517793866	0.9684460633104	0.13705696886019	0.971818480459581	19.6164894691643	14.771443929	14.188	0.25	0.75	1500	1000	183524,183720,183826,183829,184374,184380,184438,184448,184853,185090,185157	GFP-male-A1GFP-male-A2GFP-male-A3ONT_3-6_male	1	2.0,12.0,4.0,0.0	1500	1500	1	1(B)
290	4	160,83,19,0	262	8	LOC101899303	NA	0	0	0	0.99632862064473	0.996306018912524	0.50968401734391	0.502804714847216	0.00115523957290378	0.999857886208946	0.00183481413920497	0.999994462334472	359.03486537045	191.801726427	285.461	0.5	0.5	10000	1000	196529,196552,196583,196589,196733,200660,201083,201596	GFP-male-A1GFP-male-A2GFP-male-A3ONT_3-6_male	1	160.0,83.0,19.0,0.0	10000	10000	1	1(B)
294	4	12,5,52,0	69	12	LOC101898595	NA	1e+06	111001011	111001011	0.664166023776953	0.640737358630278	0.616403714693875	0.596185524700138	0.344317591684226	0.747437988526477	0.351783562261157	0.75259971078122	73.8183847247977	24.562766833	1.083	0.16125	0.83875	2000	1000	451539,451775,451845,452288,452299,452392,452447,452449,452497,452508,452547,452560	GFP-male-A1GFP-male-A2GFP-male-A3ONT_3-6_male	1	12.0,5.0,52.0,0.0	2000	2000	1	1(B)
296	4	34,49,40,0	123	6	LOC101894941	NA	0	111	111	0.261848255190978	0.264926821519961	0.261248644020343	0.261848255190978	0.191846835201855	0.340563815846065	0.185431708100029	0.332954587334025	223.950792241346	23.576903547	1.07	1	0	1500	1000	80519,81179,81185,82011,83908,83927	GFP-male-A1GFP-male-A2GFP-male-A3ONT_3-6_male	1	34.0,49.0,40.0,0.0	1500	1500	1	1(B)
297	4	6,10,9,0	25	2	LOC101895799	NA	0	0	0	0.801197829814041	0.82728495802911	0.8000446557153	0.759454528823227	0.268131047785694	0.927197064078935	0.304723055582343	0.945345583420204	27.0710783635469	14.441954346	2.418	0.09	0.91	1500	1000	71654,71951	GFP-male-A1GFP-male-A2GFP-male-A3ONT_3-6_male	1	6.0,10.0,9.0,0.0	1500	1500	1	1(B)
299	4	24,39,52,0	115	4	LOC101895625	NA	0	11	11	0.171626843253744	0.167715593568034	0.185400742124803	0.337004318306854	0.111344441166195	0.87575924794305	0.111196229858678	0.875546376954732	363.972363096301	107.157165955	22.709	0.75	0.25	10000	1000	66543,66546,67945,68462	GFP-male-A1GFP-male-A2GFP-male-A3ONT_3-6_male	1	24.0,39.0,52.0,0.0	10000	10000	1	1(B)
302	4	4,5,6,0	15	5	LOC105262201	NA	0	111	111	0.060336188683665	0.0408598583860717	0.102626102558377	0.385669331727545	0.00219876659002798	0.974581442656805	1.67132565643044e-05	0.96281889788689	364.219484277154	55.753995115	12.454	0.607361111111111	0.392638888888889	10000	1000	91059,91063,91303,91493,91501	GFP-male-A1GFP-male-A2GFP-male-A3ONT_3-6_male	1	4.0,5.0,6.0,0.0	10000	10000	1	1(B)
306	4	185,292,286,0	763	12	LOC101889236	NA	11111111111	1e+08	1e+08	0.00151781449541529	0.00133121664495749	0.00169532013567596	0.234568830050491	5.02202499430776e-05	0.945042100426712	6.17954471181958e-07	0.941388073278359	359.054208033123	521.262115569	641.344	0.75	0.25	10000	1000	631,668,684,762,1080,1171,1191,1416,1685,2202,2246,2298	GFP-male-A1GFP-male-A2GFP-male-A3ONT_3-6_male	1	185.0,292.0,286.0,0.0	10000	10000	1	1(B)
307	4	126,515,418,0	1059	9	LOC101890032	NA	111010001	11110011	11110011	0.98053400194883	0.980515420076206	0.979073324905059	0.739634255488751	0.0121727310455337	0.987279493754648	0.0126006341618276	0.987645755839376	59.0151161334399	156.363019307	284.032	0.25	0.75	2500	1000	22063,22154,22254,95183,95261,98206,98453,150768,151477	GFP-male-A1GFP-male-A2GFP-male-A3ONT_3-6_male	1	126.0,515.0,418.0,0.0	2500	2500	1	1(B)
308	4	10,26,6,0	42	6	LOC101889410	NA	11111	0	11111	0.908455431843727	0.91554737787349	0.495703357926952	0.509636694633954	0.0414818952841164	0.965775786859185	0.0420125065540918	0.966151724495342	362.308518423752	70.024560028	25.088	0.5	0.5	10000	1000	5549,5679,5727,5895,5986,6023	GFP-male-A1GFP-male-A2GFP-male-A3ONT_3-6_male	1	10.0,26.0,6.0,0.0	10000	10000	1	1(B)
309	4	188,309,246,0	743	19	LOC101889866	NA	1111111111100011136	10011000	110011111100111104	0.882517411985332	0.882187703453031	0.607664523629119	0.53372722415005	0.0361789121467209	0.901228818093713	0.0342327363991643	0.899050763998692	39.0556339410277	120.484792605	88.07	0.5	0.5	2000	1000	8033,11025,11216,11294,11299,11663,11775,14055,14256,15098,15118,15473,15545,15820,16418,16467,16931,17161,17192	GFP-male-A1GFP-male-A2GFP-male-A3ONT_3-6_male	1	188.0,309.0,246.0,0.0	2000	2000	1	1(B)
310	4	146,62,144,0	352	10	LOC101889581	NA	1111111111	11100011	11100011	0.630516580473337	0.631272108956942	0.631132595075271	0.558209207731518	0.000354096945209736	0.980226011986377	1.39462938504958e-06	0.976914023808189	360.02164727383	279.59697637	67.952	0.25	0.75	10000	1000	3001,3028,3383,3395,3457,3630,3642,3693,3932,3994	GFP-male-A1GFP-male-A2GFP-male-A3ONT_3-6_male	1	146.0,62.0,144.0,0.0	10000	10000	1	1(B)
312	4	5,10,5,0	20	9	LOC101887554	NA	1101	11111111	11111111	0.957854443869359	0.970703811014743	0.956328588640393	0.728320022734966	0.00231714338726131	0.997615408518172	0.00530702326822	0.99879744824486	19.0837064851697	14.36736569	32.754	0.25	0.75	1500	1000	442624,442630,442926,442944,442965,443511,443517,443706,444329	GFP-male-A1GFP-male-A2GFP-male-A3ONT_3-6_male	1	5.0,10.0,5.0,0.0	1500	1500	1	1(B)
313	4	2,10,3,0	15	9	LOC101887211	NA	111011111	0	1e+07	0.0557004735017473	0.0513856929095009	0.478288238378252	0.495753497620374	0.00878238681935575	0.985715197858026	0.00864825739756335	0.985039095060079	19.1530850389225	13.263430188	23.067	0.5	0.5	1500	1000	237061,237073,237334,251674,251835,252056,253390,262927,262953	GFP-male-A1GFP-male-A2GFP-male-A3ONT_3-6_male	1	2.0,10.0,3.0,0.0	1500	1500	1	1(B)
322	4	10,33,13,0	56	8	LOC101892669	NA	10011	101001	101001	0.273673555401872	0.271293855852719	0.488578459883066	0.49110384724187	0.183666534069571	0.802594096648066	0.190981753586909	0.809081572448528	66.9273497276548	24.068257682	2.208	0.503	0.497	2500	1000	2118,2187,32086,63388,63744,63745,63820,63843	GFP-male-A1GFP-male-A2GFP-male-A3ONT_3-6_male	1	10.0,33.0,13.0,0.0	2500	2500	1	1(B)
323	4	5,5,6,0	16	5	LOC101893528	NA	0	1000	1000	0.32614143555545	0.504166439768483	0.458646287327827	0.464306643645434	0.194724509562822	0.770136027740544	0.186963546479438	0.757130460350897	59.6544982108234	13.251595138	1.058	0.5885	0.4115	1500	1000	118658,118799,121158,124091,128515	GFP-male-A1GFP-male-A2GFP-male-A3ONT_3-6_male	1	5.0,5.0,6.0,0.0	1500	1500	1	1(B)
329	4	1,9,1,0	11	8	LOC101901033	NA	11110011	0	0	0.0919772368454118	0.0467429324886223	0.0944206333722892	0.12087796598627	0.00820866570832855	0.37142743602407	0.00223465837304939	0.313199602307201	108.036272517643	18.819439113	1.173	0.996666666666667	0.00333333333333333	2500	1000	148397,148421,148940,148943,149549,149612,149831,150226	GFP-male-A1GFP-male-A2GFP-male-A3ONT_3-6_male	1	1.0,9.0,1.0,0.0	2500	2500	1	1(B)
333	4	4,8,1,0	13	6	LOC101892940	NA	110	1111	1111	0.874428660491092	0.930699641913337	0.87369698843582	0.837447318118406	0.396621339769962	0.984451270443631	0.55996797992997	0.997311885804174	51.5255337329252	16.323208311	2.613	0.04025	0.95975	2000	1000	12433,12472,12528,12618,12619,13657	GFP-male-A1GFP-male-A2GFP-male-A3ONT_3-6_male	1	4.0,8.0,1.0,0.0	2000	2000	1	1(B)
334	4	11,12,15,0	38	5	LOC101892767	NA	1100	1100	1100	0.748131765190757	0.751123139407116	0.745582337529443	0.740611650008775	0.60213332628442	0.856904356467426	0.606086196793083	0.859771788010047	93.6124534058047	15.779853892	1.032	0	1	1500	1000	4946,5825,6863,7034,7035	GFP-male-A1GFP-male-A2GFP-male-A3ONT_3-6_male	1	11.0,12.0,15.0,0.0	1500	1500	1	1(B)
336	4	1,14,16,0	31	20	LOC101893182	NA	10011000110000	1111010001100	10011011110001100	0.830065868009585	0.921822389012231	0.619342149121779	0.555870548880578	0.101245674433333	0.980135766500658	0.117718152496257	0.987288319334967	60.3109537638867	22.256327306	17.788	0.499666666666667	0.500333333333333	2500	1000	173661,173697,173698,173822,173891,174277,174325,179803,180403,180442,180489,187484,187727,187730,195432,195441,195899,195908,301248,301429	GFP-male-A1GFP-male-A2GFP-male-A3ONT_3-6_male	1	1.0,14.0,16.0,0.0	2500	2500	1	1(B)
337	4	20,13,54,0	87	17	LOC101892892	NA	10100100001011000	100	11110100110	0.00915747956315596	0.991819068982895	0.502642205223878	0.501751640935443	0.00236313770222961	0.998505463821451	0.00236160349019306	0.998488050245594	19.0123447745729	20.131117648	198.334	0.5	0.5	1500	1000	87821,90334,90425,90508,90941,91104,91692,94008,94016,94046,94146,94149,94392,94448,94497,94516,95074	GFP-male-A1GFP-male-A2GFP-male-A3ONT_3-6_male	1	20.0,13.0,54.0,0.0	1500	1500	1	1(B)
338	4	50,142,86,0	278	12	LOC101894021	NA	0	1.0011e+10	1.1011e+10	0.787520527541023	0.787106895288517	0.465752750782027	0.457374135359626	0.0645361104069967	0.826872560952533	0.0600706479716668	0.821136026287171	19.0912229773794	38.898670149	43.344	0.5	0.5	1500	1000	463552,463745,463952,464132,464698,464707,464860,464863,465010,465031,465051,467054	GFP-male-A1GFP-male-A2GFP-male-A3ONT_3-6_male	1	50.0,142.0,86.0,0.0	1500	1500	1	1(B)
339	4	6,3,3,0	12	3	LOC109611756	NA	100	1	1	0.268192609061486	0.282793286356853	0.288315351313248	0.289477841749157	0.0524170957012033	0.536100396007323	0.0332963931282178	0.502031491061214	62.0864631378532	13.396390465	1.27	0.951	0.049	1500	1000	3291,4564,4602	GFP-male-A1GFP-male-A2GFP-male-A3ONT_3-6_male	1	6.0,3.0,3.0,0.0	1500	1500	1	1(B)
340	4	71,215,137,0	423	37	LOC101893847	NA	1e+32	1.0000000001001e+23	1.00000001101001e+34	0.866116952947691	0.304178267667127	0.535887296613627	0.558840601856936	0.266791805577611	0.887887875561032	0.266502111984305	0.887394242531071	39.2698610790813	97.737636358	34.161	0.5	0.5	2000	1000	425053,425103,425975,425996,426118,426162,426438,426474,426499,426510,426597,426750,428442,428457,428499,428701,428842,428866,429133,429244,429292,429310,429343,429545,429628,429724,429748,429772,430200,430203,433179,433239,433412,433427,433475,433493,433514	GFP-male-A1GFP-male-A2GFP-male-A3ONT_3-6_male	1	71.0,215.0,137.0,0.0	2000	2000	1	1(B)
341	4	1,14,4,0	19	8	LOC101893514	NA	11110011	1111011	1111011	0.910931919211034	0.918619016802254	0.89489245435812	0.693486661735593	0.019834779986248	0.973170790407268	0.0198433285322333	0.973237886913783	19.2930298206713	13.818426285	22.647	0.25	0.75	1500	1000	377970,378076,381506,381520,399063,399492,399495,400491	GFP-male-A1GFP-male-A2GFP-male-A3ONT_3-6_male	1	1.0,14.0,4.0,0.0	1500	1500	1	1(B)
343	4	44,133,65,0	242	9	LOC101893682	NA	11000	10011000	10011000	0.938153406319488	0.941315990669996	0.939604406997245	0.938153406319489	0.906085643000029	0.963380598962676	0.90785884969135	0.964262046480341	305.147606519167	31.922306969	1.03	0	1	1500	1000	417908,418160,418300,418336,420590,420863,421610,421745,421860	GFP-male-A1GFP-male-A2GFP-male-A3ONT_3-6_male	1	44.0,133.0,65.0,0.0	1500	1500	1	1(B)
346	4	1,10,4,0	15	7	LOC101896747	NA	1011011	0	0	0.0637783379258863	0.0156606338831835	0.0631225816427655	0.0784537367827906	0.000137284709012523	0.246305943379298	1.86458733604751e-05	0.213271400244215	112.261087719016	18.968811427	1.027	1	0	2500	1000	487700,489569,489614,489618,493163,493357,493362	GFP-male-A1GFP-male-A2GFP-male-A3ONT_3-6_male	1	1.0,10.0,4.0,0.0	2500	2500	1	1(B)
350	4	2,7,4,0	13	15	LOC101894746	NA	1100000000010	10011100000	100110001	0.107074718079334	0.0448794360957681	0.353134892995911	0.410066251976789	0.00460856851649936	0.918989166350241	0.00130342406916626	0.893436094684672	128.019095632932	25.700071816	3.382	0.561333333333333	0.438666666666667	4000	1000	306339,306343,306807,306815,306914,307072,328701,329490,329514,329589,350224,350242,350266,353170,356055	GFP-male-A1GFP-male-A2GFP-male-A3ONT_3-6_male	1	2.0,7.0,4.0,0.0	4000	4000	1	1(B)
352	4	1,18,8,0	27	41	LOC101897091	NA	1.00000000001111e+35	1.11000110001e+34	1.10000100111e+33	0.0996882457982222	0.0467759138601508	0.0751579695895377	0.0893420397809974	0.00864673439880258	0.247650218167304	0.00068069975311166	0.214590387787469	647.737135862558	70.187553594	1.271	1	0	10000	1000	35341,35344,83125,83128,84236,84374,85583,85589,85643,85658,85685,85703,86053,86068,86110,86116,86254,86269,86299,86317,87232,87343,89314,89323,89651,89996,90325,93719,93722,93934,93971,94091,98538,98541,98715,98932,98959,99808,104145,110538,110548	GFP-male-A1GFP-male-A2GFP-male-A3ONT_3-6_male	1	1.0,18.0,8.0,0.0	10000	10000	1	1(B)
356	4	16,28,11,0	55	14	LOC101890544	NA	1.011e+13	1001001100	1000001100	0.251351336008951	0.255329412623719	0.314696492113967	0.42889708220011	0.166115365748587	0.819373270650445	0.159092587143792	0.808415986451222	64.4074553600696	26.444292343	4.564	0.648166666666667	0.351833333333333	2500	1000	123353,123542,123641,123668,125365,125431,126043,126131,126551,126584,126606,126773,126911,126923	GFP-male-A1GFP-male-A2GFP-male-A3ONT_3-6_male	1	16.0,28.0,11.0,0.0	2500	2500	1	1(B)
358	4	20,62,20,0	102	3	LOC101889540	NA	0	1	1	0.17554902520899	0.17440333933473	0.191678882188059	0.338613368589767	0.116010426326764	0.874881417657447	0.116936111570647	0.875018329011051	19.3094361169701	20.827612203	21.187	0.75	0.25	1500	1000	155596,155633,159105	GFP-male-A1GFP-male-A2GFP-male-A3ONT_3-6_male	1	20.0,62.0,20.0,0.0	1500	1500	1	1(B)
359	4	1,10,3,0	14	15	LOC101890374	NA	10011111110	1110111110111	1111111000111	0.957096806933075	0.971453251772996	0.923910638530337	0.755497864139731	0.00285459823947415	0.99772989598346	0.0140299474801422	0.999675940935903	162.743261002245	29.917241993	4.421	0.192875	0.807125	5000	1000	106394,106395,107752,107803,108050,108247,108382,108595,108658,108777,108780,109162,109327,109336,110694	GFP-male-A1GFP-male-A2GFP-male-A3ONT_3-6_male	1	1.0,10.0,3.0,0.0	5000	5000	1	1(B)
360	4	54,325,87,0	466	2	LOC101889191	NA	1	1	1	0.875906805085811	0.876042394009322	0.876246359710054	0.875906805085812	0.842775404932189	0.905265550056349	0.845635833413012	0.907023069382237	500	49.827771888	1.023	0	1	1500	1000	77927,78011	GFP-male-A1GFP-male-A2GFP-male-A3ONT_3-6_male	1	54.0,325.0,87.0,0.0	1500	1500	1	1(B)
361	4	3,6,3,0	12	3	LOC101898284	NA	11	11	11	0.854506401505622	0.911822660898505	0.868233028318992	0.852896743121578	0.649950411148307	0.979843028975481	0.696594197407758	0.989791902395242	41.2701460971708	13.676073604	1.132	0.001	0.999	1500	1000	11517,13116,13122	GFP-male-A1GFP-male-A2GFP-male-A3ONT_3-6_male	1	3.0,6.0,3.0,0.0	1500	1500	1	1(B)
362	4	41,246,43,0	330	5	LOC101894567	NA	10111	1000	1000	0.00395278786466281	0.00156716888691915	0.00292300033735799	0.00395278786466281	0.000396189385897399	0.0133346965292983	0.000185442572006686	0.0109796623592972	40.0508831047171	34.680235791	1.518	1	0	1500	1000	50581,51148,51187,51488,51491	GFP-male-A1GFP-male-A2GFP-male-A3ONT_3-6_male	1	41.0,246.0,43.0,0.0	1500	1500	1	1(B)
364	4	101,503,319,0	923	9	LOC101893169	NA	100110100	11001011	11001011	0.137783413196997	0.136223038491469	0.137591081007677	0.137797556967059	0.116695637518846	0.159457713550798	0.116844096389277	0.159522016144218	500	101.509950953	1.006	1	0	1500	1000	1371,1605,1842,2154,2272,2522,6398,21475,22461	GFP-male-A1GFP-male-A2GFP-male-A3ONT_3-6_male	1	101.0,503.0,319.0,0.0	1500	1500	1	1(B)
365	4	28,63,45,0	136	5	LOC101894236	NA	100	1010	1011	0.199758634368109	0.197304857994754	0.477460630920389	0.482164591847426	0.147161529746127	0.824344158184264	0.145427214781166	0.821433793237608	80.204614639659	42.46178677	21.98	0.5	0.5	3000	1000	24354,24364,24565,24675,24922	GFP-male-A1GFP-male-A2GFP-male-A3ONT_3-6_male	1	28.0,63.0,45.0,0.0	3000	3000	1	1(B)
366	4	164,413,112,0	689	14	LOC101893724	NA	0	110011100010	110011111110	0.181909496073126	0.181789660303859	0.272443012452248	0.353970641276565	0.157290770023336	0.701824112182945	0.154688677040718	0.698768952116115	19.1471920891599	86.171799209	33.44	0.75	0.25	1500	1000	28453,28497,28636,28639,28699,29308,29339,29408,29544,30012,30036,30048,30761,30955	GFP-male-A1GFP-male-A2GFP-male-A3ONT_3-6_male	1	164.0,413.0,112.0,0.0	1500	1500	1	1(B)
367	4	162,155,225,0	542	5	LOC101893553	NA	0	1111	1111	0.0938740597489154	0.0901142437078785	0.0936114734251804	0.0938740597489155	0.0708890231142722	0.118433646939507	0.0702039824932496	0.117354968244692	500	59.056087108	1.01	1	0	1500	1000	25416,26415,26658,26704,26792	GFP-male-A1GFP-male-A2GFP-male-A3ONT_3-6_male	1	162.0,155.0,225.0,0.0	1500	1500	1	1(B)
368	4	51,70,85,0	206	18	LOC101894403	NA	10000010001000110	1	10001001111	0.848237858641801	0.137192947108701	0.492441252913433	0.492147485887381	0.100780438052068	0.889690528530353	0.101243793715075	0.889946474195585	19.104258969133	30.083289544	38.742	0.5	0.5	1500	1000	31398,31403,31458,31461,31738,31952,32014,32312,32679,32988,33105,33345,34880,35546,35591,35636,35641,35744	GFP-male-A1GFP-male-A2GFP-male-A3ONT_3-6_male	1	51.0,70.0,85.0,0.0	1500	1500	1	1(B)
371	4	6,13,16,0	35	3	LOC101897268	NA	0	10	10	0.787098650662041	0.774423545456639	0.784897411872737	0.780964152150095	0.624280214917276	0.90975930573095	0.624064636496563	0.909290731405193	209.10988906399	14.830807699	1.052	0.0015	0.9985	1500	1000	166475,166604,167156	GFP-male-A1GFP-male-A2GFP-male-A3ONT_3-6_male	1	6.0,13.0,16.0,0.0	1500	1500	1	1(B)
375	4	57,154,124,0	335	2	LOC101900774	NA	0	0	1	0.883337086485093	0.883757585368542	0.617483631887411	0.60863971379297	0.29265066941505	0.911096147036366	0.296675108780825	0.914159566240731	361.225826444564	213.904389322	36.519	0.5	0.5	10000	1000	143017,143876	GFP-male-A1GFP-male-A2GFP-male-A3ONT_3-6_male	1	57.0,154.0,124.0,0.0	10000	10000	1	1(B)
376	4	4,9,4,0	17	9	LOC101901452	NA	111010001	1	1	0.0614218955324029	0.0186766271543742	0.0513688796178322	0.0708777579908999	0.00306725831489641	0.246358932372698	0.00050799768835179	0.199646802198793	114.939943310467	19.580245192	1.14	1	0	2500	1000	309613,312717,312719,312801,312965,313078,313188,313191,315464	GFP-male-A1GFP-male-A2GFP-male-A3ONT_3-6_male	1	4.0,9.0,4.0,0.0	2500	2500	1	1(B)
378	4	22,48,25,0	95	2	LOC101898827	NA	11	1	1	0.0114700193023736	0.00500267015515521	0.00818235346943149	0.0114700193023736	0.00102304084453327	0.0356499006176521	0.000349302884187045	0.0314083073649842	36.5258728058201	19.811348047	1.211	1	0	1500	1000	22411,23234	GFP-male-A1GFP-male-A2GFP-male-A3ONT_3-6_male	1	22.0,48.0,25.0,0.0	1500	1500	1	1(B)
380	4	89,282,174,0	545	7	LOC101898193	NA	1101100	11	10010	0.109622837224735	0.10965865618533	0.365130420112579	0.371132065672859	0.0867192800835728	0.663306638335131	0.0846000280259435	0.660380675314993	19.0888401171544	58.169247157	44.612	0.5	0.5	1500	1000	7362,7518,7566,7582,7749,10591,10600	GFP-male-A1GFP-male-A2GFP-male-A3ONT_3-6_male	1	89.0,282.0,174.0,0.0	1500	1500	1	1(B)
381	4	16,28,30,0	74	8	LOC101900082	NA	101110	10000	10001	0.168402817197727	0.169423016959977	0.468607506974561	0.473643701245016	0.104215611671112	0.843944220585322	0.10388683745947	0.842824152133171	19.3452619777181	18.085397476	20.075	0.5	0.5	1500	1000	32553,32558,32880,33216,33295,33306,33434,34137	GFP-male-A1GFP-male-A2GFP-male-A3ONT_3-6_male	1	16.0,28.0,30.0,0.0	1500	1500	1	1(B)
382	4	77,166,120,0	363	5	LOC101899741	NA	10	1101	1101	0.221923641156303	0.221054498798741	0.230917095744153	0.384872110030581	0.183115066184281	0.895882799147991	0.183466627484953	0.896211759002436	360.913410061314	252.351200579	38.134	0.75	0.25	10000	1000	45549,46004,46052,46266,46677	GFP-male-A1GFP-male-A2GFP-male-A3ONT_3-6_male	1	77.0,166.0,120.0,0.0	10000	10000	1	1(B)
384	4	60,126,84,0	270	6	LOC101899580	NA	100110	110	110	0.860604258629398	0.862031060527562	0.852166023319419	0.67548210770386	0.095804858184915	0.897088242629325	0.0974418147224605	0.898475233204521	360.437048714194	193.921816784	43.147	0.25	0.75	10000	1000	38345,38691,39011,40167,40512,40833	GFP-male-A1GFP-male-A2GFP-male-A3ONT_3-6_male	1	60.0,126.0,84.0,0.0	10000	10000	1	1(B)
386	4	10,15,26,0	51	3	LOC101899411	NA	100	1	1	0.275923872100026	0.271909588336316	0.282018190641248	0.286395497208825	0.168973900342732	0.425445748398184	0.158786875828619	0.410806829942208	180.228807106159	16.001726857	1.032	0.999	0.001	1500	1000	30930,31074,31188	GFP-male-A1GFP-male-A2GFP-male-A3ONT_3-6_male	1	10.0,15.0,26.0,0.0	1500	1500	1	1(B)
388	4	23,24,0,0	47	2	LOC101889803	NA	0	0	1	0.17191528331038	0.0663193865292383	0.140848869250673	0.172322213695192	0.026886917584872	0.437049332405072	0.0152474619180543	0.398924667372055	36.3712214603065	15.555556588	1.127	0.9925	0.0075	1500	1000	128270,128286	GFP-male-A1GFP-male-A2GFP-male-A3ONT_3-6_male	1	23.0,24.0,0.0,0.0	1500	1500	1	1(B)
390	4	6,9,4,0	19	4	LOC101889350	NA	0	100	100	0.322456993388265	0.469396729353376	0.456704988677956	0.455826303514053	0.151311664524191	0.762020625452093	0.1325844840572	0.740219419299851	46.6687463769636	14.046638863	1.082	0.5955	0.4045	1500	1000	110480,115312,115348,115362	GFP-male-A1GFP-male-A2GFP-male-A3ONT_3-6_male	1	6.0,9.0,4.0,0.0	1500	1500	1	1(B)
392	4	1,24,15,0	40	8	LOC105261617	NA	11101000	110100	110100	0.0208532702077969	0.0184016112557548	0.0269604920107885	0.252769166661224	0.000221437182617804	0.97624901915277	5.20156104688192e-05	0.969792907128526	19.0601120148694	15.568641483	53.85	0.75	0.25	1500	1000	40073,40096,40114,76112,76124,76674,76957,76990	GFP-male-A1GFP-male-A2GFP-male-A3ONT_3-6_male	1	1.0,24.0,15.0,0.0	1500	1500	1	1(B)
393	4	4,9,27,0	40	12	LOC101890821	NA	1.1e+11	11010101	11001101	0.272866455962433	0.272827061654162	0.276394194972351	0.278481190529695	0.16665433232269	0.402444000803236	0.162414370563064	0.397813322137933	184.178613097377	16.245816238	1.038	1	0	1500	1000	218456,218476,218521,218650,219271,219322,219475,219667,219686,219856,220192,220204	GFP-male-A1GFP-male-A2GFP-male-A3ONT_3-6_male	1	4.0,9.0,27.0,0.0	1500	1500	1	1(B)
394	4	7,8,3,0	18	4	LOC101901292	NA	1000	11	11	0.230456940415942	0.209638006853549	0.364105041253792	0.428677656708113	0.110060134482392	0.817239410159961	0.0988855312922148	0.797646402702841	24.7380047826129	13.871358007	3.146	0.599	0.401	1500	1000	676734,676875,680961,686007	GFP-male-A1GFP-male-A2GFP-male-A3ONT_3-6_male	1	7.0,8.0,3.0,0.0	1500	1500	1	1(B)
395	4	211,321,746,0	1278	7	LOC101887324	NA	0	101101	101101	0.303637057308604	0.303752937746461	0.309002903796572	0.412864356456665	0.279694003755978	0.755239980490919	0.277696785032582	0.752893849160663	19.0909864672036	134.995684902	42.518	0.75	0.25	1500	1000	787994,788590,789211,789238,789589,796890,836592	GFP-male-A1GFP-male-A2GFP-male-A3ONT_3-6_male	1	211.0,321.0,746.0,0.0	1500	1500	1	1(B)
396	4	9,38,14,0	61	3	LOC101900948	NA	0	1	1	0.286732998523919	0.289659025616232	0.284872556045088	0.287166030598042	0.194253883768153	0.396871834966604	0.192369110629974	0.395119282130555	164.79723024714	16.807822693	1.074	1	0	1500	1000	664024,665186,665367	GFP-male-A1GFP-male-A2GFP-male-A3ONT_3-6_male	1	9.0,38.0,14.0,0.0	1500	1500	1	1(B)
397	4	32,124,45,0	201	9	LOC101888807	NA	100	1000101	1000101	0.734459680757371	0.73323153232595	0.716118956968975	0.61580236672686	0.225599628945704	0.790628188557286	0.226935298289076	0.79175753607931	19.5378634635642	28.840745244	16.163	0.25	0.75	1500	1000	1324095,1324242,1324384,1324403,1326753,1326927,1328585,1328623,1328857	GFP-male-A1GFP-male-A2GFP-male-A3ONT_3-6_male	1	32.0,124.0,45.0,0.0	1500	1500	1	1(B)
399	4	13,29,20,0	62	12	LOC101890523	NA	1001001	11010111111	11010111111	0.36367528587282	0.379699052704874	0.445013483363235	0.470806614840942	0.27445549795928	0.695326084642237	0.282299043907018	0.699025572411581	38.7487641645229	18.360759759	1.185	0.5955	0.4045	1500	1000	1330489,1330522,1330718,1330729,1331191,1331243,1331288,1331302,1331356,1331407,1332290,1333091	GFP-male-A1GFP-male-A2GFP-male-A3ONT_3-6_male	1	13.0,29.0,20.0,0.0	1500	1500	1	1(B)
400	4	1,15,19,0	35	4	LOC101901673	NA	110	1	1	0.315446242511086	0.364817394934044	0.349799247586799	0.357904190071883	0.194156143973871	0.602603376533366	0.18560894714688	0.59028893785584	80.3538471034945	15.2549388	1.043	0.8855	0.1145	1500	1000	713556,776898,777027,785002	GFP-male-A1GFP-male-A2GFP-male-A3ONT_3-6_male	1	1.0,15.0,19.0,0.0	1500	1500	1	1(B)
401	4	77,92,141,0	310	8	LOC101899617	NA	1.1e+07	100001	100001	0.331683086850651	0.653268557537842	0.490213265440603	0.492859734349847	0.287641258579694	0.698946765340034	0.286239153235218	0.696517435030742	19.5582897740958	38.033540254	16.216	0.5	0.5	1500	1000	576685,577133,578125,591915,592191,592289,592363,592436	GFP-male-A1GFP-male-A2GFP-male-A3ONT_3-6_male	1	77.0,92.0,141.0,0.0	1500	1500	1	1(B)
402	4	779,605,1114,0	2498	10	LOC101887937	NA	0	101100010	1111110	0.353427143648735	0.353459663611707	0.465242257064814	0.48167004617162	0.338327986436567	0.65695824770932	0.337558383451581	0.655776674142254	19.1106466539422	329.682968055	37.945	0.5	0.5	1500	1000	1157286,1160156,1161562,1167587,1167602,1168743,1168760,1180514,1181380,1183560	GFP-male-A1GFP-male-A2GFP-male-A3ONT_3-6_male	1	779.0,605.0,1114.0,0.0	1500	1500	1	1(B)
403	4	30,74,30,0	134	10	LOC101900772	NA	1e+07	10100	10111100	0.766964399132905	0.24200784653055	0.507742101902966	0.502554178022278	0.189162796585893	0.817210599067307	0.18998116153747	0.817391561673023	19.3626936426057	23.314314522	19.938	0.5	0.5	1500	1000	654082,654861,655183,655324,656475,657377,657738,658218,659037,660000	GFP-male-A1GFP-male-A2GFP-male-A3ONT_3-6_male	1	30.0,74.0,30.0,0.0	1500	1500	1	1(B)
405	4	3,4,10,0	17	2	LOC101887664	NA	0	0	1	0.562719183203032	0.613399610066656	0.571011046425287	0.562449437027719	0.317325830905633	0.75743696817949	0.329557465702409	0.766628690287391	129.450777548805	13.790605906	1.021	0.2805	0.7195	1500	1000	1019869,1008727	GFP-male-A1GFP-male-A2GFP-male-A3ONT_3-6_male	1	3.0,4.0,10.0,0.0	1500	1500	1	1(B)
408	4	12,20,30,0	62	15	LOC101900468	NA	1010000111111	11001111111011	11011111111011	0.739517224428748	0.72546654581519	0.583606250316261	0.504564978121244	0.176773015988333	0.805979005932549	0.178765394050086	0.80745255111365	84.8804907946451	30.652422778	5.993	0.476625	0.523375	3000	1000	637791,637832,637910,638231,638386,641785,641810,641867,642772,646581,646624,646625,646855,646926,647394	GFP-male-A1GFP-male-A2GFP-male-A3ONT_3-6_male	1	12.0,20.0,30.0,0.0	3000	3000	1	1(B)
409	4	209,208,218,0	635	7	LOC101888985	NA	0	1	1	0.570828238729903	0.571106387119567	0.536837293424875	0.508442423650893	0.407551398147483	0.603277117443405	0.407455546177039	0.602898110652537	44.0713663389304	101.976134669	4.802	0.471	0.529	2000	1000	1344128,1344370,1344397,1344769,1344830,1344833,1345044	GFP-male-A1GFP-male-A2GFP-male-A3ONT_3-6_male	1	209.0,208.0,218.0,0.0	2000	2000	1	1(B)
412	4	8,18,7,0	33	5	LOC101893603	NA	0	0	0	0.709735802583715	0.687071583738527	0.655004647887347	0.640721847352309	0.364076286901258	0.830278972068225	0.385624787449684	0.840895690873464	121.554318087264	17.815258651	1.134	0.124	0.876	2000	1000	23173,23487,23739,48467,51009	GFP-male-A1GFP-male-A2GFP-male-A3ONT_3-6_male	1	8.0,18.0,7.0,0.0	2000	2000	1	1(B)
413	4	260,284,240,0	784	6	LOC101897281	NA	111	111	111	0.686888969049084	0.687049375042311	0.679804713475056	0.571958333364427	0.207931472946099	0.716202158775235	0.207677901367991	0.715795577119123	39.2604712454908	109.184935755	34.41	0.25	0.75	2000	1000	50358,50445,50565,54819,55138,59640	GFP-male-A1GFP-male-A2GFP-male-A3ONT_3-6_male	1	260.0,284.0,240.0,0.0	2000	2000	1	1(B)
415	4	5,23,11,0	39	18	LOC101898311	NA	1010011111011100	1110111001101111	1110111001101111	0.892570068975898	0.925873984961556	0.907540729532169	0.896237875995968	0.729376483385409	0.992214907767673	0.762517622990684	0.9972823206546	31.8703839488006	16.000580736	2.535	0	1	1500	1000	287077,287080,287939,288372,288414,288419,288470,288536,288578,289028,289061,289175,289209,289253,307580,308081,374428,374941	GFP-male-A1GFP-male-A2GFP-male-A3ONT_3-6_male	1	5.0,23.0,11.0,0.0	1500	1500	1	1(B)
416	4	1241,2666,583,0	4490	2	LOC101897456	NA	1	1	1	0.966985344508046	0.966422821414934	0.966966715456567	0.966985344508045	0.961505216393713	0.972503025063189	0.961687596612114	0.972601382161148	500	422.725747107	1.01	0	1	1500	1000	138053,153136	GFP-male-A1GFP-male-A2GFP-male-A3ONT_3-6_male	1	1241.0,2666.0,583.0,0.0	1500	1500	1	1(B)
417	4	9,18,3,0	30	18	LOC101900814	NA	111110001000111104	110001111101	100010000010	0.0335557723498439	0.949957066084449	0.547535255591993	0.498510741606215	0.00536108169067991	0.99387209664211	0.00361748406783293	0.988124132522165	39.1831493390458	18.57822212	29.863	0.5	0.5	2000	1000	1399,1525,1540,3280,3688,3847,4105,4135,4774,4843,4846,5545,5770,5771,5941,5950,6649,7411	GFP-male-A1GFP-male-A2GFP-male-A3ONT_3-6_male	1	9.0,18.0,3.0,0.0	2000	2000	1	1(B)
418	4	65,179,195,0	439	7	LOC101893494	NA	0	11100	11100	0.522992523988058	0.515994436060743	0.520407937555975	0.52738488453542	0.447507928651833	0.62824188243735	0.44382940416664	0.622698822325976	25.1788150774384	50.65529579	4.719	0.3195	0.6805	1500	1000	28547,28559,60002,60159,60189,60711,60762	GFP-male-A1GFP-male-A2GFP-male-A3ONT_3-6_male	1	65.0,179.0,195.0,0.0	1500	1500	1	1(B)
419	4	3,12,6,0	21	6	LOC101893661	NA	0	11111	11111	0.625498543821371	0.615488681243133	0.567520515055254	0.547484886550961	0.282736513294848	0.75565113583651	0.285257132119956	0.756524145181031	81.1710807335905	14.09537564	1.003	0.34	0.66	1500	1000	79893,79905,79951,87903,88315,88424	GFP-male-A1GFP-male-A2GFP-male-A3ONT_3-6_male	1	3.0,12.0,6.0,0.0	1500	1500	1	1(B)
426	4	15,39,24,0	78	4	LOC101890427	NA	1	0	0	0.31634804040417	0.31895805766815	0.318111162568512	0.318094018424008	0.222607289500708	0.416306764533875	0.228012921131566	0.420357229436912	157.428680236736	19.777398938	1.06	1	0	1500	1000	212742,212766,213157,213321	GFP-male-A1GFP-male-A2GFP-male-A3ONT_3-6_male	1	15.0,39.0,24.0,0.0	1500	1500	1	1(B)
427	4	111,277,278,0	666	22	LOC101888425	NA	11100	11010000000011100	11010000000011100	0.901574927016749	0.902332846234499	0.812625417318056	0.655118802175235	0.0831925765877613	0.922799443903729	0.085896462565005	0.92534322976611	19.0430873765753	86.17515871	71.092	0.25	0.75	1500	1000	32684,32696,33111,40524,40528,40726,41278,41581,41837,46769,47036,47084,47244,47864,47969,48083,52496,78840,79120,79239,79314,79316	GFP-male-A1GFP-male-A2GFP-male-A3ONT_3-6_male	1	111.0,277.0,278.0,0.0	1500	1500	1	1(B)
428	4	1007,1754,2085,0	4846	43	LOC101888705	NA	1.100010111101e+42	1.00000100001e+40	1.10011011111101e+41	0.885040789362482	0.136509582260745	0.498495482403518	0.505516052169185	0.128912360955469	0.891208763376071	0.128910704470518	0.891207409654701	59.0199283585551	1474.145467239	210.488	0.5	0.5	2500	1000	83283,83412,83473,83527,83549,83645,83737,83941,83943,83996,84166,103317,135454,135565,164735,167170,179868,180147,180227,180348,193838,194067,194124,194224,194416,194816,195165,195186,195303,195701,195828,195969,196206,196289,196297,196385,196485,196623,196789,197088,197664,199908,199944	GFP-male-A1GFP-male-A2GFP-male-A3ONT_3-6_male	1	1007.0,1754.0,2085.0,0.0	2500	2500	1	1(B)
429	4	91,142,111,0	344	7	LOC101890596	NA	10	10	10	0.857668553488368	0.856619879032833	0.550903360105392	0.542838842675302	0.195525856943031	0.886745665496644	0.197587312720387	0.887911343845454	19.083533451128	42.192629038	44.355	0.5	0.5	1500	1000	217662,217668,223656,223865,252321,252557,288119	GFP-male-A1GFP-male-A2GFP-male-A3ONT_3-6_male	1	91.0,142.0,111.0,0.0	1500	1500	1	1(B)
430	4	97,368,261,0	726	6	LOC101890088	NA	0	11111	11111	0.128983092670179	0.128618653781231	0.134237434726718	0.346068974411838	0.106869424008598	0.999351847883791	0.110663687272358	0.999941220084135	359.298777630056	471.664476959	108.333	0.75	0.25	10000	1000	210156,210239,210452,210530,210737,214162	GFP-male-A1GFP-male-A2GFP-male-A3ONT_3-6_male	1	97.0,368.0,261.0,0.0	10000	10000	1	1(B)
433	4	60,113,106,0	279	7	LOC101900105	NA	100	110000	110000	0.053743367221128	0.0545023255254576	0.0596239857358236	0.278337238436118	0.0344848733494142	0.964598320413745	0.0318668577408522	0.959801981626811	19.0304271725187	32.80883781	81.501	0.75	0.25	1500	1000	62746,62748,63377,65857,66242,66741,66793	GFP-male-A1GFP-male-A2GFP-male-A3ONT_3-6_male	1	60.0,113.0,106.0,0.0	1500	1500	1	1(B)
434	4	7,33,19,0	59	2	LOC101898678	NA	1	1	1	0.823043635838391	0.829339933616689	0.826427115106876	0.822643691277948	0.704544491006507	0.912980123567586	0.723787307612322	0.924404815326543	105.228987194026	16.187962366	1.093	0	1	1500	1000	34763,35321	GFP-male-A1GFP-male-A2GFP-male-A3ONT_3-6_male	1	7.0,33.0,19.0,0.0	1500	1500	1	1(B)
436	4	13,36,12,0	61	7	LOC101900443	NA	0	100	100	0.840666247946054	0.843855750974813	0.824449589155642	0.703226063902463	0.211120454677304	0.915852637429226	0.232271126896695	0.921898444177854	19.6379594061488	18.063064679	15.066	0.25	0.75	1500	1000	46216,46303,47133,47138,47201,47720,47729	GFP-male-A1GFP-male-A2GFP-male-A3ONT_3-6_male	1	13.0,36.0,12.0,0.0	1500	1500	1	1(B)
437	4	7,26,11,0	44	2	LOC101899377	NA	1	1	1	0.802103576622447	0.811803318006898	0.806982154598735	0.802045649856173	0.670052968444447	0.906791485116187	0.685753490432306	0.914448373556569	103.560356496691	15.682753596	1.111	0	1	1500	1000	38498,38786	GFP-male-A1GFP-male-A2GFP-male-A3ONT_3-6_male	1	7.0,26.0,11.0,0.0	1500	1500	1	1(B)
438	4	28,60,22,0	110	4	LOC101899818	NA	11	111	111	0.751426997256809	0.756824384329571	0.745710696107747	0.70062180693181	0.285582530099691	0.824719923055983	0.296344859130869	0.831896417645054	390.625098731679	110.14555478	5.523	0.118194444444444	0.881805555555556	10000	1000	58788,60284,60423,60492	GFP-male-A1GFP-male-A2GFP-male-A3ONT_3-6_male	1	28.0,60.0,22.0,0.0	10000	10000	1	1(B)
439	4	10,49,23,0	82	14	LOC101899650	NA	0	1.0011e+11	111000010000	0.779913195299055	0.785477920333576	0.537925860951183	0.48876892477627	0.120673523691825	0.850005926454979	0.115872886771374	0.841020802810236	19.4454074552164	19.975929621	18.45	0.5	0.5	1500	1000	49826,49873,49883,52197,52200,52258,52571,52585,52843,52845,54198,54723,54757,54964	GFP-male-A1GFP-male-A2GFP-male-A3ONT_3-6_male	1	10.0,49.0,23.0,0.0	1500	1500	1	1(B)
443	4	128,1038,71,0	1237	31	LOC101897634	NA	1.100000001e+27	1.1001111101111e+29	1.11111011010001e+29	0.151861026592097	0.163672021601245	0.227126182005184	0.362329353872449	0.13573873109431	0.853071001024679	0.136956516462523	0.853997006949668	39.0761833400923	280.919632897	68.56	0.75	0.25	2000	1000	126640,126837,127052,127140,127159,127315,127711,127714,128022,128053,128067,128210,140474,143958,143984,144054,144069,144114,144167,144381,144396,169033,169081,169084,169159,180205,225706,246079,246184,246207,246755	GFP-male-A1GFP-male-A2GFP-male-A3ONT_3-6_male	1	128.0,1038.0,71.0,0.0	2000	2000	1	1(B)
445	4	6,25,22,0	53	9	LOC101894730	NA	0	10000	10000	0.587527261631477	0.566033981109958	0.571609936820378	0.571791667139029	0.432718230605043	0.708847019868055	0.440445084089685	0.715584485900748	139.942455612069	17.740505121	1.063	0.159	0.841	1500	1000	45842,45857,45892,45931,46892,47396,47405,48869,48887	GFP-male-A1GFP-male-A2GFP-male-A3ONT_3-6_male	1	6.0,25.0,22.0,0.0	1500	1500	1	1(B)
447	4	105,116,168,0	389	17	LOC101895119	NA	11111111111111112	1100000	100000001100001	0.0223344826113193	0.0212138630847556	0.0237367781007484	0.26303590514757	0.0100700796270817	0.993610532548163	0.0104270740950943	0.993975229506204	19.014284605326	50.72017295	170.215	0.75	0.25	1500	1000	27422,27428,27621,27632,27661,27845,28026,28101,28140,28158,39398,39401,39452,39500,39515,39542,39818	GFP-male-A1GFP-male-A2GFP-male-A3ONT_3-6_male	1	105.0,116.0,168.0,0.0	1500	1500	1	1(B)
448	4	8,13,17,0	38	6	LOC101896760	NA	101111	10000	11111	0.851739029316043	0.105871773307593	0.457879974094633	0.48151271775368	0.0519341002652201	0.9204972511669	0.0517363450398962	0.919563969866857	19.265835834756	15.217771048	23.011	0.5	0.5	1500	1000	20990,24138,25125,25128,25191,25413	GFP-male-A1GFP-male-A2GFP-male-A3ONT_3-6_male	1	8.0,13.0,17.0,0.0	1500	1500	1	1(B)
451	4	21,21,8,0	50	3	LOC101893081	NA	0	1	1	0.782808263205824	0.800326269710022	0.78446111502122	0.779950523498966	0.642428056843601	0.895787424499454	0.651859131634639	0.903769237492775	109.530767509234	16.459493142	1.041	0	1	1500	1000	1281,1338,1801	GFP-male-A1GFP-male-A2GFP-male-A3ONT_3-6_male	1	21.0,21.0,8.0,0.0	1500	1500	1	1(B)
452	4	157,201,215,0	573	25	LOC101891010	NA	1.101e+23	1.10000100101101e+20	1.10000100100111e+20	0.925232848080022	0.936167959808275	0.931142657675231	0.924050517037747	0.873207884297885	0.95555444223267	0.878360104993088	0.958710528981066	24.6063850896786	77.44419038	5.236	0	1	1500	1000	8722,8863,8887,9028,9084,9244,12081,12594,12833,12839,13273,19060,19406,19424,19465,53443,53462,53773,58121,58157,58229,58234,58478,69562,69617	GFP-male-A1GFP-male-A2GFP-male-A3ONT_3-6_male	1	157.0,201.0,215.0,0.0	1500	1500	1	1(B)
454	4	55,174,131,0	360	17	LOC101891993	NA	1.000001e+16	1100010001	11001000111011	0.121106977603734	0.121906062349708	0.362369239353848	0.367946998180569	0.0935085806423042	0.658987606379165	0.0903643498207296	0.651547273753956	19.1639890167154	47.548035695	31.994	0.5	0.5	1500	1000	174847,175058,175278,175296,175750,176295,177857,177989,178063,178263,189674,189977,191846,215531,215613,215925,216064	GFP-male-A1GFP-male-A2GFP-male-A3ONT_3-6_male	1	55.0,174.0,131.0,0.0	1500	1500	1	1(B)
455	4	16,40,26,0	82	2	LOC101892621	NA	0	1	1	0.724257566175079	0.73608463745517	0.728163269506466	0.724174861252243	0.623133486116964	0.808432229277459	0.632059498614524	0.816628211361949	333.387478417011	18.281703764	1.036	0	1	1500	1000	246074,257117	GFP-male-A1GFP-male-A2GFP-male-A3ONT_3-6_male	1	16.0,40.0,26.0,0.0	1500	1500	1	1(B)
456	4	13,36,14,0	63	9	LOC101895922	NA	101011110	1e+07	1e+07	0.158677864491442	0.156054492150937	0.159526481950097	0.161778717602911	0.079711725758798	0.256221148406206	0.0716197056926578	0.242967988655731	132.48126689763	18.045250891	1.057	1	0	1500	1000	24003,24439,33795,40264,40925,40940,40997,41003,41114	GFP-male-A1GFP-male-A2GFP-male-A3ONT_3-6_male	1	13.0,36.0,14.0,0.0	1500	1500	1	1(B)
457	4	19,31,6,0	56	5	LOC101895745	NA	0	111	1111	0.0617886919445129	0.0600281404305994	0.0751649470172464	0.281206459045521	0.0190943448024579	0.971381021740708	0.0132098975661357	0.961862639833031	19.1408677032466	17.816420896	31.402	0.75	0.25	1500	1000	11056,11065,15697,15790,17502	GFP-male-A1GFP-male-A2GFP-male-A3ONT_3-6_male	1	19.0,31.0,6.0,0.0	1500	1500	1	1(B)
460	4	37,11,56,0	104	9	LOC101897765	NA	110	10111111	10111111	0.84925414721979	0.852584624799881	0.83571536245683	0.685305186202648	0.148883137718382	0.904160776584773	0.152181291083035	0.907411441359527	59.8599742523861	30.992622762	22.413	0.25	0.75	2500	1000	148799,148802,149448,149550,149618,149627,149861,149882,149915	GFP-male-A1GFP-male-A2GFP-male-A3ONT_3-6_male	1	37.0,11.0,56.0,0.0	2500	2500	1	1(B)
462	4	325,729,579,0	1633	11	LOC101900377	NA	100110	1100001001	1111011011	0.111727826573324	0.111601596553616	0.234094997771975	0.399853258206297	0.098956851733517	0.999559399649148	0.101833375238528	0.99990522061215	19.0183675734	187.649185212	159.176	0.75	0.25	1500	1000	103237,103317,103384,103655,103656,103695,103701,104383,104493,104578,104717	GFP-male-A1GFP-male-A2GFP-male-A3ONT_3-6_male	1	325.0,729.0,579.0,0.0	1500	1500	1	1(B)
463	4	743,990,848,0	2581	8	LOC101901418	NA	1011111	1001111	1011111	0.99953985046137	0.999480956415132	0.927453563170342	0.707448163573384	2.26667656059056e-05	0.999977580576769	6.61979887804581e-05	0.999995738424984	359.037248885044	1679.519512143	1074.015	0.25	0.75	10000	1000	208709,221490,221604,221619,221940,221943,221982,222270	GFP-male-A1GFP-male-A2GFP-male-A3ONT_3-6_male	1	743.0,990.0,848.0,0.0	10000	10000	1	1(B)
464	4	2,4,8,0	14	9	LOC101888252	NA	100001	11000	11000	0.111042930126389	0.0649310081014038	0.11278372911391	0.142567394610785	0.0100398362089026	0.451944210815288	0.00160949569478793	0.361637304049867	92.7641606915429	18.543045152	1.144	0.981666666666667	0.0183333333333333	2500	1000	275370,276538,277075,280176,294695,294701,299222,299243,331251	GFP-male-A1GFP-male-A2GFP-male-A3ONT_3-6_male	1	2.0,4.0,8.0,0.0	2500	2500	1	1(B)
465	4	47,137,153,0	337	9	LOC101887900	NA	111111111	0	0	0.00321072782232097	0.00314532479065821	0.16185750365374	0.344224795462176	0.000310287446200234	0.999676692349811	0.000225473588995214	0.999581139269228	359.38454928608	238.404833091	260.81	0.75	0.25	10000	1000	228419,228458,228506,228530,228695,229010,229037,229149,229175	GFP-male-A1GFP-male-A2GFP-male-A3ONT_3-6_male	1	47.0,137.0,153.0,0.0	10000	10000	1	1(B)
467	4	60,37,109,0	206	4	LOC101888071	NA	1011	11	11	0.939114711567262	0.942196882657642	0.940031238055212	0.939114711567262	0.902473296058107	0.972472816271674	0.902939582799643	0.97291079500067	135.603722995288	28.659778393	1.03	0	1	1500	1000	270492,271120,271928,271943	GFP-male-A1GFP-male-A2GFP-male-A3ONT_3-6_male	1	60.0,37.0,109.0,0.0	1500	1500	1	1(B)
468	4	2,14,4,0	20	4	LOC101901252	NA	1	101	101	0.866750801453104	0.900547821276808	0.880717331732575	0.849011388308926	0.398328832518046	0.973303117464237	0.64858534437247	0.984780645191659	27.1672964361903	13.573766407	2.2	0.0375	0.9625	1500	1000	168982,169055,169186,169234	GFP-male-A1GFP-male-A2GFP-male-A3ONT_3-6_male	1	2.0,14.0,4.0,0.0	1500	1500	1	1(B)
469	4	37,94,49,0	180	17	LOC101900202	NA	1.010101e+12	10000101100010	10010101100100	0.870139594794829	0.835683211608616	0.815143982192778	0.63126077372652	0.017783024478907	0.89783269295867	0.0148824740300363	0.888383467759941	19.112867911178	30.446957132	39.279	0.25	0.75	1500	1000	86186,93834,93894,94065,94101,94362,94371,94449,94687,94846,100607,100742,100750,100785,100812,100840,100898	GFP-male-A1GFP-male-A2GFP-male-A3ONT_3-6_male	1	37.0,94.0,49.0,0.0	1500	1500	1	1(B)
471	4	19,44,35,0	98	6	LOC101887400	NA	111100	11	11	0.0104407588744747	0.00596496145552817	0.00802325163342143	0.0104407588744747	0.000554713763746414	0.0336255207804455	0.000205107813235264	0.0279753397282147	42.7954377678067	20.361218139	1.178	1	0	1500	1000	242070,242100,242115,242661,242800,242908	GFP-male-A1GFP-male-A2GFP-male-A3ONT_3-6_male	1	19.0,44.0,35.0,0.0	1500	1500	1	1(B)
472	4	69,197,113,0	379	17	LOC101900962	NA	1111001111110	1111110111101	1111110111101	0.87964349004787	0.894417156339348	0.87899184691572	0.679998839649608	0.0128844467597799	0.954796542584104	0.0118229470052937	0.952133401790388	19.0366893021045	48.97371536	78.403	0.25	0.75	1500	1000	109943,109947,110056,110061,110223,135930,136284,136329,152856,152883,152907,153321,156700,157093,157228,157353,157423	GFP-male-A1GFP-male-A2GFP-male-A3ONT_3-6_male	1	69.0,197.0,113.0,0.0	1500	1500	1	1(B)
473	4	33,53,22,0	108	18	LOC101888655	NA	1100000000010000	1.101e+13	11010000000011	0.302779068067095	0.350601020707477	0.396809852055753	0.410362594217382	0.242530977715805	0.599687646886479	0.248787675366294	0.604639709497284	25.9795844587681	24.441947799	3.759	0.7745	0.2255	1500	1000	91014,91026,91521,91791,92142,92190,93751,94117,94177,94183,94222,94225,94495,94582,94676,100317,100421,100434	GFP-male-A1GFP-male-A2GFP-male-A3ONT_3-6_male	1	33.0,53.0,22.0,0.0	1500	1500	1	1(B)
475	4	120,97,155,0	372	9	LOC101892743	NA	1.1e+08	10010001	11111110	0.670030178322461	0.318986814406929	0.491879429305365	0.494514582456708	0.278143216860069	0.709802454503401	0.279092398213394	0.710700458343798	365.961047372462	283.60921702	19.766	0.5	0.5	10000	1000	633,638,880,881,949,6564,6603,9996,10002	GFP-male-A1GFP-male-A2GFP-male-A3ONT_3-6_male	1	120.0,97.0,155.0,0.0	10000	10000	1	1(B)
476	4	153,94,354,0	601	9	LOC101891596	NA	100	100	100	0.99758673025538	0.99760219079649	0.97195407727261	0.962658843076056	0.908633338469689	0.999813004487341	0.912826546477244	0.999922446149416	19.8831241820248	69.22859335	17.961	0	1	1500	1000	119009,119010,119620,119802,119807,133860,134671,134707,134737	GFP-male-A1GFP-male-A2GFP-male-A3ONT_3-6_male	1	153.0,94.0,354.0,0.0	1500	1500	1	1(B)
477	4	103,334,394,0	831	7	LOC101891415	NA	100001	100001	100001	0.989145396523593	0.988923103629169	0.987956776032828	0.750554271139349	0.0269554659970871	0.994811792299908	0.028674956687523	0.99568165208854	359.047634667606	471.981079158	295.409	0.25	0.75	10000	1000	91230,93035,93167,95946,96202,99875,100042	GFP-male-A1GFP-male-A2GFP-male-A3ONT_3-6_male	1	103.0,334.0,394.0,0.0	10000	10000	1	1(B)
478	4	30,10,42,0	82	8	LOC101891239	NA	1	1	11001	0.725759013524566	0.727181990324304	0.726401884934206	0.684424359683759	0.245023185953754	0.999306101935782	0.263166122734512	0.999615484538858	19.5083333367754	18.846690661	17.997	0.25	0.75	1500	1000	64777,64784,69812,69932,70054,70171,70623,77741	GFP-male-A1GFP-male-A2GFP-male-A3ONT_3-6_male	1	30.0,10.0,42.0,0.0	1500	1500	1	1(B)
479	4	4,59,35,0	98	6	LOC101891767	NA	11	11110	11110	0.0115033447526128	0.0104911452868176	0.0121647458818501	0.255411349024895	0.00161511082908642	0.998120668962001	0.0013539522367839	0.997716444914923	19.0151673402908	19.233412489	129.019	0.75	0.25	1500	1000	138397,142587,150483,164108,164514,164633	GFP-male-A1GFP-male-A2GFP-male-A3ONT_3-6_male	1	4.0,59.0,35.0,0.0	1500	1500	1	1(B)
480	4	24,27,22,0	73	5	LOC101890263	NA	10	1010	1010	0.70465341443016	0.707480449085189	0.70589576590682	0.704653414430159	0.599454614682258	0.805514878923596	0.599459579508958	0.805573495677605	156.365290325042	18.31862736	1.036	0	1	1500	1000	49684,49730,50001,50129,50147	GFP-male-A1GFP-male-A2GFP-male-A3ONT_3-6_male	1	24.0,27.0,22.0,0.0	1500	1500	1	1(B)
481	4	4,9,11,0	24	3	LOC101894472	NA	0	1	11	0.736455398379285	0.75095500394472	0.742899249191	0.738121626404672	0.563349108386261	0.885715257532585	0.580964724339602	0.896013333760524	156.96340296749	14.162079688	1.052	0.004	0.996	1500	1000	617333,825057,825060	GFP-male-A1GFP-male-A2GFP-male-A3ONT_3-6_male	1	4.0,9.0,11.0,0.0	1500	1500	1	1(B)
484	4	4,4,3,0	11	10	LOC101893121	NA	111100000	111111000	111100000	0.828096818109002	0.813179003818798	0.710671212780014	0.611248248428006	0.120988196451841	0.939945904212186	0.13197669081222	0.949058390747563	23.2563805148419	13.733701727	3.082	0.3065	0.6935	1500	1000	148254,148737,149071,149109,149118,149166,149172,149220,149223,215616	GFP-male-A1GFP-male-A2GFP-male-A3ONT_3-6_male	1	4.0,4.0,3.0,0.0	1500	1500	1	1(B)
485	4	6,9,13,0	28	7	LOC101896800	NA	100001	111001	111111	0.638309396569695	0.640865140786346	0.632695440732187	0.631594229899122	0.469681333106352	0.779267986005287	0.468546031266107	0.776665315013258	161.704709207251	15.62828039	1.094	0.057	0.943	1500	1000	791670,791677,791785,791791,791872,791917,792064	GFP-male-A1GFP-male-A2GFP-male-A3ONT_3-6_male	1	6.0,9.0,13.0,0.0	1500	1500	1	1(B)
490	4	52,110,11,0	173	5	LOC101893733	NA	1100	1111	1111	0.837563201778873	0.838486912160158	0.838533021023351	0.837279190546145	0.784243613845821	0.885780383519961	0.785082540303936	0.886015988658753	391.899884568595	26.353743627	1.033	0	1	1500	1000	322530,322579,322618,327360,327384	GFP-male-A1GFP-male-A2GFP-male-A3ONT_3-6_male	1	52.0,110.0,11.0,0.0	1500	1500	1	1(B)
491	4	79,257,177,0	513	11	LOC101896617	NA	11000100	111010110	111010110	0.803708776349514	0.810838210988869	0.804416102615285	0.80472591697127	0.769098183943525	0.840551443659744	0.769824857254435	0.840665715946233	500	61.075901877	1.022	0	1	1500	1000	514269,514293,521397,521915,522050,522122,522656,522692,522949,523609,528920	GFP-male-A1GFP-male-A2GFP-male-A3ONT_3-6_male	1	79.0,257.0,177.0,0.0	1500	1500	1	1(B)
492	4	14,14,13,0	41	7	LOC101895058	NA	10	111	111	0.863818861230365	0.876352465370677	0.870552948621414	0.864326781446409	0.738851052895063	0.947540792587499	0.759549739944915	0.960306927919986	88.2727164236806	16.126135547	1.1	0	1	1500	1000	310508,310511,311264,311270,313199,313384,313745	GFP-male-A1GFP-male-A2GFP-male-A3ONT_3-6_male	1	14.0,14.0,13.0,0.0	1500	1500	1	1(B)
494	4	1,7,7,0	15	3	LOC101897832	NA	11	11	11	0.716652776057752	0.741852213596899	0.533858471599396	0.533941181401124	0.16795365500989	0.864246340985002	0.175663119389046	0.870812290130752	32.4496443919932	13.234986736	1.184	0.453	0.547	1500	1000	18033,18290,18448	GFP-male-A1GFP-male-A2GFP-male-A3ONT_3-6_male	1	1.0,7.0,7.0,0.0	1500	1500	1	1(B)
495	4	215,736,149,0	1100	4	LOC101897992	NA	1	110	110	0.200600114444554	0.200404358879646	0.205834372287395	0.36199516018302	0.177734736909587	0.86006161378673	0.176545026863026	0.858623666634065	19.0445035034208	106.810180172	65.049	0.75	0.25	1500	1000	27177,29583,64726,66776	GFP-male-A1GFP-male-A2GFP-male-A3ONT_3-6_male	1	215.0,736.0,149.0,0.0	1500	1500	1	1(B)
497	4	6,6,15,0	27	13	LOC101891702	NA	111100011	111111100111	111111100100	0.778917394255384	0.738024160196771	0.702957623830238	0.675535338504121	0.309910148084964	0.866471546210186	0.3544941374624	0.886605307736137	104.431326341953	20.279950869	1.182	0.1185	0.8815	2500	1000	76288,80300,97414,101213,101412,101415,101694,101707,101880,101882,101942,102176,102184	GFP-male-A1GFP-male-A2GFP-male-A3ONT_3-6_male	1	6.0,6.0,15.0,0.0	2500	2500	1	1(B)
500	4	65,100,120,0	285	6	LOC101890203	NA	1e+05	1	1	0.665565198613313	0.665882638463539	0.652754656899708	0.582133650234717	0.29847488283776	0.710253602871764	0.301735336648638	0.712488519373497	19.6778899577417	37.936980223	14.753	0.25	0.75	1500	1000	378378,379042,379048,380878,380932,382936	GFP-male-A1GFP-male-A2GFP-male-A3ONT_3-6_male	1	65.0,100.0,120.0,0.0	1500	1500	1	1(B)
501	4	71,149,145,0	365	11	LOC101892400	NA	0	110000	110100	0.725693805923731	0.726535942723394	0.550652595136399	0.546338777224965	0.322456722116065	0.763101812811769	0.32527535817746	0.765471553530495	100.761114453485	107.720293057	20.805	0.5	0.5	3500	1000	339344,339363,339630,339632,339734,340238,340281,356597,357011,357019,361107	GFP-male-A1GFP-male-A2GFP-male-A3ONT_3-6_male	1	71.0,149.0,145.0,0.0	3500	3500	1	1(B)
503	4	35,66,79,0	180	13	LOC101889314	NA	0	111110000010	111110000010	0.31867402954606	0.318240918505116	0.327206824472126	0.33018614893116	0.253470403688066	0.416794421021627	0.249140728763266	0.40863885918788	60.2420264884843	29.877103023	1.796	1	0	1500	1000	293028,293481,295587,295798,295802,295941,295954,296217,301822,301963,302397,302641,302646	GFP-male-A1GFP-male-A2GFP-male-A3ONT_3-6_male	1	35.0,66.0,79.0,0.0	1500	1500	1	1(B)
504	4	17,130,5,0	152	38	LOC101892228	NA	1.11110111101111e+36	1e+30	1.1e+29	0.127497317539561	0.114207766119819	0.129644434027305	0.289254142194254	0.057951636224242	0.853641707616303	0.0516925508819802	0.846241120628562	119.914797666294	74.866735904	31.207	0.75	0.25	4000	1000	202380,202694,202704,203011,203307,203460,203531,203586,203631,203646,203815,204244,204381,204642,204667,204699,204823,208994,210535,210751,210820,210823,210985,211021,211130,211337,211432,211434,214642,214911,214921,215022,275333,275363,275603,275670,275695,281424	GFP-male-A1GFP-male-A2GFP-male-A3ONT_3-6_male	1	17.0,130.0,5.0,0.0	4000	4000	1	1(B)
505	4	48,98,169,0	315	48	LOC101888489	NA	1.1110000000001e+46	1.111111111111e+45	1.11111111111011e+45	0.381762378588614	0.606485270492039	0.558487395859665	0.523054808312646	0.360253443523092	0.657264451759875	0.363319575635553	0.659679649169744	395.266614800753	392.848795166	7.351	0.418888888888889	0.581111111111111	10000	1000	154660,154822,188564,188592,189101,189421,189427,190201,190207,191750,191753,191801,192071,192074,192563,193013,193022,193820,194345,194372,194408,194411,194465,195008,195068,195071,195650,195668,195872,195974,196199,196205,196980,196989,197040,197635,197638,197674,197683,197743,197854,198106,198337,199663,199670,199754,199760,200228	GFP-male-A1GFP-male-A2GFP-male-A3ONT_3-6_male	1	48.0,98.0,169.0,0.0	10000	10000	1	1(B)
511	4	73,102,162,0	337	11	LOC101890781	NA	0	11011111	11011111	0.245417591534961	0.255263543215416	0.258301789624056	0.259321463534692	0.206974285640608	0.317756389625484	0.204040805355868	0.314070868771375	1128.4612564298	255.473944923	1.877	1	0	10000	1000	908816,908927,908944,909250,909251,923478,924168,959725,959773,964394,965271	GFP-male-A1GFP-male-A2GFP-male-A3ONT_3-6_male	1	73.0,102.0,162.0,0.0	10000	10000	1	1(B)
512	4	2,22,12,0	36	8	LOC101890608	NA	0	1001000	1001000	0.781087597738126	0.803891665532565	0.764743905193758	0.752892991746519	0.551186213707393	0.883232921383594	0.576926452350811	0.893935239520536	101.91049760844	18.937221555	2.018	0.01025	0.98975	2000	1000	638536,638834,639068,639087,639209,639269,639315,639323	GFP-male-A1GFP-male-A2GFP-male-A3ONT_3-6_male	1	2.0,22.0,12.0,0.0	2000	2000	1	1(B)
513	4	42,107,90,0	239	3	LOC101898972	NA	10	10	10	0.995983106004529	0.996337582706778	0.995539109566207	0.796674811417059	0.167395537160655	0.999768068849059	0.1766140411412	0.999986193720748	359.486587123024	153.080707624	209.002	0.25	0.75	10000	1000	88682,88879,89362	GFP-male-A1GFP-male-A2GFP-male-A3ONT_3-6_male	1	42.0,107.0,90.0,0.0	10000	10000	1	1(B)
515	4	92,129,144,0	365	14	LOC101899320	NA	10011	111	100000011011	0.969970992420735	0.0284784806773988	0.501116728558872	0.498255330791046	0.0140161704196144	0.980522692694304	0.0161267386655062	0.981526467943303	19.0148908284176	42.507633556	155.839	0.5	0.5	1500	1000	73312,73375,79820,79976,80269,80741,81160,81271,81733,81753,82353,82543,82927,82945	GFP-male-A1GFP-male-A2GFP-male-A3ONT_3-6_male	1	92.0,129.0,144.0,0.0	1500	1500	1	1(B)
516	4	18,195,124,0	337	12	LOC101898799	NA	101101	1e+07	11110011010	0.100983987833806	0.0993553364783023	0.47851337322444	0.512045582475523	0.0743443372238516	0.988284783222183	0.0772371528074793	0.990528560111572	19.0354399503998	40.214813887	81.559	0.5	0.5	1500	1000	84890,85073,85114,85253,86178,86185,86565,86766,87080,87092,87117,87164	GFP-male-A1GFP-male-A2GFP-male-A3ONT_3-6_male	1	18.0,195.0,124.0,0.0	1500	1500	1	1(B)
518	4	109,215,196,0	520	8	LOC101898622	NA	11010011	10000	1010011	0.997768702346508	0.00178801996149464	0.497898419358101	0.499612176105327	5.86051822733249e-05	0.999853196524934	2.75213611242224e-05	0.99974257394476	19.0096345346815	51.932827783	923.903	0.5	0.5	1500	1000	72805,72835,72871,73177,73246,73375,73808,73811	GFP-male-A1GFP-male-A2GFP-male-A3ONT_3-6_male	1	109.0,215.0,196.0,0.0	1500	1500	1	1(B)
519	4	7,4,3,0	14	7	LOC101893751	NA	0	100011	100011	0.290367267989023	0.324537334583791	0.448177443300236	0.45273251725308	0.144206876306457	0.76575309387097	0.161918785603208	0.774497220723339	43.0718974368832	13.258796994	1.183	0.588	0.412	1500	1000	343379,343751,343923,343971,343998,344276,344278	GFP-male-A1GFP-male-A2GFP-male-A3ONT_3-6_male	1	7.0,4.0,3.0,0.0	1500	1500	1	1(B)
520	4	154,311,179,0	644	12	LOC101893920	NA	100010000	11010101111	11010101111	0.0488887721771461	0.0484398522023658	0.0521940758053081	0.281752613692304	0.0343694198126698	0.986823118079414	0.0349330694230565	0.98725174278433	359.140948064646	478.300546905	146.85	0.75	0.25	10000	1000	197098,197407,199092,199416,199530,200119,200239,200290,200402,200448,200536,200615	GFP-male-A1GFP-male-A2GFP-male-A3ONT_3-6_male	1	154.0,311.0,179.0,0.0	10000	10000	1	1(B)
521	4	176,205,246,0	627	4	LOC101893583	NA	10	10	10	0.997843352316311	0.99896570461043	0.998194151003595	0.997843352316309	0.993965390844614	0.999646902255303	0.995059032709318	0.999921884377563	40.9958903745053	52.282799198	1.179	0	1	1500	1000	188250,188369,189353,190156	GFP-male-A1GFP-male-A2GFP-male-A3ONT_3-6_male	1	176.0,205.0,246.0,0.0	1500	1500	1	1(B)
522	4	2,10,1,0	13	3	LOC101899774	NA	111	1	1	0.0635692737727664	0.0190101346767541	0.0477667474661262	0.0654245836181136	0.00109168821198663	0.226381443397011	0.00020392722775326	0.190776424570358	255.96157098547	25.030047534	1.15	1	0	4000	1000	11457,16194,25244	GFP-male-A1GFP-male-A2GFP-male-A3ONT_3-6_male	1	2.0,10.0,1.0,0.0	4000	4000	1	1(B)
523	4	26,131,106,0	263	29	LOC101895677	NA	1.1111000001e+24	1.11011001110111e+25	1.11011001110111e+25	0.116356130907646	0.105603641609603	0.116984765122273	0.126167410565032	0.0699732170090449	0.21627049691597	0.0669029159708957	0.212384066863876	54.8554563625127	56.432656162	4.166	1	0	2000	1000	122494,122542,122634,122870,123057,124151,124154,124305,124314,125063,125072,125186,125514,125541,125851,125896,125938,126295,126390,126413,126880,126940,126958,127174,127182,127354,127584,127610,127621	GFP-male-A1GFP-male-A2GFP-male-A3ONT_3-6_male	1	26.0,131.0,106.0,0.0	2000	2000	1	1(B)
524	4	1124,787,417,0	2328	26	LOC101894606	NA	1e+16	1.00000000011111e+24	1.0111000100011e+24	0.758979949287993	0.714191952031933	0.48911904108193	0.46928733346447	0.133471612732004	0.768672457753488	0.133470763557396	0.768670079808564	19.0323784515637	375.542804047	81.435	0.5	0.5	1500	1000	25824,25931,25932,26165,26189,26314,26753,27109,27292,27309,28750,35369,35387,35735,35783,35915,35957,36008,36047,36074,36095,36134,36137,36275,36330,36344	GFP-male-A1GFP-male-A2GFP-male-A3ONT_3-6_male	1	1124.0,787.0,417.0,0.0	1500	1500	1	1(B)
525	4	4,34,63,0	101	4	LOC101896412	NA	1001	0	0	0.271076711939303	0.26013147964708	0.267154638367463	0.271076711939303	0.19230642864327	0.367155390647505	0.192199273525734	0.36712267242788	261.15447339329	19.978227674	1.063	1	0	1500	1000	47656,48220,48226,48877	GFP-male-A1GFP-male-A2GFP-male-A3ONT_3-6_male	1	4.0,34.0,63.0,0.0	1500	1500	1	1(B)
526	4	136,365,206,0	707	10	LOC101896086	NA	110000	1e+05	1e+05	0.997985437831913	0.99949487582229	0.998535285629602	0.997985437831912	0.99285392006799	0.999945161571395	0.994225280280924	0.999983292810295	40.3289611967568	78.735535824	1.439	0	1	1500	1000	139990,139995,140072,140113,140123,140159,140207,140354,140435,140438	GFP-male-A1GFP-male-A2GFP-male-A3ONT_3-6_male	1	136.0,365.0,206.0,0.0	1500	1500	1	1(B)
527	4	397,1158,858,0	2413	43	LOC101895152	NA	1.1000000000001e+38	1.11000000111101e+41	1.11000000111101e+41	0.801377356470006	0.80959860890653	0.756024471655579	0.750307308296059	0.658972171082964	0.828343041871439	0.659316561163121	0.82853640737958	346.328098123791	3092.234909162	18.961	0	1	9500	1000	90832,90835,90898,90987,91131,91153,91438,91604,91624,91807,91916,91960,91996,92002,92118,92293,92306,92332,92494,92506,92554,94965,97613,97646,97735,105326,105415,105700,105848,105854,105902,106040,106064,108915,108977,109407,109449,109482,109542,109764,109769,109971,109999	GFP-male-A1GFP-male-A2GFP-male-A3ONT_3-6_male	1	397.0,1158.0,858.0,0.0	9500	9500	1	1(B)
528	4	35,87,55,0	177	10	LOC101896943	NA	101001	101101	101101	0.968408561394274	0.969705357069772	0.964115936505617	0.742696405793062	0.0428134859164254	0.988441901019527	0.0474189289387863	0.991488591357235	359.4333726111	144.165258258	77.582	0.25	0.75	10000	1000	138580,138594,138684,138732,138949,139126,141160,141201,141208,141266	GFP-male-A1GFP-male-A2GFP-male-A3ONT_3-6_male	1	35.0,87.0,55.0,0.0	10000	10000	1	1(B)
529	4	99,182,124,0	405	7	LOC101895851	NA	1e+05	1000	11111	0.309224714729702	0.976235235482247	0.666172503798844	0.642413994949999	0.273610028155321	0.985458539150043	0.279716914169849	0.987753197380609	19.0552466632687	43.023487104	74.491	0.5	0.5	1500	1000	121242,121479,121795,121939,130571,130805,130883	GFP-male-A1GFP-male-A2GFP-male-A3ONT_3-6_male	1	99.0,182.0,124.0,0.0	1500	1500	1	1(B)
530	4	85,158,206,0	449	2	LOC101896242	NA	0	0	0	0.998345034919324	0.999727710493004	0.999358167122836	0.998345034919325	0.991445858944418	0.999942078913873	0.993610406123886	0.999972203828591	27.6366070736292	38.47363053	1.769	0	1	1500	1000	143598,144959	GFP-male-A1GFP-male-A2GFP-male-A3ONT_3-6_male	1	85.0,158.0,206.0,0.0	1500	1500	1	1(B)
531	4	143,323,190,0	656	22	LOC101894988	NA	1.001e+20	1.1001111111001e+19	1.1001111111111e+19	0.0724962115327316	0.0771572097686656	0.0972875242457757	0.287613373758685	0.0561862814400344	0.901512152632318	0.0546922998253982	0.899406601002413	359.399354164416	591.16799726	84.458	0.75	0.25	10000	1000	41752,42012,42042,42447,42555,42606,42693,42696,42906,43068,43086,43191,43668,43737,43752,43866,44118,44207,44217,44244,44286,44309	GFP-male-A1GFP-male-A2GFP-male-A3ONT_3-6_male	1	143.0,323.0,190.0,0.0	10000	10000	1	1(B)
533	4	47,109,101,0	257	5	LOC101897120	NA	1001	1001	1001	0.819836360648264	0.824174781101249	0.820884821158935	0.819836360648265	0.770576067637475	0.86570624731599	0.771719066504791	0.866298378450158	500	32.825593734	1.024	0	1	1500	1000	145454,145514,145705,146036,146139	GFP-male-A1GFP-male-A2GFP-male-A3ONT_3-6_male	1	47.0,109.0,101.0,0.0	1500	1500	1	1(B)
535	4	5,8,3,0	16	19	LOC101894648	NA	1.10000000001e+18	10000001000001000	1000000100011000	0.032604994422749	0.0258699696883846	0.068248657200213	0.0934180268319244	0.00513533265488431	0.324596985893317	1.11861050029271e-05	0.261271541893832	174.610345542464	26.257732766	1.132	0.992083333333333	0.00791666666666667	4000	1000	270250,275820,276267,276618,276777,276795,276879,276882,277113,277386,277392,278346,278812,278877,280658,280739,280757,294391,294553	GFP-male-A1GFP-male-A2GFP-male-A3ONT_3-6_male	1	5.0,8.0,3.0,0.0	4000	4000	1	1(B)
538	4	95,159,136,0	390	3	LOC101896658	NA	1	0	10	0.0989751231339646	0.997724231388873	0.573018124675055	0.54828216473317	0.0749919865082789	0.999965144591352	0.0799630007298913	0.999999684870151	359.206855115058	232.786351482	160.551	0.5	0.5	10000	1000	91709,91808,100221	GFP-male-A1GFP-male-A2GFP-male-A3ONT_3-6_male	1	95.0,159.0,136.0,0.0	10000	10000	1	1(B)
540	4	27,121,47,0	195	13	LOC101892103	NA	1.0001e+10	0	1e+06	0.902263518504492	0.90283126115834	0.574009508210009	0.569639436541589	0.189611403749322	0.936937284968856	0.197640408749071	0.94319665771789	19.1231726326711	28.974119814	36.189	0.5	0.5	1500	1000	196304,196859,196976,197053,197381,197482,198154,198293,198699,198708,198787,198796,207911	GFP-male-A1GFP-male-A2GFP-male-A3ONT_3-6_male	1	27.0,121.0,47.0,0.0	1500	1500	1	1(B)
541	4	205,64,122,0	391	3	LOC101891927	NA	10	1	1	0.0989969866082655	0.10055451650346	0.0989959190478149	0.0989969866082654	0.0669087303907029	0.131875529783256	0.0649319467266244	0.128776630093631	472.550126279172	47.872839736	1.007	1	0	1500	1000	152520,152521,156337	GFP-male-A1GFP-male-A2GFP-male-A3ONT_3-6_male	1	205.0,64.0,122.0,0.0	1500	1500	1	1(B)
544	4	131,193,108,0	432	9	LOC101891528	NA	1e+08	1e+07	1e+07	0.941762317259788	0.942143178274144	0.937157029556581	0.717529936089076	0.0321266797444097	0.96086875825384	0.0342440869119548	0.962522187379182	39.0384461375418	56.509292129	99.903	0.25	0.75	2000	1000	46236,46310,46940,67508,67829,68249,68576,68695,77785	GFP-male-A1GFP-male-A2GFP-male-A3ONT_3-6_male	1	131.0,193.0,108.0,0.0	2000	2000	1	1(B)
545	4	405,598,322,0	1325	21	LOC101892793	NA	1.101110010001e+20	110000011100000	1.00011011001e+18	0.00230687812591252	0.0041994798825768	0.385329336734122	0.44855338163197	0.000117840238672297	0.999453325108921	6.591558874649e-05	0.999338632367128	19.0123875897181	153.734074561	635.761	0.5	0.5	1500	1000	233311,233365,233444,233580,233649,233781,234289,234312,235771,254151,254325,290682,290687,297989,298030,298044,298137,298139,298229,298958,298963	GFP-male-A1GFP-male-A2GFP-male-A3ONT_3-6_male	1	405.0,598.0,322.0,0.0	1500	1500	1	1(B)
546	4	5,3,5,0	13	7	LOC101890039	NA	0	1110	1110	0.907581205930189	0.932948285716993	0.873974915281279	0.731216725724542	0.0993259132783017	0.993653631627876	0.12278112862004	0.997296654486078	19.9075257682623	13.030201666	9.768	0.245	0.755	1500	1000	19154,19475,19481,19610,19830,144400,18959	GFP-male-A1GFP-male-A2GFP-male-A3ONT_3-6_male	1	5.0,3.0,5.0,0.0	1500	1500	1	1(B)
547	4	63,189,91,0	343	17	LOC101888446	NA	0	1.00000011e+14	1.000011e+14	0.755227263020062	0.752430382326763	0.730167503714028	0.591582000722694	0.0939468756345534	0.815333724310751	0.0912602440416297	0.812551907704488	19.1312613169192	47.55575856	34.814	0.25	0.75	1500	1000	47600,47732,48053,48056,65097,65134,65178,65263,65272,65341,65386,65461,65772,65776,66006,81864,81947	GFP-male-A1GFP-male-A2GFP-male-A3ONT_3-6_male	1	63.0,189.0,91.0,0.0	1500	1500	1	1(B)
548	4	150,354,187,0	691	11	LOC101888273	NA	1e+08	111111111	111111111	0.115446300088716	0.115964137347968	0.120899779304055	0.308990925886748	0.094205817353981	0.904258087488263	0.0927090373893108	0.901385419499573	19.0345402386883	71.535619895	75.96	0.75	0.25	1500	1000	82522,82526,82583,82723,82904,83400,83728,83843,84309,84312,87615	GFP-male-A1GFP-male-A2GFP-male-A3ONT_3-6_male	1	150.0,354.0,187.0,0.0	1500	1500	1	1(B)
549	4	20,14,19,0	53	9	LOC101900768	NA	100010	100010	100010	0.983127069272197	0.986569125088774	0.981764883097322	0.741387451450895	0.000631246775724692	0.998911285919152	0.00146327742205948	0.999575370609098	359.293012620797	74.906243069	67.787	0.25	0.75	10000	1000	138175,138327,138330,138381,138756,138789,138796,138825,138961	GFP-male-A1GFP-male-A2GFP-male-A3ONT_3-6_male	1	20.0,14.0,19.0,0.0	10000	10000	1	1(B)
551	4	5,690,17,0	712	8	LOC101898866	NA	1011010	1011010	1011010	0.986802789800385	0.989188430664976	0.97962518287797	0.855362691785655	0.43496730050168	0.994527543856465	0.442809395218874	0.995771535166672	20.3345855574023	76.748749088	24.388	0.2165	0.7835	1500	1000	514711,515081,515200,515203,524561,524604,524613,524662	GFP-male-A1GFP-male-A2GFP-male-A3ONT_3-6_male	1	5.0,690.0,17.0,0.0	1500	1500	1	1(B)
552	4	755,1078,1144,0	2977	18	LOC101898236	NA	1.00001e+14	100000000001000	100000000001000	0.999464043917742	0.999298189332954	0.999404906165317	0.749864180350151	0.000430292341118814	0.999901096497096	0.000592274263917535	0.999960588527636	19.0095194963555	304.796452356	3121.101	0.25	0.75	1500	1000	370085,370090,370960,371737,372160,372324,372413,382730,384923,384941,385222,385259,385302,385612,385863,385901,386193,386199	GFP-male-A1GFP-male-A2GFP-male-A3ONT_3-6_male	1	755.0,1078.0,1144.0,0.0	1500	1500	1	1(B)
553	4	289,274,217,0	780	3	LOC101899900	NA	100	1	1	0.598333301400078	0.599639881862872	0.598672570701468	0.598333301400077	0.563616044407834	0.630283449979045	0.561867271070741	0.628436465334031	500	72.651982653	1.007	0	1	1500	1000	708714,708755,726840	GFP-male-A1GFP-male-A2GFP-male-A3ONT_3-6_male	1	289.0,274.0,217.0,0.0	1500	1500	1	1(B)
555	4	8,24,29,0	61	10	IR25a	NA	11001111	100111111	100111111	0.906217511261206	0.938861491588241	0.914816929404769	0.701552331199299	0.00822893698569957	0.989000232968691	0.00604065811507198	0.985979326129586	19.1430159337997	16.951410668	37.053	0.25	0.75	1500	1000	256253,256283,257045,257090,259784,260000,261041,261076,261136,261259	GFP-male-A1GFP-male-A2GFP-male-A3ONT_3-6_male	1	8.0,24.0,29.0,0.0	1500	1500	1	1(B)
557	4	42,102,68,0	212	17	LOC101887316	NA	1.00111e+11	10111111011001	111111011001	0.798240239413023	0.789553040133636	0.739182082452929	0.616134500523214	0.144681781005238	0.841788570793981	0.144040646215237	0.840835530498668	19.2464288915426	31.653901724	24.531	0.25	0.75	1500	1000	741121,742083,742152,742779,742981,743465,743845,743860,744005,744081,744206,744302,744357,744362,744790,744802,744872	GFP-male-A1GFP-male-A2GFP-male-A3ONT_3-6_male	1	42.0,102.0,68.0,0.0	1500	1500	1	1(B)
558	4	42,56,28,0	126	5	LOC101898408	NA	1100	100	1100	0.994209187737982	0.994057097171915	0.992358642860186	0.747715062875248	0.0024909588735978	0.999667949677593	0.00396223438019591	0.999848253630146	19.0116929797405	20.229182678	212.855	0.25	0.75	1500	1000	394323,394476,394479,395127,462018	GFP-male-A1GFP-male-A2GFP-male-A3ONT_3-6_male	1	42.0,56.0,28.0,0.0	1500	1500	1	1(B)
559	4	84,111,109,0	304	4	LOC101900412	NA	0	0	111	0.0128165050410373	0.996607253072426	0.510358667065767	0.504643677159707	0.00445673431579729	0.999793456162891	0.00569947871421199	0.999962022356024	359.037093412112	187.90840326	294.945	0.5	0.5	10000	1000	749109,749914,750223,750247	GFP-male-A1GFP-male-A2GFP-male-A3ONT_3-6_male	1	84.0,111.0,109.0,0.0	10000	10000	1	1(B)
561	4	301,90,213,0	604	7	LOC101899215	NA	1e+06	110001	110001	0.721261374615382	0.721361304785059	0.729117992475106	0.743142888603869	0.687172154989203	0.829172627238057	0.687470845902244	0.829360078522155	434.913423843325	467.683267573	5.948	0	1	10000	1000	669127,669506,669509,669671,669719,669757,670142	GFP-male-A1GFP-male-A2GFP-male-A3ONT_3-6_male	1	301.0,90.0,213.0,0.0	10000	10000	1	1(B)
563	4	863,1568,1342,0	3773	6	LOC101899046	NA	11111	100	100	0.0848899913279731	0.0849774622542658	0.472207209684451	0.47296760059827	0.0763697758109392	0.871182578911155	0.0762396373632659	0.871010660190207	59.0231459121466	583.691855082	186.786	0.5	0.5	2500	1000	660768,660837,662161,662290,662595,662811	GFP-male-A1GFP-male-A2GFP-male-A3ONT_3-6_male	1	863.0,1568.0,1342.0,0.0	2500	2500	1	1(B)
566	4	43,110,88,0	241	30	LOC101900589	NA	1.00001101111111e+22	1.00011000000011e+24	1.1010111100011e+26	0.260806297103584	0.724057814572918	0.496124452164299	0.477063396135165	0.165990395393845	0.769139063057304	0.163698233362359	0.7664981153834	39.4940186389835	52.192672087	24.463	0.5	0.5	2000	1000	47960,47963,62131,63000,63183,63384,63996,64235,65042,65116,65133,65244,65325,65718,65739,65775,65787,65970,66030,66048,66081,66288,66303,66372,69078,69251,69294,69416,69559,69715	GFP-male-A1GFP-male-A2GFP-male-A3ONT_3-6_male	1	43.0,110.0,88.0,0.0	2000	2000	1	1(B)
567	4	4,35,20,0	59	32	LOC101899394	NA	1.00001001000111e+24	1.00111100001111e+30	1.00111100001001e+30	0.94183540276704	0.883117756237166	0.849323406930145	0.683127044575494	0.074397285083141	0.9506457357539	0.0799371584301659	0.955195446385258	364.661200037651	88.642932442	19.062	0.25	0.75	10000	1000	685273,685274,685383,686394,686519,686522,686687,687074,687083,687185,687377,687917,687977,688052,688055,688286,688337,688340,688679,689191,689192,689417,689425,689666,690071,690662,690749,691100,692537,693839,695880,696453	GFP-male-A1GFP-male-A2GFP-male-A3ONT_3-6_male	1	4.0,35.0,20.0,0.0	10000	10000	1	1(B)
568	4	21,63,76,0	160	9	LOC101900066	NA	1e+08	0	100011	0.123876094172409	0.126976690859551	0.374564443879687	0.435413502098875	0.087464457688638	0.905877606442742	0.0843068811606	0.901043163021343	19.1847442840789	25.405297559	27.268	0.5	0.5	1500	1000	728834,728870,728977,728988,729117,729123,729180,729876,730455	GFP-male-A1GFP-male-A2GFP-male-A3ONT_3-6_male	1	21.0,63.0,76.0,0.0	1500	1500	1	1(B)
569	4	1,8,3,0	12	7	LOC109613433	NA	10110	0	0	0.135909316307619	0.143087839438715	0.170802626055324	0.194708722702637	0.023016585136293	0.489769040339446	0.00942312993502884	0.432361293728399	75.3655396199792	15.73710246	1.294	0.97975	0.02025	2000	1000	226843,226844,227986,228250,228558,228760,229070	GFP-male-A1GFP-male-A2GFP-male-A3ONT_3-6_male	1	1.0,8.0,3.0,0.0	2000	2000	1	1(B)
570	4	53,86,88,0	227	6	LOC101900241	NA	1e+05	10010	10010	0.930072097604136	0.931228086753837	0.923883297721219	0.715111037887388	0.0498491165027334	0.957848255548593	0.0514876862474398	0.959196054266578	359.67291648131	182.052200083	61.672	0.25	0.75	10000	1000	733396,734058,734252,734735,734754,734809	GFP-male-A1GFP-male-A2GFP-male-A3ONT_3-6_male	1	53.0,86.0,88.0,0.0	10000	10000	1	1(B)
571	4	139,336,222,0	697	38	LOC101896497	NA	1.0111110110111e+37	1.111000100001e+36	1.00100110011101e+33	0.151365980109062	0.848504164449234	0.848503634951568	0.702319467714218	0.131338044812486	0.972529216993836	0.135581137417058	0.975035470538904	59.0924996310819	196.42116292	77.457	0.25	0.75	2500	1000	72855,72920,72931,72993,72995,73071,73083,73171,73227,73295,73365,73458,73529,73611,73860,73880,73929,74211,122160,122498,122690,122780,122942,122960,123035,123206,123437,123518,123543,125358,128791,129140,129147,129212,129228,129450,129486,129490	GFP-male-A1GFP-male-A2GFP-male-A3ONT_3-6_male	1	139.0,336.0,222.0,0.0	2500	2500	1	1(B)
572	4	4,19,1,0	24	7	LOC101901613	NA	1111100	10	10	0.0272192172092135	0.0274249888207395	0.431001965923681	0.471555794077673	0.00208861722222501	0.984254368201767	0.000828217694824844	0.979103152443541	19.0984140620622	14.614936488	33.438	0.5	0.5	1500	1000	552797,553067,553086,553104,553135,560789,560798	GFP-male-A1GFP-male-A2GFP-male-A3ONT_3-6_male	1	4.0,19.0,1.0,0.0	1500	1500	1	1(B)
575	4	19,37,40,0	96	5	LOC101898057	NA	1000	0	1000	0.989669665477916	0.989963372013238	0.615109022047209	0.556048559209304	0.0732346946957111	0.999339172463073	0.0828557125602498	0.999957257019342	359.969818951672	101.516098553	64.343	0.5	0.5	10000	1000	367045,367132,367144,368168,368171	GFP-male-A1GFP-male-A2GFP-male-A3ONT_3-6_male	1	19.0,37.0,40.0,0.0	10000	10000	1	1(B)
578	4	3464,4795,4726,0	12985	2	LOC101897262	NA	0	0	0	0.999777392626602	0.99988100124111	0.99980576520252	0.9997773926266	0.999416712190413	0.999977460473157	0.99948457173065	0.999988286946381	44.4222390712537	814.115802071	1.185	0	1	1500	1000	238871,239221	GFP-male-A1GFP-male-A2GFP-male-A3ONT_3-6_male	1	3464.0,4795.0,4726.0,0.0	1500	1500	1	1(B)
579	4	102,372,288,0	762	17	LOC101896677	NA	10000011	1.00000001e+15	1111111100111100	0.0722441496232748	0.915694450005652	0.579336850972178	0.534366359374908	0.0604242891311752	0.934736918312978	0.0615284248557214	0.935668759267794	359.319546733804	624.270663843	101.354	0.5	0.5	10000	1000	198500,198555,199024,199028,199356,199357,199581,200288,201042,201160,201216,201406,201421,209758,209821,222212,222226	GFP-male-A1GFP-male-A2GFP-male-A3ONT_3-6_male	1	102.0,372.0,288.0,0.0	10000	10000	1	1(B)
580	4	21,281,37,0	339	18	LOC101887482	NA	11110111111100	110111111111	11000110111111112	0.832196992535289	0.832615467267211	0.840202263866168	0.860214715405799	0.792049341452172	0.963074240854576	0.795750935754168	0.96595479732682	405.156292204982	280.759265046	7.826	0	1	10000	1000	751487,751604,751632,753389,753616,753638,753710,753716,753827,753908,754007,754058,754066,754099,754118,759226,759278,759302	GFP-male-A1GFP-male-A2GFP-male-A3ONT_3-6_male	1	21.0,281.0,37.0,0.0	10000	10000	1	1(B)
581	4	77,177,119,0	373	10	LOC101899566	NA	1001111111	1.1e+08	1.1e+08	0.0588349860558868	0.0605636874403969	0.0901600984180171	0.273951973448027	0.0402129795613154	0.877545019789433	0.0371188806586413	0.873200489049613	359.691809138212	270.123433982	65.247	0.75	0.25	10000	1000	703374,703779,703780,704303,704423,704612,704675,704822,705055,705148	GFP-male-A1GFP-male-A2GFP-male-A3ONT_3-6_male	1	77.0,177.0,119.0,0.0	10000	10000	1	1(B)
582	4	10,7,12,0	29	2	LOC101889229	NA	10	1	1	0.260360474581656	0.238477302855854	0.25908768513898	0.265375361193165	0.112755005481777	0.444872497636656	0.103991408424811	0.432515479080381	90.0887243061923	14.440532148	1.112	0.9865	0.0135	1500	1000	50233,46507	GFP-male-A1GFP-male-A2GFP-male-A3ONT_3-6_male	1	10.0,7.0,12.0,0.0	1500	1500	1	1(B)
583	4	9,7,4,0	20	9	LOC101889403	NA	110	1e+06	1e+06	0.144410854794111	0.181851331971368	0.179690060628347	0.190629155917439	0.0542178267499384	0.398105790621022	0.0272184636566552	0.360548015153035	68.7896921166059	13.848454618	1.028	0.997	0.003	1500	1000	56510,122310,122368,122886,123099,123488,123589,123715,124011	GFP-male-A1GFP-male-A2GFP-male-A3ONT_3-6_male	1	9.0,7.0,4.0,0.0	1500	1500	1	1(B)
587	4	28,117,35,0	180	5	LOC101897341	NA	0	1	1	0.911588982535383	0.914417308352521	0.903753323759046	0.71027555024692	0.0773216748596376	0.947715647628526	0.0804841165362878	0.950231212316436	360.333864172111	150.573879425	43.627	0.25	0.75	10000	1000	1032,1259,1268,2008,2695	GFP-male-A1GFP-male-A2GFP-male-A3ONT_3-6_male	1	28.0,117.0,35.0,0.0	10000	10000	1	1(B)
589	4	19,53,34,0	106	7	LOC101898654	NA	1e+06	110011	110011	0.388290396201989	0.396520111497265	0.40802809635988	0.41563895368191	0.311189545827741	0.571872945033864	0.298898571724085	0.550713519497804	136.286100639963	20.922192646	1.043	0.894	0.106	1500	1000	223398,223428,223436,223739,225027,229928,236086	GFP-male-A1GFP-male-A2GFP-male-A3ONT_3-6_male	1	19.0,53.0,34.0,0.0	1500	1500	1	1(B)
590	4	19,99,81,0	199	23	LOC101900198	NA	1.000000101e+19	1.11000111111111e+20	1.11000111111111e+20	0.77491110921746	0.768293531395576	0.766914012291792	0.765130991546254	0.698095129128922	0.82092233755073	0.696971133471463	0.819357214923717	133.760905937111	33.210969213	1.216	0	1	1500	1000	258781,258790,258835,259916,260018,260494,260503,260563,260722,260980,261096,262461,262550,262707,263520,263559,264093,264198,264219,264792,264852,265368,265859	GFP-male-A1GFP-male-A2GFP-male-A3ONT_3-6_male	1	19.0,99.0,81.0,0.0	1500	1500	1	1(B)
591	4	9,13,5,0	27	3	LOC101897850	NA	1	1	1	0.257783561034792	0.249067236050069	0.271423622186795	0.305138052855077	0.124013753684223	0.739205434802334	0.101286271378196	0.675052660387778	30.7200642034277	14.256792876	2.245	0.8945	0.1055	1500	1000	180466,180721,181847	GFP-male-A1GFP-male-A2GFP-male-A3ONT_3-6_male	1	9.0,13.0,5.0,0.0	1500	1500	1	1(B)
592	4	6,11,6,0	23	3	LOC101900026	NA	11	0	0	0.348996534083079	0.35542707207002	0.445075702012143	0.464213864898963	0.199088259999777	0.753124172958161	0.210453076657572	0.757135183845583	58.7523080302962	13.700178661	1.08	0.5975	0.4025	1500	1000	251877,251915,252629	GFP-male-A1GFP-male-A2GFP-male-A3ONT_3-6_male	1	6.0,11.0,6.0,0.0	1500	1500	1	1(B)
594	4	2,85,50,0	137	2	LOC101897506	NA	0	1	1	0.653403416236306	0.651296092803036	0.651591875893824	0.651136733131941	0.570174189989316	0.730974851831118	0.567831636593159	0.727821616498389	258.053191781592	22.165139055	1.009	0	1	1500	1000	154514,10305	GFP-male-A1GFP-male-A2GFP-male-A3ONT_3-6_male	1	2.0,85.0,50.0,0.0	1500	1500	1	1(B)
595	4	7,17,5,0	29	3	LOC101900372	NA	0	1	1	0.160242334221406	0.145257441093558	0.183673412013523	0.321028424738581	0.0570316559321736	0.884778236948279	0.0510977516701395	0.876544298388081	374.217707831433	60.028001219	11.652	0.75	0.25	10000	1000	165826,165845,166865	GFP-male-A1GFP-male-A2GFP-male-A3ONT_3-6_male	1	7.0,17.0,5.0,0.0	10000	10000	1	1(B)
599	4	6,9,2,0	17	12	LOC101892562	NA	0	1000001110	1110001110	0.837613183245624	0.857917542714082	0.775660799056745	0.623811471847539	0.0587351724249006	0.946743946190474	0.08107186393203	0.959653625889089	42.5463670751894	17.040970341	6.413	0.3095	0.6905	2000	1000	111564,111585,112077,112233,112277,142135,142156,142833,143089,151815,151923,152268	GFP-male-A1GFP-male-A2GFP-male-A3ONT_3-6_male	1	6.0,9.0,2.0,0.0	2000	2000	1	1(B)
602	4	11,36,12,0	59	5	LOC101901731	NA	0	110	110	0.272950480434755	0.265451363238486	0.278673893843815	0.281883924784049	0.167311096512122	0.405738646829292	0.170613771080974	0.406513777537302	164.673972147656	16.902953021	1.051	1	0	1500	1000	582954,583684,586453,587099,587109	GFP-male-A1GFP-male-A2GFP-male-A3ONT_3-6_male	1	11.0,36.0,12.0,0.0	1500	1500	1	1(B)
603	4	110,750,111,0	971	2	LOC101898809	NA	11	1	1	0.865305098787543	0.865339949727766	0.860741987445619	0.681724934505213	0.11703261691814	0.885018563190489	0.117990170761837	0.885882033366623	359.432675860424	605.616946845	80.312	0.25	0.75	10000	1000	418033,418252	GFP-male-A1GFP-male-A2GFP-male-A3ONT_3-6_male	1	110.0,750.0,111.0,0.0	10000	10000	1	1(B)
604	4	6,54,12,0	72	29	LOC101889162	NA	1000000000110011136	1.100010001001e+27	1.10001000100001e+27	0.784743858007202	0.816727785669202	0.817087408195705	0.814995644195546	0.693315121904947	0.922467709159949	0.703617312789522	0.930376398722936	793.814650924325	97.515982814	1.996	0	1	10000	1000	425224,425824,425867,426160,427406,427679,427978,428097,428493,428529,428628,430204,430216,430621,430634,430724,430744,430768,430786,430845,431080,431083,431265,431312,431361,431366,431400,431432,431446	GFP-male-A1GFP-male-A2GFP-male-A3ONT_3-6_male	1	6.0,54.0,12.0,0.0	10000	10000	1	1(B)
605	4	8,56,16,0	80	3	LOC105262366	NA	0	10	10	0.806498611395488	0.81530540491089	0.807102390521248	0.791109673703081	0.362971370536965	0.883355196249734	0.69917495948979	0.903779588413835	448.611270003513	83.37628911	2.034	0.0320555555555556	0.967944444444444	10000	1000	758474,758560,759164	GFP-male-A1GFP-male-A2GFP-male-A3ONT_3-6_male	1	8.0,56.0,16.0,0.0	10000	10000	1	1(B)
606	4	7,19,13,0	39	4	LOC101890015	NA	10	1	1	0.296159608374019	0.282133404621041	0.292894786073798	0.298326046288496	0.165845937160678	0.455099234491869	0.152121039494754	0.435541337737674	141.948827871662	15.138982872	1.035	0.988	0.012	1500	1000	594222,595573,595638,596468	GFP-male-A1GFP-male-A2GFP-male-A3ONT_3-6_male	1	7.0,19.0,13.0,0.0	1500	1500	1	1(B)
608	4	11,5,13,0	29	4	LOC101898410	NA	0	0	0	0.617990998256141	0.475656269821868	0.510398388978388	0.513606358457275	0.260401938062795	0.757854253498898	0.259064124561392	0.757797230428532	54.4152835361649	14.47178004	1.204	0.471	0.529	1500	1000	385433,385477,385747,385759	GFP-male-A1GFP-male-A2GFP-male-A3ONT_3-6_male	1	11.0,5.0,13.0,0.0	1500	1500	1	1(B)
611	4	7,41,23,0	71	7	LOC101887377	NA	1001110	110000	110000	0.184507063144302	0.181455878280666	0.443186386328931	0.458320609003637	0.111826788296316	0.83487363661682	0.109447075533763	0.832482432694822	40.1256562106082	21.909393048	16.003	0.5	0.5	2000	1000	598305,598822,598831,599257,599434,599533,600064	GFP-male-A1GFP-male-A2GFP-male-A3ONT_3-6_male	1	7.0,41.0,23.0,0.0	2000	2000	1	1(B)
613	4	142,224,186,0	552	5	LOC101887718	NA	10	1000	1011	0.789649821104907	0.211340097028184	0.496819258359832	0.500347051710564	0.183889968936044	0.817947989515967	0.18334871616657	0.817113372441898	19.0767621785245	57.246689553	46.471	0.5	0.5	1500	1000	617485,617490,617768,617837,618362	GFP-male-A1GFP-male-A2GFP-male-A3ONT_3-6_male	1	142.0,224.0,186.0,0.0	1500	1500	1	1(B)
614	4	1629,1186,2252,0	5067	14	LOC101897892	NA	0	1000111001110	1000111001110	0.861281105414562	0.857091425214154	0.853166136101548	0.71683717146054	0.289882060380554	0.869161351507672	0.290839171842715	0.869863609785641	359.182464533173	4389.653262119	129.499	0.25	0.75	10000	1000	361836,362090,362114,362166,362167,366590,366948,367195,367333,367776,367788,367995,368065,371673	GFP-male-A1GFP-male-A2GFP-male-A3ONT_3-6_male	1	1629.0,1186.0,2252.0,0.0	10000	10000	1	1(B)
615	4	192,191,151,0	534	4	LOC101897551	NA	0	1	1	0.852400932872068	0.853199492475014	0.846169015710549	0.72016034112998	0.297943138309336	0.879273086265219	0.302781801096436	0.88317300130891	360.858990149877	387.669735585	39.293	0.25	0.75	10000	1000	248995,282492,282510,290527	GFP-male-A1GFP-male-A2GFP-male-A3ONT_3-6_male	1	192.0,191.0,151.0,0.0	10000	10000	1	1(B)
616	4	34,87,70,0	191	19	LOC101889512	NA	1.10100001e+16	101110010000111	1.101e+14	0.713779876989442	0.287489004423019	0.471207973662148	0.481216045446207	0.22712335527772	0.755681315801964	0.227251624070696	0.755873764643467	19.5321564426698	31.797492934	16.698	0.5	0.5	1500	1000	536783,537478,537495,537516,537660,537705,537789,537795,537950,538297,538330,538878,539337,539338,539957,540299,540877,540880,541155	GFP-male-A1GFP-male-A2GFP-male-A3ONT_3-6_male	1	34.0,87.0,70.0,0.0	1500	1500	1	1(B)
617	4	163,605,359,0	1127	11	LOC101897724	NA	0	1000100000	1111011111	0.216095653474422	0.695002557068832	0.687413514838399	0.61233261313253	0.200808929281309	0.87239021376841	0.201518769561081	0.872970014840351	359.999418824485	913.208225601	53.557	0.25	0.75	10000	1000	303466,303472,303563,303687,303763,339363,343314,343341,343633,343649,347398	GFP-male-A1GFP-male-A2GFP-male-A3ONT_3-6_male	1	163.0,605.0,359.0,0.0	10000	10000	1	1(B)
620	4	9,11,5,0	25	4	LOC101890521	NA	1	100	100	0.264810774635798	0.255081349119395	0.27575956592462	0.286479585679261	0.125419755603882	0.524603819518006	0.103908481016511	0.482953898759546	181.760598452703	19.916675528	1.194	0.965333333333333	0.0346666666666667	2500	1000	722557,727181,729803,729925	GFP-male-A1GFP-male-A2GFP-male-A3ONT_3-6_male	1	9.0,11.0,5.0,0.0	2500	2500	1	1(B)
621	4	3,26,27,0	56	17	LOC101888285	NA	1000000111001	1111101111110111	1111101110010101	0.774264466429574	0.755107686268083	0.705268178223306	0.609983189974877	0.176613092827787	0.846253113154542	0.181815718774857	0.851253039197751	105.66351238152	33.113294062	9.43	0.2595	0.7405	3500	1000	655098,655458,660985,661004,661172,665337,676245,676317,676339,676362,676433,676468,676633,676648,683143,683166,683231	GFP-male-A1GFP-male-A2GFP-male-A3ONT_3-6_male	1	3.0,26.0,27.0,0.0	3500	3500	1	1(B)
622	4	43,131,91,0	265	15	LOC101889670	NA	1e+14	0	0	0.740289250607748	0.679602017792136	0.669287986739521	0.600254556642203	0.286065607191911	0.774409511924038	0.284317027647716	0.77247513653821	40.1841605440814	48.947861624	15.766	0.25	0.75	2000	1000	544345,544482,544502,544604,544794,544847,545013,545521,549472,549685,549718,550158,550159,550289,552916	GFP-male-A1GFP-male-A2GFP-male-A3ONT_3-6_male	1	43.0,131.0,91.0,0.0	2000	2000	1	1(B)
623	4	12,23,25,0	60	10	LOC101897386	NA	10001000	100000111	100110111	0.171276432232831	0.168756781935803	0.174295885942337	0.177112580438891	0.0920500976024005	0.281377143628351	0.0852209654294392	0.272447518347043	176.640767999846	16.643082036	1.073	1	0	1500	1000	20853,20858,20963,21377,21404,21493,55339,196538,197393,197465	GFP-male-A1GFP-male-A2GFP-male-A3ONT_3-6_male	1	12.0,23.0,25.0,0.0	1500	1500	1	1(B)
625	4	7,30,22,0	59	13	LOC101898984	NA	1000111000011	110000101111	110000101111	0.304225788060338	0.32413986206807	0.33944344905864	0.3556006758535	0.219893654992858	0.599499386337061	0.200306587455738	0.560694035767922	118.162720710537	21.973241446	1.111	0.91375	0.08625	2000	1000	441570,441791,441875,441935,442081,442178,442185,442403,442685,442742,442757,444475,444483	GFP-male-A1GFP-male-A2GFP-male-A3ONT_3-6_male	1	7.0,30.0,22.0,0.0	2000	2000	1	1(B)
626	4	32,55,31,0	118	18	LOC101899511	NA	11001011001001010	11000111111011112	11010111001011112	0.837315387837148	0.849229887208133	0.830982882080992	0.673205257560628	0.113385376813939	0.904467130748579	0.12373514575892	0.913897629241374	19.2375501671252	23.289630004	24.497	0.25	0.75	1500	1000	454481,455513,455523,455682,455693,456060,465616,470183,470201,475235,475243,475427,491504,492188,495213,495327,500255,500972	GFP-male-A1GFP-male-A2GFP-male-A3ONT_3-6_male	1	32.0,55.0,31.0,0.0	1500	1500	1	1(B)
627	4	5,33,25,0	63	10	LOC101890352	NA	0	1000100	1000100	0.717215559094508	0.743607076687335	0.723666018697145	0.720370411138005	0.592562677569814	0.830188593031822	0.599931718557048	0.833555176792546	226.049727082858	17.304285866	1.077	0.002	0.998	1500	1000	705276,705457,705468,706208,710313,710319,710851,710994,711099,711525	GFP-male-A1GFP-male-A2GFP-male-A3ONT_3-6_male	1	5.0,33.0,25.0,0.0	1500	1500	1	1(B)
628	4	41,69,1,0	111	16	LOC101893161	NA	1000000001001010	110100000111010	110100000111010	0.678146195003435	0.674933691711177	0.688960005140173	0.709294879322199	0.583652885562618	0.86847803862607	0.591235068983841	0.873765040415249	25.3849469264771	22.776699869	4.675	0	1	1500	1000	111616,111708,111751,111759,111793,112237,112361,112397,112409,112473,112487,112564,112704,113187,116992,117136	GFP-male-A1GFP-male-A2GFP-male-A3ONT_3-6_male	1	41.0,69.0,1.0,0.0	1500	1500	1	1(B)
631	4	8,29,20,0	57	5	LOC101895858	NA	1000	1111	1111	0.615954763494144	0.594628578150058	0.570872506843494	0.560406652138275	0.368591666249118	0.724691411920547	0.383322104264725	0.736454369253536	80.0088722885795	16.15063443	1.024	0.265	0.735	1500	1000	4914,4917,4984,7998,9323	GFP-male-A1GFP-male-A2GFP-male-A3ONT_3-6_male	1	8.0,29.0,20.0,0.0	1500	1500	1	1(B)
637	4	100,244,172,0	516	7	LOC101894942	NA	10	101010	101010	0.902618993123714	0.904410834719301	0.902994248138611	0.902618993123715	0.873464525369508	0.927943458546726	0.875682563735793	0.928384919401293	500	58.079839872	1.009	0	1	1500	1000	54846,54870,54918,54990,58098,58290,58368	GFP-male-A1GFP-male-A2GFP-male-A3ONT_3-6_male	1	100.0,244.0,172.0,0.0	1500	1500	1	1(B)
639	4	19,114,69,0	202	12	LOC101897937	NA	1	1	11111101110	0.0563582924420187	0.969249301502734	0.519948030527815	0.513209102932756	0.0341504403636177	0.986270926964359	0.0371615412639786	0.987772019670144	19.028774801987	28.726068955	84.635	0.5	0.5	1500	1000	14425,14510,14686,15913,16696,17203,17468,17724,41154,41271,41400,59274	GFP-male-A1GFP-male-A2GFP-male-A3ONT_3-6_male	1	19.0,114.0,69.0,0.0	1500	1500	1	1(B)
641	4	23,102,78,0	203	6	LOC101897776	NA	100	0	0	0.99498670323304	0.994938809775001	0.686890085995276	0.639671472564736	0.234062907623133	0.999670319280224	0.244193880368376	0.999981168278522	360.385742594296	163.2359607	61.606	0.5	0.5	10000	1000	3296,3299,3419,4014,4060,4064	GFP-male-A1GFP-male-A2GFP-male-A3ONT_3-6_male	1	23.0,102.0,78.0,0.0	10000	10000	1	1(B)
642	4	2,13,3,0	18	12	LOC101898375	NA	111111110010	1000	1000	0.0509296429324784	0.0117049727384108	0.0408378510948519	0.0633239169985199	0.00170637913628881	0.239007801643262	0.000349085216102416	0.180121090221376	215.122801994156	30.736414159	1.159	0.994	0.006	5000	1000	145866,145982,146692,146713,151453,152335,152446,153093,154043,154053,154341,154449	GFP-male-A1GFP-male-A2GFP-male-A3ONT_3-6_male	1	2.0,13.0,3.0,0.0	5000	5000	1	1(B)
643	4	26,88,13,0	127	4	LOC101888115	NA	11	101	101	0.919542831723337	0.921708845870682	0.913325383260453	0.710047026074646	0.0522782342545557	0.95527550357402	0.0563569796461624	0.958932582871727	19.0773589853759	21.478939964	46.158	0.25	0.75	1500	1000	111735,111803,111835,112371	GFP-male-A1GFP-male-A2GFP-male-A3ONT_3-6_male	1	26.0,88.0,13.0,0.0	1500	1500	1	1(B)
645	4	228,457,369,0	1054	6	LOC101889051	NA	0	10100	10100	0.715176571487298	0.715431656577669	0.709301743475297	0.608314961467426	0.269699041108196	0.740388895946708	0.26984735312993	0.740465919126275	361.026917936595	740.823172682	36.899	0.25	0.75	10000	1000	267303,267729,267809,267846,267969,268137	GFP-male-A1GFP-male-A2GFP-male-A3ONT_3-6_male	1	228.0,457.0,369.0,0.0	10000	10000	1	1(B)
648	4	37,70,50,0	157	10	LOC101891863	NA	100100000	101111010	101001010	0.751372173922802	0.775499929160217	0.72163191571001	0.563295322582214	0.195366708023314	0.847534572748494	0.203889487486385	0.851830108778225	19.9688632872863	25.187842803	15.03	0.4185	0.5815	1500	1000	131395,132373,132396,132759,133879,133894,134593,134946,136779,137137	GFP-male-A1GFP-male-A2GFP-male-A3ONT_3-6_male	1	37.0,70.0,50.0,0.0	1500	1500	1	1(B)
649	4	96,150,152,0	398	10	LOC101888875	NA	0	111001111	111001111	0.606987031833367	0.611268002153691	0.61499715894989	0.619122731816978	0.556550699327955	0.693960101770564	0.556444473334775	0.693955894866622	34.0596943365428	51.879361431	3.019	0	1	1500	1000	255176,255564,261545,262097,263822,263825,264467,264488,264981,265077	GFP-male-A1GFP-male-A2GFP-male-A3ONT_3-6_male	1	96.0,150.0,152.0,0.0	1500	1500	1	1(B)
650	4	147,267,356,0	770	14	LOC101889402	NA	100000000011	110000000111	110110010011	0.636380914527687	0.368912423986525	0.50228582862805	0.502439251773705	0.342118858991315	0.665126477554467	0.340876733402231	0.663409926148832	19.322272390623	92.565779449	21.628	0.5	0.5	1500	1000	293253,293272,293297,293346,293955,297997,299710,300668,301926,303841,303914,324924,324991,324996	GFP-male-A1GFP-male-A2GFP-male-A3ONT_3-6_male	1	147.0,267.0,356.0,0.0	1500	1500	1	1(B)
651	4	4,28,3,0	35	26	LOC101892551	NA	1.110000001e+25	1.11001111111111e+24	1.11001111111111e+24	0.934533082406477	0.931253859574808	0.908870010864064	0.897964209581757	0.757536665302114	0.97919160114741	0.787870084579568	0.98851115518546	247.955516019076	32.107143426	1.362	5e-04	0.9995	4000	1000	351961,354697,354845,355877,356151,356160,356206,356221,358164,358227,358248,360585,360657,360777,360832,360860,360871,360901,360908,361038,361095,361102,361267,361315,361639,361642	GFP-male-A1GFP-male-A2GFP-male-A3ONT_3-6_male	1	4.0,28.0,3.0,0.0	4000	4000	1	1(B)
652	4	34,70,78,0	182	5	LOC101888695	NA	10000	11	11	0.215154963541621	0.214509776547403	0.22946489529256	0.346436666380906	0.165188462880813	0.77512549063789	0.157920952710473	0.764707802842986	19.3464425957132	26.078627497	20.689	0.75	0.25	1500	1000	157076,161551,168405,239476,239477	GFP-male-A1GFP-male-A2GFP-male-A3ONT_3-6_male	1	34.0,70.0,78.0,0.0	1500	1500	1	1(B)
654	4	25,172,104,0	301	8	LOC101892038	NA	1110000	1110	1110	0.163842938649526	0.162772275860012	0.171773039649561	0.34958891554119	0.127455682533184	0.933364301085546	0.127463970524194	0.93364715575064	19.0822369666385	37.029551954	44.328	0.75	0.25	1500	1000	140626,140801,140825,152551,153068,153363,154015,154016	GFP-male-A1GFP-male-A2GFP-male-A3ONT_3-6_male	1	25.0,172.0,104.0,0.0	1500	1500	1	1(B)
655	4	100,199,77,0	376	9	LOC101889853	NA	101000001	1000111	1000111	0.78313632224953	0.784565221881116	0.775746677485457	0.639823445936738	0.181138135901647	0.820400443935819	0.181580104688649	0.820674403895899	19.1432601925806	42.764635948	32.848	0.25	0.75	1500	1000	426132,426186,465476,475492,475581,475588,437214,446378,448491	GFP-male-A1GFP-male-A2GFP-male-A3ONT_3-6_male	1	100.0,199.0,77.0,0.0	1500	1500	1	1(B)
660	4	54,179,133,0	366	16	LOC105261536	NA	10101000	0	11111111111111	0.754043000722827	0.200676404796581	0.284323662559506	0.375049772299673	0.149705423489116	0.781462075283906	0.148756730665726	0.780263022465376	120.128592394579	129.874572573	28.714	0.75	0.25	4000	1000	331998,332010,332109,332127,332753,332771,334607,334630,334876,335040,337088,337290,337368,340661,340673,340698	GFP-male-A1GFP-male-A2GFP-male-A3ONT_3-6_male	1	54.0,179.0,133.0,0.0	4000	4000	1	1(B)
661	4	26,85,52,0	163	29	LOC101891337	NA	1.001010011001e+28	1.1010010001e+20	1.00001001e+26	0.301107848550854	0.712172885282757	0.504077370002368	0.493559629425995	0.20937623362747	0.77396347165765	0.209226255329502	0.773351966328639	40.0588464682906	41.636074459	16.549	0.5	0.5	2000	1000	143735,144001,144005,144799,145116,145175,145321,145427,146083,146087,146210,146246,146318,146735,146858,146873,147167,147221,147392,147395,147683,147689,147722,147752,148061,148112,148376,148379,148762	GFP-male-A1GFP-male-A2GFP-male-A3ONT_3-6_male	1	26.0,85.0,52.0,0.0	2000	2000	1	1(B)
663	4	7,15,9,0	31	3	LOC101890118	NA	0	11	11	0.304678876009745	0.318021392135199	0.324919788769414	0.348211905812408	0.177816503036698	0.672703431581049	0.147902877672483	0.627505632160066	41.179290724181	14.131256972	1.561	0.876	0.124	1500	1000	311,4844,5526	GFP-male-A1GFP-male-A2GFP-male-A3ONT_3-6_male	1	7.0,15.0,9.0,0.0	1500	1500	1	1(B)
669	4	16,4,16,0	36	9	LOC101898041	NA	101101010	10000011	10000011	0.2154475053029	0.205898138353021	0.212134013943961	0.218330612715788	0.0949122913706628	0.394159353222729	0.0852957939744987	0.361644786965312	66.7901096579714	15.027383916	1.029	0.998	0.002	1500	1000	10751,10807,11377,11419,11669,11772,12467,13877,14498	GFP-male-A1GFP-male-A2GFP-male-A3ONT_3-6_male	1	16.0,4.0,16.0,0.0	1500	1500	1	1(B)
670	4	13,4,14,0	31	4	LOC109613869	NA	0	100	100	0.572421226384305	0.554995640384408	0.522859181114329	0.513061299717004	0.306189002593702	0.69538391292407	0.307473335833654	0.696893977722938	87.1429421175023	14.835398982	1.182	0.426	0.574	1500	1000	14498,15009,16048,16051	GFP-male-A1GFP-male-A2GFP-male-A3ONT_3-6_male	1	13.0,4.0,14.0,0.0	1500	1500	1	1(B)
672	4	146,228,217,0	591	8	LOC101901404	NA	1e+06	0	111100	0.00616410680993324	0.00598668417625969	0.474926828359224	0.4831464470668	0.00241098479363247	0.974005638528658	0.00164363944233602	0.972041316845906	19.0130463719062	55.739899413	261.816	0.5	0.5	1500	1000	161969,162028,166196,187620,191023,191207,191318,191428	GFP-male-A1GFP-male-A2GFP-male-A3ONT_3-6_male	1	146.0,228.0,217.0,0.0	1500	1500	1	1(B)
674	4	0,16,5,0	21	10	LOC109611840	NA	1100111101	0	0	0.192829016049489	0.178434323780498	0.205144335900083	0.230072972054701	0.0845971765315085	0.654043720714685	0.0488288692587266	0.456413217843754	39.9913493065627	13.954504982	1.185	0.955	0.045	1500	1000	231050,231296,231328,231387,232837,232945,232975,233143,233239,233649	GFP-male-A1GFP-male-A2GFP-male-A3ONT_3-6_male	1	0.0,16.0,5.0,0.0	1500	1500	1	1(B)
675	4	0,2,19,0	21	5	LOC101901241	NA	1000	111	0	0.386022490503608	0.39860391110605	0.423968833761997	0.435564128374622	0.237308680458997	0.704618169046842	0.221907439300243	0.678110681782826	74.5536495622977	13.806899013	1.023	0.7275	0.2725	1500	1000	18892,18997,19055,19098,19105	GFP-male-A1GFP-male-A2GFP-male-A3ONT_3-6_male	1	0.0,2.0,19.0,0.0	1500	1500	1	1(B)
676	4	2,10,2,0	14	5	LOC101888412	NA	11101	0	0	0.0496890729996625	0.0091717867934156	0.0379710364714075	0.0569109019497724	0.000142364205359144	0.210140163256766	2.76186700384504e-05	0.180474966028314	69.8384818996493	15.778008648	1.172	1	0	2000	1000	251743,257158,261368,284967,383965	GFP-male-A1GFP-male-A2GFP-male-A3ONT_3-6_male	1	2.0,10.0,2.0,0.0	2000	2000	1	1(B)
677	4	21,46,28,0	95	4	LOC101892695	NA	100	0	101	0.782751399579488	0.787059417176197	0.528658197498503	0.526351558608673	0.198751506346782	0.847673107795684	0.199944441811617	0.848789607179642	368.518846417128	96.163407362	16.487	0.5	0.5	10000	1000	64915,101033,101545,102117	GFP-male-A1GFP-male-A2GFP-male-A3ONT_3-6_male	1	21.0,46.0,28.0,0.0	10000	10000	1	1(B)
678	4	95,161,120,0	376	22	LOC101892520	NA	1000000000000099968	11100010000000100352	1.0000011100111e+19	0.336206479984564	0.636958156625999	0.625239544613998	0.562767747213921	0.306739957005511	0.688324553692817	0.306656221989872	0.688321058927525	19.7552406684806	55.814578638	13.564	0.25	0.75	1500	1000	15410,15423,15485,15601,20863,23171,23177,23231,23261,23834,23930,24254,24275,24290,24311,24374,24933,25278,42958,43060,60797,60845	GFP-male-A1GFP-male-A2GFP-male-A3ONT_3-6_male	1	95.0,161.0,120.0,0.0	1500	1500	1	1(B)
679	4	25,22,24,0	71	15	LOC101892984	NA	110000100000011	0	11011110011111	0.782848810005711	0.194339480614688	0.458908867349653	0.489349356812948	0.123347488388559	0.86221908595872	0.121443476342414	0.858481629518501	19.5020537252067	18.999828777	16.996	0.5	0.5	1500	1000	110780,110946,111078,112277,112286,112322,112337,112361,114753,114759,115161,115191,115197,115283,115684	GFP-male-A1GFP-male-A2GFP-male-A3ONT_3-6_male	1	25.0,22.0,24.0,0.0	1500	1500	1	1(B)
682	4	508,495,661,0	1664	2	LOC101893273	NA	10	1	1	0.43707302330971	0.437027936163612	0.4422874033374	0.468233362947175	0.414487820434175	0.577221333897465	0.413916985400042	0.576534369396506	377.662359162067	1025.98349761	12.119	0.75	0.25	10000	1000	92470,92979	GFP-male-A1GFP-male-A2GFP-male-A3ONT_3-6_male	1	508.0,495.0,661.0,0.0	10000	10000	1	1(B)
684	4	457,903,144,0	1504	11	LOC101893099	NA	10101100001	1e+07	1100001	0.910503386886584	0.0894858952292067	0.504805492705172	0.503030243908732	0.0803289905310897	0.920230136236265	0.0789176514570595	0.918639269077529	39.055406889122	238.620031316	89.544	0.5	0.5	2000	1000	41628,41654,41667,41794,41975,47050,47077,47540,47578,47581,47638	GFP-male-A1GFP-male-A2GFP-male-A3ONT_3-6_male	1	457.0,903.0,144.0,0.0	2000	2000	1	1(B)
685	4	20,24,7,0	51	7	LOC101894286	NA	1111111	0	0	0.0991207348700842	0.094403950357963	0.18202836198791	0.341706699541064	0.041569221292547	0.954302375796386	0.0372093293540464	0.948901885024217	222.566371938648	52.620353498	20.782	0.749954545454545	0.250045454545455	6500	1000	54520,54878,54893,56835,57066,57436,57447	GFP-male-A1GFP-male-A2GFP-male-A3ONT_3-6_male	1	20.0,24.0,7.0,0.0	6500	6500	1	1(B)
686	4	1,10,6,0	17	5	LOC101893944	NA	1000	100	100	0.108740415563965	0.052456229946986	0.0948857623785358	0.109253639832039	0.024710692384599	0.271459102277235	0.0181726179850063	0.245077252773495	104.792037111891	16.210711575	1.121	1	0	2000	1000	16869,16890,17222,17388,17421	GFP-male-A1GFP-male-A2GFP-male-A3ONT_3-6_male	1	1.0,10.0,6.0,0.0	2000	2000	1	1(B)
687	4	21,41,16,0	78	2	LOC101892745	NA	0	0	0	0.797424930736778	0.805565367908655	0.800543266503019	0.796856330877731	0.701597019974867	0.881570142637523	0.714587151299003	0.891474617171513	128.941177605378	18.017670658	1.025	0	1	1500	1000	23417,23898	GFP-male-A1GFP-male-A2GFP-male-A3ONT_3-6_male	1	21.0,41.0,16.0,0.0	1500	1500	1	1(B)
688	4	13,36,22,0	71	5	LOC101892922	NA	10000	111	111	0.241135064233423	0.239180467675728	0.265890271189741	0.367584105627203	0.155262112206531	0.80706021184499	0.150876730481649	0.797901337968019	20.0984458356556	17.676858174	11.024	0.75	0.25	1500	1000	25249,25348,25859,25877,29012	GFP-male-A1GFP-male-A2GFP-male-A3ONT_3-6_male	1	13.0,36.0,22.0,0.0	1500	1500	1	1(B)
690	4	7,18,7,0	32	3	LOC101890110	NA	1	1	1	0.91811273075708	0.937504548070784	0.924733791649383	0.917364967142325	0.803802807762576	0.982906927409196	0.831973723856441	0.990945715639881	55.1659315792625	14.729561684	1.101	0	1	1500	1000	14311,14320,14702	GFP-male-A1GFP-male-A2GFP-male-A3ONT_3-6_male	1	7.0,18.0,7.0,0.0	1500	1500	1	1(B)
691	4	1,6,8,0	15	5	LOC101890272	NA	0	1111	1111	0.120113637724316	0.0741459950425894	0.126090186838143	0.237621325615859	0.0187612957103565	0.906268634219998	0.00665425823658523	0.871070520933112	379.56574211379	58.196414815	1.245	0.831416666666667	0.168583333333333	10000	1000	84702,86208,86211,86247,86255	GFP-male-A1GFP-male-A2GFP-male-A3ONT_3-6_male	1	1.0,6.0,8.0,0.0	10000	10000	1	1(B)
693	4	8,16,13,0	37	26	LOC101891421	NA	1.1010000001e+19	1.10010000100111e+24	1.1001000010011e+24	0.201303775611987	0.22891225376345	0.297194115296886	0.365559776315737	0.118262028429074	0.793299045424005	0.1037104103701	0.775236713454802	223.988484606214	41.872751871	1.177	0.7515	0.2485	5500	1000	107264,107307,107368,107373,107508,114902,131752,131950,132151,132319,132440,132901,132910,132937,132955,133346,133402,133705,133841,133882,133979,133984,134338,134380,134509,154101	GFP-male-A1GFP-male-A2GFP-male-A3ONT_3-6_male	1	8.0,16.0,13.0,0.0	5500	5500	1	1(B)
694	4	641,885,1438,0	2964	21	LOC101900640	NA	0	11111110000011110400	11111110010011109376	0.431770179293105	0.439259656237054	0.440382528454677	0.44054932615651	0.419395514103871	0.463270299203387	0.418494031798798	0.461547032496588	55.1667842051109	493.65942619	2.005	1	0	1500	1000	6307,6372,6375,6468,6592,6702,6900,6947,7266,7341,7396,7430,7548,7702,7852,8002,8191,8311,8317,8503,11251	GFP-male-A1GFP-male-A2GFP-male-A3ONT_3-6_male	1	641.0,885.0,1438.0,0.0	1500	1500	1	1(B)
698	4	107,143,524,0	774	14	LOC101896987	NA	110110	1111101011001	1111101001001	0.227128117441731	0.218223428066303	0.228612282631433	0.35957974177747	0.163500592561731	0.81755519815994	0.163011488162244	0.816796774105015	19.0682042547445	97.438029171	49.665	0.75	0.25	1500	1000	26308,26770,26806,26899,26905,73722,73786,73860,73893,73901,73976,74091,74141,74208	GFP-male-A1GFP-male-A2GFP-male-A3ONT_3-6_male	1	107.0,143.0,524.0,0.0	1500	1500	1	1(B)
700	4	36,31,41,0	108	6	LOC101896815	NA	1101	10010	10010	0.0475824620728919	0.0350158469574698	0.04425902805192	0.047582462072892	0.0174363699010342	0.0970876594452764	0.011396395950572	0.0863335445464435	108.593041669723	21.241027327	1.066	1	0	1500	1000	9238,9240,9278,9581,11532,14209	GFP-male-A1GFP-male-A2GFP-male-A3ONT_3-6_male	1	36.0,31.0,41.0,0.0	1500	1500	1	1(B)
701	4	92,184,146,0	422	14	LOC101896513	NA	11111111110110	1.1e+08	110000001	0.128572044733773	0.128507752884185	0.353401530363951	0.441131635712082	0.102547551078907	0.92041004813132	0.101775035571698	0.919155203145366	39.1262289024726	68.809424157	55.058	0.5	0.5	2000	1000	2132,2271,2367,2699,2884,3167,3257,5421,5654,5846,6604,6820,6864,9025	GFP-male-A1GFP-male-A2GFP-male-A3ONT_3-6_male	1	92.0,184.0,146.0,0.0	2000	2000	1	1(B)
702	4	58,110,57,0	225	9	LOC101895583	NA	0	10000110	1100001	0.736282118414792	0.315329961697309	0.333879312944346	0.421859754453535	0.253237261420411	0.774053230188709	0.254311163571657	0.774355426776118	19.5882633347753	31.953830579	15.531	0.75	0.25	1500	1000	6871,7218,7293,7314,8095,8098,8226,8483,8589	GFP-male-A1GFP-male-A2GFP-male-A3ONT_3-6_male	1	58.0,110.0,57.0,0.0	1500	1500	1	1(B)
703	4	6,43,34,0	83	3	LOC101895457	NA	0	11	11	0.174769026812873	0.179947416005281	0.173506652491208	0.174769026812874	0.0999016924804799	0.267387660147662	0.0925112487086263	0.259374974896644	220.546690252122	18.772138241	1.037	1	0	1500	1000	3265,3603,3604	GFP-male-A1GFP-male-A2GFP-male-A3ONT_3-6_male	1	6.0,43.0,34.0,0.0	1500	1500	1	1(B)
704	4	120,305,179,0	604	34	LOC101895758	NA	1100000001010	1.000001101101e+31	1.000000001101e+31	0.649484014522495	0.657490254123988	0.659510761859316	0.661828631545194	0.588484647767267	0.738651613186663	0.589283445960295	0.738931569492187	24.7197911659977	100.434962468	4.974	0	1	1500	1000	10406,10427,10479,10504,10558,10774,11278,11566,22799,22832,23291,23432,23447,23543,23561,23640,23670,23817,23823,24173,24393,24474,24495,27468,27469,27562,28042,28183,28216,28219,28683,28728,28742,28802	GFP-male-A1GFP-male-A2GFP-male-A3ONT_3-6_male	1	120.0,305.0,179.0,0.0	1500	1500	1	1(B)
705	4	227,271,77,0	575	4	LOC101891078	NA	1	1	1	0.997937672995782	0.998037428055624	0.997760764630466	0.779680311127123	0.107897067364056	0.999943007739652	0.113272446838936	0.999998869175986	359.125457515499	312.543132969	425.583	0.25	0.75	10000	1000	3297,3733,4221,4340	GFP-male-A1GFP-male-A2GFP-male-A3ONT_3-6_male	1	227.0,271.0,77.0,0.0	10000	10000	1	1(B)
707	4	3,8,5,0	16	9	LOC101898948	NA	111111111	10011111	11000	0.158379869456086	0.86505376991148	0.586285330208426	0.507475960755099	0.0370185149860321	0.954961827298819	0.0594777834146023	0.971600181768811	40.2924137992575	16.575519393	11.561	0.4985	0.5015	2000	1000	227801,227917,227980,228015,228071,228082,228283,228286,228421	GFP-male-A1GFP-male-A2GFP-male-A3ONT_3-6_male	1	3.0,8.0,5.0,0.0	2000	2000	1	1(B)
708	4	9,11,42,0	62	8	LOC101897573	NA	11111111	1100	0	0.0167027081828516	0.0213954829502945	0.0812047061837465	0.267192139556108	0.00228064157871867	0.9411090268569	0.000135165552476401	0.927425541154756	361.111219509031	81.480080615	29.823	0.75	0.25	10000	1000	242916,242985,243201,243300,243444,243480,243668,243693	GFP-male-A1GFP-male-A2GFP-male-A3ONT_3-6_male	1	9.0,11.0,42.0,0.0	10000	10000	1	1(B)
710	4	13,11,16,0	40	12	LOC101897747	NA	110111101111	110000	1000110000	0.0185491295415958	0.0208056835609341	0.028764912241185	0.258573690213251	1.80298564355924e-05	0.985784809087302	3.83891175543516e-06	0.982039203188645	19.0458147898161	15.44407352	56.304	0.75	0.25	1500	1000	244453,265090,265110,265126,304144,304216,304218,304277,331706,331814,331865,332281	GFP-male-A1GFP-male-A2GFP-male-A3ONT_3-6_male	1	13.0,11.0,16.0,0.0	1500	1500	1	1(B)
711	4	372,592,541,0	1505	9	LOC101898429	NA	111111111	0	11111111	0.99091244940808	0.00158169751248571	0.493481201535061	0.496131386004888	0.000130913050300057	0.994631994513535	5.8018120493198e-06	0.993974448998154	359.014717087575	947.379561269	860.194	0.5	0.5	10000	1000	346454,346538,346610,346769,346805,346826,346931,347025,347304	GFP-male-A1GFP-male-A2GFP-male-A3ONT_3-6_male	1	372.0,592.0,541.0,0.0	10000	10000	1	1(B)
712	4	352,829,589,0	1770	23	LOC101898257	NA	1.11111111111111e+22	1.111e+19	1.111e+19	0.157126822554725	0.113420045306706	0.379468299711054	0.420832496285228	0.0630846404541176	0.855719933001449	0.0629412858626025	0.855179570643656	19.0234369614667	240.496179072	110.057	0.5	0.5	1500	1000	342933,342938,342975,343053,343089,343107,343137,343249,343314,343440,343491,343542,343566,343581,343617,343674,343704,343731,343788,343947,343983,343989,344324	GFP-male-A1GFP-male-A2GFP-male-A3ONT_3-6_male	1	352.0,829.0,589.0,0.0	1500	1500	1	1(B)
713	4	679,731,838,0	2248	6	LOC101897911	NA	111111	0	0	0.00106243780379516	0.0008460411689242	0.482307085070734	0.491500002573532	0.000282369278359952	0.999147616511677	0.000168841353910145	0.998980875466894	359.147850443718	1525.416518523	203.182	0.5	0.5	10000	1000	335045,335079,335384,335410,335783,335804	GFP-male-A1GFP-male-A2GFP-male-A3ONT_3-6_male	1	679.0,731.0,838.0,0.0	10000	10000	1	1(B)
714	4	250,319,145,0	714	12	LOC101897223	NA	111101011111	10011000	10100000	0.0162847778260472	0.0162555687304609	0.425332528763029	0.425359622630217	0.0108772460561504	0.846175342839053	0.00893472197545408	0.841601551092514	99.1754949029624	194.58907138	75.086	0.5	0.5	3500	1000	155368,155465,155558,155585,155687,155704,155852,155882,155924,156158,156296,164933	GFP-male-A1GFP-male-A2GFP-male-A3ONT_3-6_male	1	250.0,319.0,145.0,0.0	3500	3500	1	1(B)
715	4	79,87,47,0	213	11	LOC101898778	NA	11111111111	11100011	11100011	0.791035114265453	0.787742032209073	0.79275002329299	0.815418221314028	0.695939318163144	0.962939685168794	0.705949036472851	0.969304391700947	396.095959741891	193.431874872	8.766	0	1	10000	1000	209399,209512,209536,214724,214772,215074,215137,215143,215173,215213,215214	GFP-male-A1GFP-male-A2GFP-male-A3ONT_3-6_male	1	79.0,87.0,47.0,0.0	10000	10000	1	1(B)
716	4	18,25,14,0	57	24	LOC101898603	NA	1.11111111111111e+23	1.100000001e+21	1.1000111111111e+21	0.867459876554903	0.834388355530534	0.494542285384571	0.504966036589796	0.0971176203617274	0.900159943815878	0.101088748127012	0.902304280050836	19.4153325496781	18.348015716	18.454	0.5	0.5	1500	1000	95893,95909,96300,96309,96354,96360,98382,98538,98553,98596,98613,98772,99188,99619,99640,99657,99893,99899,99986,139030,139073,139095,139152,139215	GFP-male-A1GFP-male-A2GFP-male-A3ONT_3-6_male	1	18.0,25.0,14.0,0.0	1500	1500	1	1(B)
717	4	772,1177,1018,0	2967	12	LOC101897046	NA	1011111111	1111111100	1111111000	0.968252973690541	0.968452001430253	0.967101840628207	0.734174891826478	0.0273077090097625	0.974411874871762	0.0277949934967118	0.9746242737167	19.0107485828633	290.276534913	342.558	0.25	0.75	1500	1000	144012,144103,144582,149051,149185,149264,149406,149870,149909,150740,150743,150891	GFP-male-A1GFP-male-A2GFP-male-A3ONT_3-6_male	1	772.0,1177.0,1018.0,0.0	1500	1500	1	1(B)
719	4	0,6,8,0	14	6	LOC101891553	NA	10	11111	11111	0.103406708154815	0.0685774378826812	0.0895959118872077	0.106179110577956	0.0124460051668283	0.297457408303039	0.00551567448762496	0.2548778946259	78.8968532260643	15.717171927	1.034	1	0	2000	1000	39196,39221,39367,59566,59627,59814	GFP-male-A1GFP-male-A2GFP-male-A3ONT_3-6_male	1	0.0,6.0,8.0,0.0	2000	2000	1	1(B)
721	4	5,17,10,0	32	4	LOC101891204	NA	1000	101	101	0.339505807967463	0.369187180309113	0.390210707317812	0.396637234252399	0.200626720928243	0.64137401899248	0.172551905736847	0.606955846424786	65.8246041280381	14.656758415	1.478	0.8275	0.1725	1500	1000	19864,23254,23544,23804	GFP-male-A1GFP-male-A2GFP-male-A3ONT_3-6_male	1	5.0,17.0,10.0,0.0	1500	1500	1	1(B)
722	4	2,11,14,0	27	3	LOC101887945	NA	0	1	1	0.966445942417068	0.991110978663073	0.973767093082893	0.965470791537391	0.88995477418565	0.999202415349478	0.905597951668334	0.999632273770073	77.6882637703261	17.21935158	1.311	0	1	2000	1000	323989,324009,324398	GFP-male-A1GFP-male-A2GFP-male-A3ONT_3-6_male	1	2.0,11.0,14.0,0.0	2000	2000	1	1(B)
723	4	26,58,55,0	139	8	LOC101901406	NA	0	110111	110111	0.318986385847267	0.317902367755683	0.320350062034153	0.320939991499927	0.244836652533833	0.401970759998997	0.239892229209042	0.396560291370474	500	24.131066852	1.007	1	0	1500	1000	465559,465625,465709,492823,492845,495631,496591,496600	GFP-male-A1GFP-male-A2GFP-male-A3ONT_3-6_male	1	26.0,58.0,55.0,0.0	1500	1500	1	1(B)
724	4	111,967,459,0	1537	5	LOC101901569	NA	10111	111	111	0.881592807428043	0.88187087806461	0.878273443952488	0.665075065084694	0.0115907426036466	0.896474524970097	0.0106279541575096	0.894824214163943	359.145820037598	868.457355036	153.565	0.25	0.75	10000	1000	542111,543044,543245,543548,543557	GFP-male-A1GFP-male-A2GFP-male-A3ONT_3-6_male	1	111.0,967.0,459.0,0.0	10000	10000	1	1(B)
725	4	21,0,47,0	68	2	LOC109611880	NA	10	0	1	0.0147439041129409	0.0050273423470575	0.00991524601858361	0.0147364143431356	0.000795904440898902	0.0551589646414018	0.000310351643524192	0.0445127071016166	75.8737717636137	20.197899173	1.097	1	0	2000	1000	65373,65883	GFP-male-A1GFP-male-A2GFP-male-A3ONT_3-6_male	1	21.0,0.0,47.0,0.0	2000	2000	1	1(B)
726	4	1958,2221,4051,0	8230	10	LOC101901737	NA	1001	0	100000111	0.657189745086677	0.799243947753082	0.498477240420689	0.50004447478367	0.195182132469714	0.804805327813915	0.195420451833482	0.805010137022145	359.156329980772	8110.939087268	138.775	0.5	0.5	10000	1000	548996,553723,554031,554223,554247,554265,554382,554415,554439,555041	GFP-male-A1GFP-male-A2GFP-male-A3ONT_3-6_male	1	1958.0,2221.0,4051.0,0.0	10000	10000	1	1(B)
728	4	48,69,49,0	166	4	LOC101900598	NA	1	10	10	0.953658786416133	0.958022066911588	0.955217090327736	0.952866016617987	0.919114110521101	0.975849245254822	0.922361432633891	0.977440506611343	170.771642836098	23.994436119	1.032	0	1	1500	1000	345915,346677,352928,352983	GFP-male-A1GFP-male-A2GFP-male-A3ONT_3-6_male	1	48.0,69.0,49.0,0.0	1500	1500	1	1(B)
729	4	267,4601,2278,0	7146	14	LOC101899114	NA	111111121111	1000000010001	1000000010001	0.051449178140778	0.0514166894505081	0.0527156056131771	0.275632111557981	0.0467433709999633	0.9514704186991	0.0463476445821524	0.951034706692743	19.0104270455104	819.973563557	399.337	0.75	0.25	1500	1000	40069,40305,40465,42395,42485,43494,43558,43872,44147,44379,87241,109365,109811,115815	GFP-male-A1GFP-male-A2GFP-male-A3ONT_3-6_male	1	267.0,4601.0,2278.0,0.0	1500	1500	1	1(B)
731	4	81,176,184,0	441	8	LOC101900781	NA	111000	111110	111110	0.0296882776334487	0.0296024397014308	0.0272057443049796	0.0264080460481529	0.00622413592892782	0.0485761160279273	0.00422584746726006	0.0451770845815588	33.3240307118972	45.890174465	3.086	1	0	1500	1000	391973,391975,411543,411580,411589,419704,451346,365212	GFP-male-A1GFP-male-A2GFP-male-A3ONT_3-6_male	1	81.0,176.0,184.0,0.0	1500	1500	1	1(B)
732	4	8,52,16,0	76	2	LOC101900421	NA	0	1	1	0.205743560345477	0.200285521257229	0.223993017202807	0.340530788426425	0.127290248582795	0.806814242421362	0.122862521571905	0.800632069722283	371.688189810897	82.852916226	13.992	0.75	0.25	10000	1000	360352,362044	GFP-male-A1GFP-male-A2GFP-male-A3ONT_3-6_male	1	8.0,52.0,16.0,0.0	10000	10000	1	1(B)
733	4	3557,4722,4405,0	12684	5	LOC101900076	NA	0	1101	1101	0.294991029628813	0.295013534682724	0.294986732138455	0.294991029628813	0.287312091348123	0.302948213770654	0.287461935888623	0.303044103176533	500	1460.641220375	1.01	1	0	1500	1000	157708,168423,168947,169014,138838	GFP-male-A1GFP-male-A2GFP-male-A3ONT_3-6_male	1	3557.0,4722.0,4405.0,0.0	1500	1500	1	1(B)
734	4	25,84,75,0	184	7	LOC105261531	NA	10100	11100	11100	0.906782152725674	0.907462497441873	0.907681382001924	0.906782152725674	0.86277073934406	0.946560683084176	0.866719877068081	0.948563203416812	188.892453972204	27.224164973	1.039	0	1	1500	1000	169778,169790,170100,170191,170456,174133,174143	GFP-male-A1GFP-male-A2GFP-male-A3ONT_3-6_male	1	25.0,84.0,75.0,0.0	1500	1500	1	1(B)
735	4	1,7,3,0	11	11	LOC101895975	NA	11001100	11101100	11101100	0.721361590177428	0.512298126504277	0.558507182161414	0.560767077462267	0.232142066354193	0.865914441436617	0.244319016600978	0.873905598241375	44.1090294800039	13.345763242	1.308	0.398	0.602	1500	1000	78638,78643,78706,79202,79237,79518,79526,79554,79562,79647,79659	GFP-male-A1GFP-male-A2GFP-male-A3ONT_3-6_male	1	1.0,7.0,3.0,0.0	1500	1500	1	1(B)
736	4	17,55,26,0	98	2	LOC101897704	NA	1	1	1	0.989545603100919	0.998466539773554	0.993900916266214	0.98954560310092	0.956813769579525	0.999951638021885	0.965553013334814	0.999984748004178	30.7825055877469	17.97839364	3.081	0	1	1500	1000	5188,25104	GFP-male-A1GFP-male-A2GFP-male-A3ONT_3-6_male	1	17.0,55.0,26.0,0.0	1500	1500	1	1(B)
740	4	15,24,28,0	67	7	LOC101897764	NA	10000	10111	10111	0.809263996674492	0.809641638599572	0.810278709660649	0.807729890911031	0.702243081160146	0.898077844990515	0.718203970576803	0.909049593515617	140.773258855496	17.583152391	1.004	0	1	1500	1000	2747,81184,81316,81323,82042,82218,82357	GFP-male-A1GFP-male-A2GFP-male-A3ONT_3-6_male	1	15.0,24.0,28.0,0.0	1500	1500	1	1(B)
741	4	27,90,21,0	138	24	LOC101898208	NA	1.00001001110011e+22	1.11010010100101e+21	1.11101101001e+20	0.718258533468608	0.726885477720954	0.721724464919519	0.721260594328619	0.64655545477317	0.793110030604654	0.644107379313922	0.789892710507022	179.456251877395	26.819677798	1.146	0	1	1500	1000	101765,102094,102107,102130,102753,103029,103902,104108,104241,105203,105651,105972,106380,106407,106655,106662,106899,106900,106998,107175,107193,107223,107499,107523	GFP-male-A1GFP-male-A2GFP-male-A3ONT_3-6_male	1	27.0,90.0,21.0,0.0	1500	1500	1	1(B)
742	4	3,14,6,0	23	10	LOC101898032	NA	0	100100011	110011	0.78713547837054	0.761423409394488	0.544940826321546	0.532255159571882	0.176150956242358	0.865215354643047	0.171745232067679	0.860945923331833	24.1366402601712	14.401690527	2.722	0.477	0.523	1500	1000	89297,89488,89635,89641,89771,89809,89926,90010,90444,90453	GFP-male-A1GFP-male-A2GFP-male-A3ONT_3-6_male	1	3.0,14.0,6.0,0.0	1500	1500	1	1(B)
744	4	8,24,26,0	58	25	LOC101894664	NA	1.001e+17	1.01111001100011e+23	1.01100100100011e+23	0.788051349173636	0.752134803244436	0.743629458734838	0.735921260662295	0.580789939817414	0.847631090770839	0.594186671045244	0.855565137204387	59.0811810278743	18.095345712	1.12	0.001	0.999	1500	1000	32788,33497,36332,36386,36680,36782,36842,37301,37565,37586,37601,37673,38635,38647,38734,38737,39109,39262,39327,39352,39373,39859,40282,40363,40577	GFP-male-A1GFP-male-A2GFP-male-A3ONT_3-6_male	1	8.0,24.0,26.0,0.0	1500	1500	1	1(B)
745	4	4,8,5,0	17	9	LOC101895613	NA	110	101001	1111001	0.220077448527386	0.2235436481146	0.46414719997009	0.475286166059355	0.137803418910944	0.831437685135064	0.127552800261429	0.815732145121385	26.8167111083011	13.986608552	1.997	0.532	0.468	1500	1000	15970,15972,16087,16101,16433,16961,17276,17279,18660	GFP-male-A1GFP-male-A2GFP-male-A3ONT_3-6_male	1	4.0,8.0,5.0,0.0	1500	1500	1	1(B)
747	4	1,27,9,0	37	4	LOC101895961	NA	101	101	101	0.858048915007189	0.883639998501894	0.865850299657318	0.855805651637992	0.71412358335201	0.949476311211227	0.748252130115377	0.960888074026574	85.8254196946758	15.131862816	1.083	0	1	1500	1000	48420,48783,50761,50779	GFP-male-A1GFP-male-A2GFP-male-A3ONT_3-6_male	1	1.0,27.0,9.0,0.0	1500	1500	1	1(B)
748	4	6,24,10,0	40	4	LOC101895151	NA	0	0	0	0.714028450556959	0.712441086319842	0.714844745191031	0.711503476756193	0.574182656618072	0.828280327803848	0.589084476115906	0.839020175694154	241.862397165635	15.39497318	1.048	0.0065	0.9935	1500	1000	55751,55964,55976,56027	GFP-male-A1GFP-male-A2GFP-male-A3ONT_3-6_male	1	6.0,24.0,10.0,0.0	1500	1500	1	1(B)
749	4	73,25,141,0	239	3	LOC101894821	NA	0	10	10	0.19409069887845	0.190266738240809	0.192865088158348	0.19409069887845	0.145972217157439	0.246933049831891	0.145977555666367	0.247002215715269	256.10509417616	30.691460401	1.004	1	0	1500	1000	44379,44427,45677	GFP-male-A1GFP-male-A2GFP-male-A3ONT_3-6_male	1	73.0,25.0,141.0,0.0	1500	1500	1	1(B)
751	4	8230,11173,11391,0	30794	6	LOC101887979	NA	0	0	1010	0.335649655651912	0.660173922414798	0.497892785458998	0.497928171983587	0.33116123165808	0.664578039302358	0.331000100250866	0.664373448066904	179.058637018088	18095.715661743	168.314	0.5	0.5	5500	1000	11085,11150,11168,11354,11532,11694	GFP-male-A1GFP-male-A2GFP-male-A3ONT_3-6_male	1	8230.0,11173.0,11391.0,0.0	5500	5500	1	1(B)
752	4	53,155,161,0	369	5	LOC101888497	NA	0	100	100	0.548603793783637	0.541154023035221	0.537083194225875	0.534980390973291	0.470342491246461	0.592734086326959	0.472778989454949	0.594909049112877	222.850829938732	44.831980705	1.058	0.1465	0.8535	1500	1000	86873,86930,87065,87437,87542	GFP-male-A1GFP-male-A2GFP-male-A3ONT_3-6_male	1	53.0,155.0,161.0,0.0	1500	1500	1	1(B)
753	4	17,58,33,0	108	14	LOC105262197	NA	1.1e+09	1000000011	11000000001	0.370332580949286	0.4359700758921	0.450348670561086	0.456720464460369	0.327691435511197	0.603797647476411	0.338150597408522	0.61198343179209	44.5731148943168	22.343277299	1.894	0.715	0.285	1500	1000	40769,40784,40979,41309,41555,41567,41623,41642,41659,41730,41881,41908,42026,42111	GFP-male-A1GFP-male-A2GFP-male-A3ONT_3-6_male	1	17.0,58.0,33.0,0.0	1500	1500	1	1(B)
754	4	19,59,26,0	104	39	LOC101888150	NA	1.00001000000011e+38	1.10000010011e+30	1.10000011e+37	0.348488619297799	0.468204981112854	0.456228414671922	0.460172596165256	0.308523293336868	0.632431448501863	0.308793241141138	0.632646271249639	125.046467082664	39.769247453	1.152	0.6815	0.3185	2500	1000	20935,21073,21240,21652,22472,22886,23422,31675,32578,35337,35370,35379,35610,35655,35838,35982,36582,36585,36714,37416,37617,37620,37761,37965,37986,38184,38262,38298,38325,38358,38574,38583,39177,39234,39264,39735,39738,40769,40784	GFP-male-A1GFP-male-A2GFP-male-A3ONT_3-6_male	1	19.0,59.0,26.0,0.0	2500	2500	1	1(B)
755	4	14,73,34,0	121	8	LOC101890065	NA	0	1e+05	1e+05	0.960909896709714	0.966657375825479	0.962367243636544	0.960909896709715	0.922976153143387	0.990694599376545	0.927191258092084	0.993049657404513	101.853238503878	22.109021919	1.075	0	1	1500	1000	2895,3078,3462,3501,3668,3686,3710,3767	GFP-male-A1GFP-male-A2GFP-male-A3ONT_3-6_male	1	14.0,73.0,34.0,0.0	1500	1500	1	1(B)
756	4	152,208,130,0	490	8	LOC101893563	NA	1010010	1010010	1010010	0.99794400527453	0.997927100030755	0.997736254346577	0.748987864586986	0.000127618931641984	0.999886392983522	0.000333034851723173	0.999986302761586	359.013966362399	308.398063069	590.225	0.25	0.75	10000	1000	43401,44759,45069,45716,46353,56943,67657,67784	GFP-male-A1GFP-male-A2GFP-male-A3ONT_3-6_male	1	152.0,208.0,130.0,0.0	10000	10000	1	1(B)
758	4	3,11,3,0	17	6	LOC101895162	NA	111100	11	11	0.0873293396747303	0.0407113127752913	0.0783922778724512	0.0873293396747304	0.0161237509551983	0.196006161093551	0.0116631074167402	0.182926984708697	57.10874738349	13.660907391	1.03	1	0	1500	1000	70187,70190,71954,71960,72194,72200	GFP-male-A1GFP-male-A2GFP-male-A3ONT_3-6_male	1	3.0,11.0,3.0,0.0	1500	1500	1	1(B)
759	4	31,54,57,0	142	3	LOC101894618	NA	110	1	1	0.0130971262876813	0.00632119577808698	0.0103955056303217	0.0130971262876813	0.0013984108853559	0.0362848923638816	0.000678181537072577	0.0324084766995934	44.382692886547	21.958902119	1.234	1	0	1500	1000	38705,44973,45219	GFP-male-A1GFP-male-A2GFP-male-A3ONT_3-6_male	1	31.0,54.0,57.0,0.0	1500	1500	1	1(B)
760	4	264,475,215,0	954	17	LOC101894351	NA	11011111111111112	100000000001011	100000000001011	0.0300622303193659	0.0601968795428914	0.420934650682149	0.444532267793917	0.0231420691832353	0.902301058309169	0.0223969492023394	0.900798271931541	19.0224012791132	115.307242535	124.511	0.5	0.5	1500	1000	1302,1332,1708,1711,25867,25915,26107,26206,26851,26935,27271,31434,31542,31979,31985,32168,32170	GFP-male-A1GFP-male-A2GFP-male-A3ONT_3-6_male	1	264.0,475.0,215.0,0.0	1500	1500	1	1(B)
761	4	220,147,192,0	559	7	LOC101894887	NA	1110011	11	11	0.866188060336619	0.866823989170003	0.86114019471065	0.659675180384497	0.0281282667953014	0.890927635354508	0.027685178465884	0.889970534140891	19.0332532230127	56.949713029	81.873	0.25	0.75	1500	1000	55484,55505,55556,57194,58251,63059,64518	GFP-male-A1GFP-male-A2GFP-male-A3ONT_3-6_male	1	220.0,147.0,192.0,0.0	1500	1500	1	1(B)
762	4	32,100,51,0	183	41	LOC101901428	NA	1.000000000101e+40	1.1011100000011e+39	1.11000001101001e+39	0.760645695603025	0.339117533111753	0.380508455559098	0.453976965290397	0.26869240564082	0.782648921727927	0.265775658416028	0.779174106598479	380.601693883401	211.812104797	4.274	0.688833333333333	0.311166666666667	10000	1000	150599,169684,169691,169862,169937,170098,171911,171985,172034,172571,172763,172870,172933,172990,173008,173257,173569,173590,173648,175317,175332,175392,175605,175701,175842,175890,175992,176004,176382,176392,176544,176547,176613,176928,176946,177033,177469,177591,177636,177723,178038	GFP-male-A1GFP-male-A2GFP-male-A3ONT_3-6_male	1	32.0,100.0,51.0,0.0	10000	10000	1	1(B)
764	4	34,53,88,0	175	4	LOC101890270	NA	10	110	110	0.825223321451577	0.831009040315865	0.826857546507578	0.825223321451578	0.767092745848661	0.873704379712788	0.770959834790181	0.876417416948561	272.333375409277	24.873922244	1.037	0	1	1500	1000	48083,48109,48122,48186	GFP-male-A1GFP-male-A2GFP-male-A3ONT_3-6_male	1	34.0,53.0,88.0,0.0	1500	1500	1	1(B)
766	4	25,26,21,0	72	4	LOC101891133	NA	0	111	111	0.298151179514592	0.287836856408062	0.296072171594587	0.298151179514593	0.196463121177829	0.40641610924684	0.192700026542016	0.400542296536258	237.1516899217	20.139785012	1.025	1	0	1500	1000	68014,68032,68050,68074	GFP-male-A1GFP-male-A2GFP-male-A3ONT_3-6_male	1	25.0,26.0,21.0,0.0	1500	1500	1	1(B)
768	4	3,15,25,0	43	17	LOC101890613	NA	11111111101000100	1100000001001	111111100111100	0.776760522249115	0.118637186582524	0.476107794162513	0.481347624065572	0.044984234048748	0.916631622933422	0.0425098022015241	0.911365052363382	19.3276355298067	16.61841496	18.905	0.5	0.5	1500	1000	30973,30985,31165,31168,31201,31219,31910,32115,32161,32196,32344,32358,32388,32394,32730,33704,33786	GFP-male-A1GFP-male-A2GFP-male-A3ONT_3-6_male	1	3.0,15.0,25.0,0.0	1500	1500	1	1(B)
769	4	21,48,38,0	107	7	LOC101890785	NA	1	111110	111110	0.243095276473447	0.243480072086806	0.262569519616415	0.348264765753512	0.178932534002863	0.709393359859388	0.181719388145082	0.711132159714785	19.9447239112169	22.99933582	12.447	0.753	0.247	1500	1000	44154,45365,47410,47425,52054,52057,52500	GFP-male-A1GFP-male-A2GFP-male-A3ONT_3-6_male	1	21.0,48.0,38.0,0.0	1500	1500	1	1(B)
770	4	33,59,140,0	232	13	LOC101888784	NA	1110100010110	10010	110100010111	0.832192654380582	0.831279586204904	0.509467072351555	0.489769861941404	0.0901287308231074	0.867206653149003	0.0897319521258597	0.866426268666951	19.0926516316097	32.137914283	41.754	0.5	0.5	1500	1000	42302,108153,116998,117825,118420,118612,118783,118873,119437,119440,119596,119701,119820	GFP-male-A1GFP-male-A2GFP-male-A3ONT_3-6_male	1	33.0,59.0,140.0,0.0	1500	1500	1	1(B)
772	4	749,4256,25,0	5030	4	LOC101896308	NA	100	11	11	0.24479025882462	0.244631584314781	0.244718040843785	0.362126692906354	0.0649208466878309	0.895118848451624	0.0646372209220078	0.89479129186258	359.108903045603	4067.986762648	176.938	0.75	0.25	10000	1000	16704,17047,17403,17406	GFP-male-A1GFP-male-A2GFP-male-A3ONT_3-6_male	1	749.0,4256.0,25.0,0.0	10000	10000	1	1(B)
774	4	13,12,6,0	31	7	LOC101900797	NA	101000	111010	111010	0.88987820779012	0.915665594551345	0.890775360148159	0.88534217341881	0.762258345129152	0.970960595269249	0.773340894841453	0.97540949471235	60.7015871766751	14.521598098	1.122	0	1	1500	1000	36582,37122,41322,42016,42035,42134,42568	GFP-male-A1GFP-male-A2GFP-male-A3ONT_3-6_male	1	13.0,12.0,6.0,0.0	1500	1500	1	1(B)
775	4	64,103,4,0	171	13	LOC101898579	NA	1010010010	1011110011	1011110011	0.771921575785238	0.770970667104418	0.768952802547112	0.640498122241427	0.103455198761165	0.922482210676979	0.104692070231592	0.923429492150908	19.1660405867973	29.762819232	30.581	0.25	0.75	1500	1000	254886,254895,255021,255041,260903,261077,261102,261128,261651,266501,266504,266555,267103	GFP-male-A1GFP-male-A2GFP-male-A3ONT_3-6_male	1	64.0,103.0,4.0,0.0	1500	1500	1	1(B)
776	4	20,87,28,0	135	19	LOC101899506	NA	1100011010000	10000100010110110	100010111100	0.800249278314156	0.811669116577172	0.794990260319467	0.680603342654281	0.247753276482342	0.867341804478626	0.254000716352293	0.872680643677044	121.991877482927	59.129175876	17.123	0.25	0.75	4000	1000	24655,24706,58305,58312,58353,58436,58439,58516,58580,58583,58622,67141,122697,122732,122821,122964,122988,123183,123421	GFP-male-A1GFP-male-A2GFP-male-A3ONT_3-6_male	1	20.0,87.0,28.0,0.0	4000	4000	1	1(B)
777	4	110,355,13,0	478	12	LOC101898405	NA	11001111	11001111	11001111	0.960728861546514	0.96195133792846	0.957305821707292	0.936738474164919	0.844412678791862	0.975493673167724	0.849187714846321	0.977700637661136	382.414900719219	384.564128404	12.155	0	1	10000	1000	229126,229200,229209,229257,230355,230401,230419,234515,234613,234638,237409,237498	GFP-male-A1GFP-male-A2GFP-male-A3ONT_3-6_male	1	110.0,355.0,13.0,0.0	10000	10000	1	1(B)
778	4	37,254,199,0	490	4	LOC101899832	NA	1101	10	10	0.00180211311749662	0.0019670131814947	0.00209346480165385	0.20624351276827	2.53978415449884e-05	0.843059458575059	1.19017773094755e-05	0.834530400058146	19.0216871024606	45.040441334	351.087	0.75	0.25	1500	1000	199234,199487,199772,199926	GFP-male-A1GFP-male-A2GFP-male-A3ONT_3-6_male	1	37.0,254.0,199.0,0.0	1500	1500	1	1(B)
779	4	29,54,57,0	140	33	LOC101898918	NA	1.00000000011e+32	1.000011100001e+30	1.00111100001101e+31	0.139269010612605	0.788534618787271	0.766940302723773	0.625410204013107	0.104168405285257	0.86837016123487	0.103294505913794	0.867172792006981	363.843459995234	161.126999758	22.41	0.25	0.75	10000	1000	285386,285496,681637,681823,681856,681904,681913,682078,682360,803984,804134,804176,804263,804278,804365,804494,804788,804911,804940,805228,805241,805445,805930,806219,806681,807131,807135,807947,808107,808157,808404,808445,808682	GFP-male-A1GFP-male-A2GFP-male-A3ONT_3-6_male	1	29.0,54.0,57.0,0.0	10000	10000	1	1(B)
780	4	18,72,8,0	98	6	LOC101899331	NA	110000	10	1110	0.0843957184414074	0.0836712833771138	0.497834897754101	0.488728732187431	0.0436626543700265	0.938852772517599	0.0436723652741967	0.938995483517357	19.1011151169149	19.516568908	38.188	0.5	0.5	1500	1000	857169,857187,857348,864412,864961,865064	GFP-male-A1GFP-male-A2GFP-male-A3ONT_3-6_male	1	18.0,72.0,8.0,0.0	1500	1500	1	1(B)
781	4	187,806,227,0	1220	22	LOC101897717	NA	1.0010100010001e+21	1.110100000001e+20	1.110100001001e+20	0.859756810281855	0.865132261578601	0.859537126215566	0.711176965268564	0.231579227390563	0.88965742835154	0.232803003954578	0.890450081717663	359.570796216435	1152.149570131	71.236	0.25	0.75	10000	1000	176801,176811,176856,176955,176979,177054,177232,187957,188294,188500,188503,188551,188600,188737,188740,190495,190717,190741,190888,190921,191037,191074	GFP-male-A1GFP-male-A2GFP-male-A3ONT_3-6_male	1	187.0,806.0,227.0,0.0	10000	10000	1	1(B)
783	4	39,143,63,0	245	10	LOC101899661	NA	11010000	100001111	100101111	0.0534420748609309	0.0507405117467239	0.117075404681669	0.124727944400948	0.0307050714701022	0.243038053524427	0.0261488897715743	0.23736331212465	20.9033613888138	36.417229348	9.523	1	0	1500	1000	196735,197168,197192,197210,197372,197405,197670,198021,198386,198401	GFP-male-A1GFP-male-A2GFP-male-A3ONT_3-6_male	1	39.0,143.0,63.0,0.0	1500	1500	1	1(B)
784	4	405,625,705,0	1735	11	LOC101898053	NA	10010000001	1.101e+09	1101110100	0.0831296440105355	0.288760346281478	0.291083844396804	0.332259306437654	0.0746071611206756	0.694472553546064	0.0726080371784144	0.691403509416125	19.0500284931658	232.631031809	62.456	0.75	0.25	1500	1000	203575,203930,204175,204199,205529,205592,205601,205814,205859,205862,207017	GFP-male-A1GFP-male-A2GFP-male-A3ONT_3-6_male	1	405.0,625.0,705.0,0.0	1500	1500	1	1(B)
785	4	186,385,258,0	829	9	LOC101898232	NA	101000111	111	111	0.950060036753775	0.950272581516999	0.947046128847228	0.723442122371345	0.0346606272071339	0.963170879554055	0.0356414266898175	0.964114643707556	359.135769866569	557.894980449	146.044	0.25	0.75	10000	1000	208608,208700,208782,208836,209082,217051,217212,217260,217606	GFP-male-A1GFP-male-A2GFP-male-A3ONT_3-6_male	1	186.0,385.0,258.0,0.0	10000	10000	1	1(B)
786	4	1,9,3,0	13	3	LOC101897536	NA	1	1	1	0.66671891700683	0.680959112318803	0.638234504757664	0.612642841434331	0.253630902747131	0.814708912695358	0.308358746033595	0.842858586006535	45.9578158465254	13.49914604	1.299	0.1965	0.8035	1500	1000	40239,41337,41441	GFP-male-A1GFP-male-A2GFP-male-A3ONT_3-6_male	1	1.0,9.0,3.0,0.0	1500	1500	1	1(B)
794	4	70,112,84,0	266	3	LOC101889289	NA	0	1	1	0.989085896300229	0.991502960701064	0.989998176761772	0.98915041189252	0.973269666906921	0.998669349702739	0.976592687941863	0.999291028013615	63.1971378066848	29.172879361	1.085	0	1	1500	1000	38530,53356,69517	GFP-male-A1GFP-male-A2GFP-male-A3ONT_3-6_male	1	70.0,112.0,84.0,0.0	1500	1500	1	1(B)
795	4	60,157,104,0	321	16	LOC101890872	NA	10000000100	100110010000100	110110010000100	0.691677018535129	0.683628279090098	0.682209458886489	0.615344577748166	0.29026504402274	0.805494441286124	0.297403779153424	0.811620541501981	39.803774809271	59.713405979	19.258	0.25	0.75	2000	1000	462180,462391,462908,462958,463111,463198,463493,463502,463921,464217,464293,464352,464356,465785,466301,467146	GFP-male-A1GFP-male-A2GFP-male-A3ONT_3-6_male	1	60.0,157.0,104.0,0.0	2000	2000	1	1(B)
796	4	26,56,28,0	110	6	LOC101889912	NA	0	1	1	0.34013236935654	0.333816293095854	0.340016687861079	0.34230174795312	0.258803231481186	0.427949350213546	0.261218533635798	0.429368497301008	196.827912321802	21.87635172	1.029	1	0	1500	1000	147847,147857,147885,147901,154334,162232	GFP-male-A1GFP-male-A2GFP-male-A3ONT_3-6_male	1	26.0,56.0,28.0,0.0	1500	1500	1	1(B)
797	4	102,260,270,0	632	7	LOC101890527	NA	1111111	111111	111111	0.998456122288324	0.99831261354599	0.99832048885939	0.751496268208574	0.00537831912117823	0.99992901208796	0.00691289994935035	0.999997109080923	359.019201348912	386.045922302	743.19	0.25	0.75	10000	1000	349762,349995,350266,350356,365872,365935,366403	GFP-male-A1GFP-male-A2GFP-male-A3ONT_3-6_male	1	102.0,260.0,270.0,0.0	10000	10000	1	1(B)
798	4	21,42,39,0	102	27	LOC101890183	NA	1.11111100110001e+26	1001010001111011072	100001111011101	0.250891341620984	0.266808343713585	0.282837739113608	0.329908068552683	0.185530223342557	0.75611120165	0.177908252033356	0.74500209721292	244.499066358134	83.616039614	1.662	0.875181818181818	0.124818181818182	6500	1000	215123,215209,215213,215253,215302,215661,215749,215777,216301,216329,217181,277297,277308,277339,278179,289168,289192,289356,290068,294218,294757,294772,295063,295088,295106,295127,295179	GFP-male-A1GFP-male-A2GFP-male-A3ONT_3-6_male	1	21.0,42.0,39.0,0.0	6500	6500	1	1(B)
800	4	256,775,84,0	1115	3	LOC101891571	NA	0	0	0	0.999171564520281	0.999416507791317	0.999108982399342	0.766128903735763	0.0575076348522171	0.999970872733043	0.0606574357389656	0.999998421906513	359.04129877326	612.314805999	906.342	0.25	0.75	10000	1000	644135,653060,653160	GFP-male-A1GFP-male-A2GFP-male-A3ONT_3-6_male	1	256.0,775.0,84.0,0.0	10000	10000	1	1(B)
801	4	65,195,97,0	357	13	LOC101892089	NA	10000010000	10001111000	10001111000	0.953944172221694	0.954756452448454	0.94982147789542	0.772171865516188	0.198621841880872	0.972961042480231	0.206174846964481	0.977188258205297	359.759030368705	272.176736276	71.241	0.25	0.75	10000	1000	559366,559395,559555,559762,559834,560223,574579,574690,597613,597861,597970,598080,598285	GFP-male-A1GFP-male-A2GFP-male-A3ONT_3-6_male	1	65.0,195.0,97.0,0.0	10000	10000	1	1(B)
806	4	24,21,50,0	95	5	LOC101891214	NA	10010	1	1	0.28301230603524	0.288737280311037	0.349331899748662	0.468435370650013	0.205370561961994	0.772417638630779	0.199386629615468	0.76336466794561	20.6313192967407	19.404818787	9.572	0.563	0.437	1500	1000	509950,510482,539635,540133,540151	GFP-male-A1GFP-male-A2GFP-male-A3ONT_3-6_male	1	24.0,21.0,50.0,0.0	1500	1500	1	1(B)
808	4	23,75,42,0	140	10	LOC101889743	NA	10000011	11000	11011011	0.791898835168898	0.795128166791741	0.476177718236675	0.474541751367619	0.102227086017375	0.842946506111979	0.101425403193233	0.842203462833939	19.2090149859091	24.304413923	27.035	0.5	0.5	1500	1000	118866,118960,119073,119287,119416,129251,129288,129669,129889,129890	GFP-male-A1GFP-male-A2GFP-male-A3ONT_3-6_male	1	23.0,75.0,42.0,0.0	1500	1500	1	1(B)
809	4	9,29,28,0	66	3	LOC101890698	NA	0	0	0	0.989585934148075	0.996407255569258	0.99340498635756	0.989585934148076	0.952810716710384	0.999359392605292	0.96172316730153	0.999752532118496	29.9973577113068	16.465321496	1.824	0	1	1500	1000	417309,417674,409221	GFP-male-A1GFP-male-A2GFP-male-A3ONT_3-6_male	1	9.0,29.0,28.0,0.0	1500	1500	1	1(B)
810	4	37,94,55,0	186	6	LOC101892262	NA	0	0	0	0.962425862623633	0.962921868689288	0.598521827907225	0.576811815517371	0.145437800460318	0.982559937491228	0.152736353538556	0.986881790268891	360.14509774896	149.489654815	54.35	0.5	0.5	10000	1000	615270,615272,615560,615647,615929,616400	GFP-male-A1GFP-male-A2GFP-male-A3ONT_3-6_male	1	37.0,94.0,55.0,0.0	10000	10000	1	1(B)
812	4	15,126,95,0	236	8	LOC101891743	NA	1000	1110110	1110110	0.251767334113885	0.25077050650302	0.26356206235937	0.384483216490198	0.201305419858462	0.816344393269395	0.199029032158456	0.813249971294389	364.046057559391	183.451268329	23.032	0.75	0.25	10000	1000	432514,432580,432702,432834,433320,433479,450358,450806	GFP-male-A1GFP-male-A2GFP-male-A3ONT_3-6_male	1	15.0,126.0,95.0,0.0	10000	10000	1	1(B)
813	4	29,56,46,0	131	6	LOC101895312	NA	0	0	10	0.976572194346529	0.976856579683828	0.495560647668316	0.506802326259346	0.0144490440709838	0.993665964893534	0.0164292147185369	0.995211085509467	359.294090224716	124.645393752	87.239	0.5	0.5	10000	1000	5039,5295,5598,5599,12062,12183	GFP-male-A1GFP-male-A2GFP-male-A3ONT_3-6_male	1	29.0,56.0,46.0,0.0	10000	10000	1	1(B)
814	4	68,171,100,0	339	14	LOC101890737	NA	11101101111111	0	1.001e+10	0.00343755711162289	0.00367735903841337	0.404093745921059	0.461306598837129	0.000322846605508229	0.992162408422866	1.69513150242264e-05	0.990375374203787	59.0399808761568	70.842463249	291.69	0.5	0.5	2500	1000	39054,39059,39739,43633,44089,46663,46799,49472,49487,49520,49918,50004,50015,50062	GFP-male-A1GFP-male-A2GFP-male-A3ONT_3-6_male	1	68.0,171.0,100.0,0.0	2500	2500	1	1(B)
815	4	68,125,104,0	297	14	LOC101891447	NA	1.01011e+13	0	1.011e+11	0.971162820360042	0.0202390127562184	0.495646755851717	0.494982145494643	0.00942396332154597	0.984395496032229	0.00830013878506052	0.982435624130182	19.0156900068863	38.699579453	149.244	0.5	0.5	1500	1000	201329,201471,201670,202024,202150,202321,202633,202741,202759,202789,202873,203041,203158,203290	GFP-male-A1GFP-male-A2GFP-male-A3ONT_3-6_male	1	68.0,125.0,104.0,0.0	1500	1500	1	1(B)
817	4	706,998,978,0	2682	4	LOC101893516	NA	0	0	111	0.0110537787177531	0.999324871304941	0.509042607284566	0.505307788322527	0.00787500092406328	0.999970166263616	0.00851876914637523	0.999998161274199	359.01295618708	1397.298208498	1290.041	0.5	0.5	10000	1000	302742,302821,305308,305381	GFP-male-A1GFP-male-A2GFP-male-A3ONT_3-6_male	1	706.0,998.0,978.0,0.0	10000	10000	1	1(B)
818	4	382,783,714,0	1879	47	LOC101891165	NA	1.000001e+41	1.00101110000101e+45	1.00101000000101e+45	0.27324824282822	0.298364456254876	0.314841009258151	0.429628404358231	0.261737792929376	0.825992985048293	0.26171553623443	0.825990252415207	39.0901016747532	504.378833334	61.506	0.75	0.25	2000	1000	185743,185782,185884,185920,186079,190246,190327,190462,190501,190702,190747,191309,191458,191491,191536,191752,192121,192304,192370,192400,192409,192454,192511,192565,193057,193084,193630,193651,193708,193723,193861,193891,193915,193975,194356,194404,197131,197209,197357,197484,197748,197762,197861,198104,198144,198206,198464	GFP-male-A1GFP-male-A2GFP-male-A3ONT_3-6_male	1	382.0,783.0,714.0,0.0	2000	2000	1	1(B)
820	4	144,323,208,0	675	33	LOC101892210	NA	11011	1.10000000000011e+27	1.10011110011111e+31	0.149028689071463	0.154076374733803	0.466182187308953	0.481847069212796	0.130571969550683	0.870230999392962	0.129665040077336	0.869124229530217	359.678061975381	713.801985749	64.295	0.5	0.5	10000	1000	232887,232950,233785,233938,233944,234064,234085,234115,234127,234181,234184,234295,234349,234496,234523,234889,235009,235025,235078,235111,235132,235228,235273,235277,235384,235417,235570,235600,235867,235889,236076,236164,236168	GFP-male-A1GFP-male-A2GFP-male-A3ONT_3-6_male	1	144.0,323.0,208.0,0.0	10000	10000	1	1(B)
821	4	48,136,104,0	288	26	LOC101894535	NA	100000000010	1.11000000111e+20	1.01101001001e+22	0.857694581081495	0.144664307516443	0.429123935435958	0.460252389610742	0.0845409992223477	0.885399474237211	0.0886868738573506	0.888174888955109	19.0973107427079	48.907902097	41.363	0.5	0.5	1500	1000	308338,308535,308537,308572,309246,309315,309341,309646,309702,309723,309749,309924,309963,313082,313085,313217,313220,313537,313730,313784,313799,314859,314892,314896,315430,315431	GFP-male-A1GFP-male-A2GFP-male-A3ONT_3-6_male	1	48.0,136.0,104.0,0.0	1500	1500	1	1(B)
822	4	82,347,140,0	569	62	LOC101890992	NA	1.0000000000001e+28	1.11110001110001e+55	1.11101111000111e+57	0.824963680595622	0.269511328821311	0.443970047264089	0.497296121240385	0.237514600750103	0.842472103447265	0.238108549618208	0.843021765633277	160.026963356514	429.411741402	33.9	0.5	0.5	5000	1000	38849,38859,39050,39059,45426,45456,45462,45492,45649,49543,49546,49705,49729,49777,49897,50368,50844,50868,50901,51246,51852,51855,52577,52734,52738,52942,54453,54462,54498,54513,54692,54797,54851,54863,55200,55201,55429,55444,55486,55528,55535,55579,57853,58010,58055,58064,58109,58151,58441,58461,58487,58855,59122,60799,60829,61375,61565,61578,62075,62125,62132,62199	GFP-male-A1GFP-male-A2GFP-male-A3ONT_3-6_male	1	82.0,347.0,140.0,0.0	5000	5000	1	1(B)
824	4	12,21,10,0	43	12	LOC101893849	NA	111000000101	100110011	100110011	0.0902291906565237	0.0803225975879395	0.0983046190900303	0.149568899628492	0.0326460055348904	0.803277386974329	0.0224870154046512	0.726100539758596	22.7418285894394	16.644714527	5.045	0.9325	0.0675	1500	1000	240428,240433,241307,241699,241840,241855,242031,242049,242197,242209,242265,242456	GFP-male-A1GFP-male-A2GFP-male-A3ONT_3-6_male	1	12.0,21.0,10.0,0.0	1500	1500	1	1(B)
825	4	52,106,65,0	223	8	LOC101892037	NA	0	1111101	1111101	0.0296928500369071	0.028787199422985	0.0333065274784697	0.271181532450891	0.0122767972595047	0.999467573974704	0.0144214949342367	0.999970013156844	359.183552631956	181.25524767	124.109	0.75	0.25	10000	1000	227954,228105,228117,229171,229189,229340,229900,229929	GFP-male-A1GFP-male-A2GFP-male-A3ONT_3-6_male	1	52.0,106.0,65.0,0.0	10000	10000	1	1(B)
826	4	22,3,6,0	31	12	LOC101894694	NA	1e+06	1e+10	1e+10	0.181882414435832	0.170241505026618	0.191542423603459	0.198517595146495	0.0900710057730611	0.341651044735117	0.0877607842453896	0.33484531476944	117.791090617252	14.807067071	1.139	1	0	1500	1000	317641,317769,318060,318078,318606,318634,318933,318972,319004,319181,319297,319302	GFP-male-A1GFP-male-A2GFP-male-A3ONT_3-6_male	1	22.0,3.0,6.0,0.0	1500	1500	1	1(B)
827	4	614,1383,1030,0	3027	18	LOC101892835	NA	101010	11111111110100100	11111111110100100	0.316906165200368	0.317569310025531	0.370311504375317	0.464330006525923	0.3017975434043	0.817519083894844	0.299913329665456	0.8146147915348	19.0450422261095	469.946270016	64.351	0.75	0.25	1500	1000	259244,259281,259292,259390,259429,259438,259490,259493,259703,259880,259903,259973,260018,260033,260190,260437,260481,260591	GFP-male-A1GFP-male-A2GFP-male-A3ONT_3-6_male	1	614.0,1383.0,1030.0,0.0	1500	1500	1	1(B)
828	4	153,230,190,0	573	18	LOC101893346	NA	121	110	110	0.995176133329031	0.995323464967411	0.994156277321238	0.767167990116761	0.0697226883814857	0.999183981099849	0.0743770534066126	0.999548233886615	19.0134770648368	65.533126937	349.627	0.25	0.75	1500	1000	292739,292759,295746,295916,295922,297538,297979,298183,298222,298240,298369,298555,298703,298712,299039,299332,299333,299392	GFP-male-A1GFP-male-A2GFP-male-A3ONT_3-6_male	1	153.0,230.0,190.0,0.0	1500	1500	1	1(B)
829	4	486,1627,674,0	2787	8	LOC101892377	NA	1000	1000	1000	0.967716785882978	0.967593452517926	0.966356487719878	0.733945320451209	0.0282812715858836	0.973743896513871	0.028786131857359	0.974190054005674	359.035197998536	1908.781358711	328.614	0.25	0.75	10000	1000	245804,245805,245868,246050,246437,247546,247548,247793	GFP-male-A1GFP-male-A2GFP-male-A3ONT_3-6_male	1	486.0,1627.0,674.0,0.0	10000	10000	1	1(B)
831	4	994,1285,2034,0	4313	17	LOC101892549	NA	1000	11100000000001	11101111110110	0.222435201195059	0.823891096459724	0.523206858938772	0.523114521955303	0.21151569980109	0.835078374628881	0.210738661528218	0.833633737378438	19.0179254853482	681.465972942	132.06	0.5	0.5	1500	1000	249755,254534,254574,254961,255016,255048,255751,255772,255892,255928,256171,256240,256273,256279,256393,256477,252174	GFP-male-A1GFP-male-A2GFP-male-A3ONT_3-6_male	1	994.0,1285.0,2034.0,0.0	1500	1500	1	1(B)
832	4	285,381,18,0	684	4	LOC101894373	NA	11	11	11	0.998486924380006	0.998336527678176	0.998332864238953	0.842579541925382	0.351186384465567	0.999929449030497	0.359204912430329	0.999998008207031	359.413099085353	402.125756486	271.351	0.25	0.75	10000	1000	288265,288276,288492,288582	GFP-male-A1GFP-male-A2GFP-male-A3ONT_3-6_male	1	285.0,381.0,18.0,0.0	10000	10000	1	1(B)
835	4	1052,4031,2898,0	7981	141	LOC101891628	NA	1.11001000001e+139	1.10110001001e+136	1.00001110001001e+139	0.701017498998641	0.679685364618023	0.45718192217125	0.455419412558467	0.20130769507679	0.707533421422303	0.200832247566664	0.707012300891033	219.115449327982	18176.379141952	124.565	0.5	0.5	6500	1000	205699,206049,206352,206385,206673,206724,206742,206853,206856,206946,207009,207027,207087,207225,207491,207503,207693,207882,208422,208602,208776,208908,208959,209112,209295,209298,209457,209763,210225,210660,210960,210972,211131,211203,211548,211602,211611,211656,211662,211719,211785,213982,214032,214093,214117,214267,214291,214360,214389,214420,214522,214540,214591,214609,214654,214675,215074,…	GFP-male-A1GFP-male-A2GFP-male-A3ONT_3-6_male	1	1052.0,4031.0,2898.0,0.0	6500	6500	1	1(B)
836	4	1264,2336,833,0	4433	7	LOC101893185	NA	110011	110000	110011	0.999722463342485	0.99958477477905	0.688080765766031	0.676261455196236	0.341187273839896	0.999990200470197	0.343740292157112	0.999999788749969	359.09619303027	3628.333695925	259.549	0.5	0.5	10000	1000	281635,281650,281687,281731,282151,282233,282235	GFP-male-A1GFP-male-A2GFP-male-A3ONT_3-6_male	1	1264.0,2336.0,833.0,0.0	10000	10000	1	1(B)
837	4	31,96,35,0	162	8	LOC101894682	NA	11000001	1	100001	0.829371314761757	0.81992287364166	0.774179926861535	0.642022106559113	0.156445576856371	0.874953822876973	0.154313844394719	0.872086111951428	19.2810953385444	25.070116644	23.417	0.25	0.75	1500	1000	19859,19865,20240,20867,21236,22210,22571,24040	GFP-male-A1GFP-male-A2GFP-male-A3ONT_3-6_male	1	31.0,96.0,35.0,0.0	1500	1500	1	1(B)
838	4	138,335,326,0	799	9	LOC101894521	NA	2e+08	11100110	11100110	0.203885006235141	0.201069259876684	0.203289846171619	0.203890858575947	0.175299912063101	0.233804842851058	0.174938600831443	0.232498500442963	500	86.141563835	1.002	1	0	1500	1000	8377,8473,8518,8857,9763,9805,9850,13307,14439	GFP-male-A1GFP-male-A2GFP-male-A3ONT_3-6_male	1	138.0,335.0,326.0,0.0	1500	1500	1	1(B)
839	4	327,453,446,0	1226	6	LOC101894362	NA	0	11	1111	0.330670585350612	0.330586938173547	0.33053659753899	0.40932037910767	0.223029580165989	0.753013525332698	0.223097702839446	0.753052195545478	360.589463578211	802.234474724	41.833	0.75	0.25	10000	1000	5280,5316,5775,5799,6706,6830	GFP-male-A1GFP-male-A2GFP-male-A3ONT_3-6_male	1	327.0,453.0,446.0,0.0	10000	10000	1	1(B)
840	4	9,35,28,0	72	4	LOC101894822	NA	0	100	100	0.60502681580907	0.595176467185987	0.578317222761261	0.563715579417651	0.376473407275217	0.694095819356017	0.383960195747004	0.701538183427347	78.0790451648947	17.702353706	1.21	0.2125	0.7875	1500	1000	107243,110958,111937,111969	GFP-male-A1GFP-male-A2GFP-male-A3ONT_3-6_male	1	9.0,35.0,28.0,0.0	1500	1500	1	1(B)
841	4	26,664,458,0	1148	8	LOC101894051	NA	10000001	1	1	0.858608227085016	0.858787671762834	0.854366029709807	0.671185941686361	0.0972724203791267	0.877072039233261	0.0976286564463497	0.877370270270327	359.349945243871	758.011035076	90.141	0.25	0.75	10000	1000	9653,10728,11232,11622,12500,12561,12856,15347	GFP-male-A1GFP-male-A2GFP-male-A3ONT_3-6_male	1	26.0,664.0,458.0,0.0	10000	10000	1	1(B)
842	4	11,42,27,0	80	8	LOC101894395	NA	1	1111111	1111111	0.345041978507105	0.359233514859369	0.378623301534249	0.396245710801003	0.260689381915215	0.61780649821066	0.25237690880291	0.607964223912821	104.944113913209	23.379519483	1.03	0.86	0.14	2000	1000	38299,38356,63289,63475,63499,63598,64365,71510	GFP-male-A1GFP-male-A2GFP-male-A3ONT_3-6_male	1	11.0,42.0,27.0,0.0	2000	2000	1	1(B)
843	4	170,350,81,0	601	12	LOC101893876	NA	10001	1000000110	1100000110	0.284798560709638	0.293041388044349	0.306340960530272	0.381035231602006	0.25691136086677	0.658476923433238	0.256095851377463	0.657016580637205	19.3441261906636	70.090839779	21.019	0.75	0.25	1500	1000	4503,4810,4960,5143,5172,5653,5770,5851,5881,5908,6217,6786	GFP-male-A1GFP-male-A2GFP-male-A3ONT_3-6_male	1	170.0,350.0,81.0,0.0	1500	1500	1	1(B)
845	4	4,9,6,0	19	4	LOC101895153	NA	10	0	1	0.450528772121649	0.488006835757662	0.470888055702412	0.470130593038381	0.242594265993302	0.706536312461808	0.213191224941185	0.670690302960182	64.1023507602539	13.76119636	1.113	0.591	0.409	1500	1000	29593,30055,30091,30175	GFP-male-A1GFP-male-A2GFP-male-A3ONT_3-6_male	1	4.0,9.0,6.0,0.0	1500	1500	1	1(B)
846	4	15,38,20,0	73	5	LOC101894224	NA	0	1111	1111	0.317300205371683	0.335751735855862	0.332493105156479	0.334351383216029	0.215272918056082	0.470981210288591	0.206960356192925	0.450953347788475	159.924273226157	18.275579218	1.063	0.9845	0.0155	1500	1000	24849,24945,25002,25542,26174	GFP-male-A1GFP-male-A2GFP-male-A3ONT_3-6_male	1	15.0,38.0,20.0,0.0	1500	1500	1	1(B)
847	4	29,41,27,0	97	43	LOC101901121	NA	1.00010000000011e+42	1.000010111e+41	1.00010000101e+37	0.136052256509765	0.162450284577829	0.51415541604968	0.488363115823206	0.102446016197931	0.875854603031272	0.100057431734463	0.872955510156132	364.666265381495	134.103156492	18.084	0.5	0.5	10000	1000	8775,9290,9302,9732,9872,9909,9912,10119,11034,11484,11577,11744,11747,11997,12000,12184,12195,12294,12340,12420,12528,12531,12892,13359,13365,13665,13692,13702,13758,13893,14232,14640,15387,15390,15444,15480,15648,15650,16095,16440,16443,17001,3610	GFP-male-A1GFP-male-A2GFP-male-A3ONT_3-6_male	1	29.0,41.0,27.0,0.0	10000	10000	1	1(B)
848	4	91,155,90,0	336	10	LOC101900942	NA	1011111	1011111	1011111	0.924627357358454	0.928578382415259	0.92439544396077	0.923451295821078	0.894789894590719	0.948789579348284	0.897232918919152	0.9507564775482	390.852692315899	39.344939211	1.017	0	1	1500	1000	28068,30081,31173,31174,31346,32057,33053,33262,33298,33303	GFP-male-A1GFP-male-A2GFP-male-A3ONT_3-6_male	1	91.0,155.0,90.0,0.0	1500	1500	1	1(B)
853	4	23,28,51,0	102	9	LOC101898515	NA	1011	1e+07	10011000	0.256978280998773	0.250382682045998	0.269254037781872	0.37254211770403	0.174639379577816	0.792026685590883	0.175547357182296	0.792488536750931	19.7637620531506	22.162508359	13.535	0.75	0.25	1500	1000	25444,25565,25628,25754,25829,25847,27628,27962,27991	GFP-male-A1GFP-male-A2GFP-male-A3ONT_3-6_male	1	23.0,28.0,51.0,0.0	1500	1500	1	1(B)
855	4	7,20,12,0	39	5	LOC101892959	NA	1100	1011	1011	0.916664768300492	0.924642007697995	0.906203478030073	0.749968906878207	0.174706594732994	0.974142612125132	0.19387440455259	0.985508471890254	19.3668729743521	14.829020925	20.864	0.25	0.75	1500	1000	126055,154272,168330,168485,175434	GFP-male-A1GFP-male-A2GFP-male-A3ONT_3-6_male	1	7.0,20.0,12.0,0.0	1500	1500	1	1(B)
857	4	19,15,10,0	44	3	LOC101893585	NA	0	1	1	0.848878405468477	0.860857723098405	0.830206310180311	0.64227388586577	0.0023593403272966	0.93111555905044	1.42158128778992e-05	0.920059653461058	363.838917060591	69.528584606	22.791	0.25	0.75	10000	1000	200444,200445,208659	GFP-male-A1GFP-male-A2GFP-male-A3ONT_3-6_male	1	19.0,15.0,10.0,0.0	10000	10000	1	1(B)
858	4	55,82,117,0	254	7	LOC101893753	NA	0	10011	110011	0.275297201106387	0.273940169229615	0.438073602775373	0.451356667329442	0.232060508586182	0.691341104664425	0.229992469317647	0.687356929756295	40.0000346710543	41.512096861	17.284	0.5	0.5	2000	1000	281297,281674,281808,281863,282418,282517,282578	GFP-male-A1GFP-male-A2GFP-male-A3ONT_3-6_male	1	55.0,82.0,117.0,0.0	2000	2000	1	1(B)
860	4	1,10,5,0	16	9	LOC101899727	NA	1000100	11100111	11110111	0.85314897668806	0.840915786031506	0.555584481391601	0.539266686098773	0.0886801910731341	0.944151975164325	0.12518982785113	0.966584593261457	72.135104325359	18.631192591	1.135	0.447666666666667	0.552333333333333	2500	1000	3609,3730,13592,13847,13995,14600,14831,15030,15417	GFP-male-A1GFP-male-A2GFP-male-A3ONT_3-6_male	1	1.0,10.0,5.0,0.0	2500	2500	1	1(B)
865	4	5,74,42,0	121	4	LOC101892630	NA	0	0	0	0.863329605082599	0.874178128825031	0.866271466930337	0.863329605082598	0.795454417691996	0.913717836305283	0.805632795220989	0.919740106424907	308.21161663542	22.191344349	1.014	0	1	1500	1000	56019,56020,56098,56632	GFP-male-A1GFP-male-A2GFP-male-A3ONT_3-6_male	1	5.0,74.0,42.0,0.0	1500	1500	1	1(B)
866	4	1903,11123,73,0	13099	7	LOC101891479	NA	110111	110111	110111	0.994906689179189	0.994708196577349	0.994651957385157	0.763689021101828	0.0671335027856614	0.996023966475123	0.0679798144527388	0.996326081939175	359.013417563507	8522.033687994	1696.716	0.25	0.75	10000	1000	22040,22366,22507,22561,22627,22675,22897	GFP-male-A1GFP-male-A2GFP-male-A3ONT_3-6_male	1	1903.0,11123.0,73.0,0.0	10000	10000	1	1(B)
867	4	29,39,22,0	90	5	LOC101892005	NA	1100	1111	1111	0.892535616801702	0.892965003709741	0.877741109055346	0.707887912036451	0.118956340009879	0.941442472468917	0.125947776570066	0.945219148908593	19.1657452159488	19.142313951	28.992	0.25	0.75	1500	1000	60644,61195,61881,64811,65184	GFP-male-A1GFP-male-A2GFP-male-A3ONT_3-6_male	1	29.0,39.0,22.0,0.0	1500	1500	1	1(B)
868	4	386,3277,81,0	3744	8	LOC101891302	NA	1000010	111	111000	0.0192926691651176	0.614087653781501	0.615800313714807	0.55808879067712	0.016028540494701	0.987765680462188	0.0164427886796321	0.988081426091034	19.0159503311923	486.494174338	197.487	0.25	0.75	1500	1000	14466,14694,14706,14832,14844,14900,14922,15567	GFP-male-A1GFP-male-A2GFP-male-A3ONT_3-6_male	1	386.0,3277.0,81.0,0.0	1500	1500	1	1(B)
872	4	19,36,47,0	102	5	LOC101898106	NA	11000	1111	1111	0.105876330515897	0.0983260070363191	0.103521192373829	0.107157463342555	0.0548785383012207	0.17722865364616	0.0480477414285269	0.168921965452318	251.54618522892	20.202763983	1.03	1	0	1500	1000	32873,33565,33710,33784,33786	GFP-male-A1GFP-male-A2GFP-male-A3ONT_3-6_male	1	19.0,36.0,47.0,0.0	1500	1500	1	1(B)
873	4	25,36,34,0	95	3	LOC101897535	NA	10	1	1	0.227280913852445	0.220865160151863	0.224976956165931	0.227280913852445	0.147572686241507	0.318572166878889	0.142367413903658	0.312514654636406	264.042799373646	19.56313632	1.031	1	0	1500	1000	1023,1240,4067	GFP-male-A1GFP-male-A2GFP-male-A3ONT_3-6_male	1	25.0,36.0,34.0,0.0	1500	1500	1	1(B)
874	4	0,31,8,0	39	22	LOC101895678	NA	1.11111111111111e+21	1100	1100	0.0213456343579529	0.130851484454871	0.143980416274871	0.278848291250819	0.00563509299507358	0.876758527327387	0.00297085133644609	0.857244923203377	39.8581172891042	20.887714182	19.255	0.75	0.25	2000	1000	94524,94858,94860,95187,95205,95649,95661,107132,107310,107366,107375,107438,107459,107483,107519,107780,107828,107897,107990,107993,112164,112625	GFP-male-A1GFP-male-A2GFP-male-A3ONT_3-6_male	1	0.0,31.0,8.0,0.0	2000	2000	1	1(B)
876	4	18,136,83,0	237	28	LOC101894490	NA	1.0000000001e+16	1.00111111101e+26	1.1111110100011e+23	0.244122308452033	0.0544044798763888	0.156987163573391	0.307845599540382	0.0131360667162298	0.902336531916393	0.0113357264242024	0.89720943232408	19.0678793599167	40.740266017	57.4	0.75	0.25	1500	1000	1038610,1038619,1038728,1038989,1039070,1039108,1039121,1040565,1040575,1040888,1041009,1044292,1044457,1044618,1044641,1044839,1045360,1045377,1045528,1045712,1046024,1046035,1046066,1046111,1049060,1049119,1049143,1049640	GFP-male-A1GFP-male-A2GFP-male-A3ONT_3-6_male	1	18.0,136.0,83.0,0.0	1500	1500	1	1(B)
878	4	131,289,424,0	844	5	LOC101893477	NA	1	0	1110	0.34180037865167	0.908166932903629	0.637233228879143	0.62497018759172	0.315247359192171	0.924247502699435	0.318057852010508	0.926290809870327	359.808888444883	543.660796208	62.95	0.5	0.5	10000	1000	1129546,1129666,1130214,1130442,1140114	GFP-male-A1GFP-male-A2GFP-male-A3ONT_3-6_male	1	131.0,289.0,424.0,0.0	10000	10000	1	1(B)
879	4	1,222,1,0	224	5	LOC101893803	NA	10000	1111	1111	0.0044181695538551	0.00171002308739156	0.00351143497624178	0.0044181695538551	6.49344555687259e-05	0.0134877743278621	2.6373719046598e-05	0.0111975890980066	41.0158188326383	28.354814934	1.995	1	0	1500	1000	1118625,1118626,1121168,1121324,1121441	GFP-male-A1GFP-male-A2GFP-male-A3ONT_3-6_male	1	1.0,222.0,1.0,0.0	1500	1500	1	1(B)
880	4	42,69,6,0	117	13	LOC109612329	NA	0	111	110	0.932668878336304	0.93075501635261	0.920850636447878	0.710916926455865	0.0262367950160275	0.964327866527329	0.0292347095473427	0.966606964835363	19.0721947891169	23.575879093	46.525	0.25	0.75	1500	1000	1156766,1157277,1157280,1158429,1158495,1164318,1165206,1165233,1176822,1176840,1176862,1187700,1187804	GFP-male-A1GFP-male-A2GFP-male-A3ONT_3-6_male	1	42.0,69.0,6.0,0.0	1500	1500	1	1(B)
881	4	451,14,199,0	664	4	LOC101894811	NA	0	101	101	0.0852747173381705	0.084889416846495	0.0897007770337553	0.309013525291001	0.0664226810229386	0.986863425136868	0.0679035879905096	0.987978399016339	359.23046501443	407.411797667	116.572	0.75	0.25	10000	1000	1064004,1064100,1064195,1072852	GFP-male-A1GFP-male-A2GFP-male-A3ONT_3-6_male	1	451.0,14.0,199.0,0.0	10000	10000	1	1(B)
882	4	20,403,5,0	428	9	LOC101893642	NA	0	1e+05	1e+05	0.9452893967824	0.94743888178804	0.950575208255302	0.958058972665234	0.923717196884766	0.999603275297688	0.927971415097314	0.999975443535595	421.299669696271	294.865633559	6.844	0	1	10000	1000	1125231,1125319,1125405,1125477,1125489,1128306,1128351,1128474,1128480	GFP-male-A1GFP-male-A2GFP-male-A3ONT_3-6_male	1	20.0,403.0,5.0,0.0	10000	10000	1	1(B)
884	4	23,43,14,0	80	5	LOC101892961	NA	0	0	0	0.957733794106936	0.962682664714127	0.959930899495534	0.957733794106935	0.910364959951486	0.990834342581287	0.91927712087489	0.994641355038937	77.0432836795527	17.982060104	1.055	0	1	1500	1000	4785,12747,36406,36773,36942	GFP-male-A1GFP-male-A2GFP-male-A3ONT_3-6_male	1	23.0,43.0,14.0,0.0	1500	1500	1	1(B)
885	4	423,786,881,0	2090	189	LOC101893139	NA	1.101e+188	1.000011e+187	1.00001111111011e+187	0.385209245628528	0.710428018543148	0.606175699250979	0.604264187829264	0.372884324582053	0.774867564249024	0.374436137252012	0.776178349536262	360.93239571511	7197.476705961	28.321	0.25	0.75	10000	1000	63083,63241,63267,63342,63628,63685,63733,63757,66076,66181,66375,66482,66576,66738,66759,67083,67107,67629,68049,68181,68208,68490,68637,68700,69510,69528,69567,69685,70051,70072,70794,70803,70830,70839,70878,71517,71530,71572,71610,71806,72109,72121,72328,72445,72541,73006,73262,73397,73532,73574,73998,74013,74797,74841,77364,80552,82041,83772,85571,85577,87168,87394,89472,89562,89571,90060,900…	GFP-male-A1GFP-male-A2GFP-male-A3ONT_3-6_male	1	423.0,786.0,881.0,0.0	10000	10000	1	1(B)
887	4	84,23,30,0	137	9	LOC101894651	NA	0	110000	111111	0.230078796091122	0.228543540300194	0.543293909109783	0.576489455605941	0.173828267900513	0.998967060969926	0.184996645858389	0.999930762546956	361.370888338653	134.182794775	36.785	0.5	0.5	10000	1000	1063170,1063185,1063215,1063314,1063347,1063465,1063590,1063958,1064004	GFP-male-A1GFP-male-A2GFP-male-A3ONT_3-6_male	1	84.0,23.0,30.0,0.0	10000	10000	1	1(B)
890	4	190,331,199,0	720	2	LOC101889715	NA	0	0	0	0.985007331559828	0.98668866238768	0.9853971618089	0.984846157828814	0.97425972900991	0.992732324213571	0.976236361129801	0.993876272308015	186.748314770903	57.902574452	1.052	0	1	1500	1000	102337,103801	GFP-male-A1GFP-male-A2GFP-male-A3ONT_3-6_male	1	190.0,331.0,199.0,0.0	1500	1500	1	1(B)
891	4	3,1,9,0	13	4	LOC109613599	NA	0	1	1	0.849864460356692	0.93596958573476	0.860147628772373	0.833195829621867	0.509933436187557	0.978794473896269	0.554933326743237	0.983693684123685	29.4019666329592	13.197443832	1.063	0.023	0.977	1500	1000	39010,40861,41295,41358	GFP-male-A1GFP-male-A2GFP-male-A3ONT_3-6_male	1	3.0,1.0,9.0,0.0	1500	1500	1	1(B)
895	4	2,22,6,0	30	5	LOC101894371	NA	1100	1111	1111	0.753471117851981	0.760954620244985	0.550348651622342	0.506816472477026	0.137744051399529	0.867423761341622	0.131965612290528	0.860432480785239	47.6142958624956	17.275576936	1.137	0.478	0.522	2000	1000	482163,482582,482818,484246,484413	GFP-male-A1GFP-male-A2GFP-male-A3ONT_3-6_male	1	2.0,22.0,6.0,0.0	2000	2000	1	1(B)
897	4	4,14,15,0	33	3	LOC101892718	NA	0	1	1	0.403493921461163	0.386687869481796	0.447779281622395	0.451787881032609	0.266597833110778	0.652999911651449	0.248869276840366	0.633826273809245	140.555710513223	14.995676662	1.037	0.678	0.322	1500	1000	491027,491029,491624	GFP-male-A1GFP-male-A2GFP-male-A3ONT_3-6_male	1	4.0,14.0,15.0,0.0	1500	1500	1	1(B)
898	4	18,33,21,0	72	11	LOC101893002	NA	10000	1111000101	1111000011	0.658548897083658	0.647242994988403	0.541472000244724	0.502357611607934	0.253623043395823	0.742131764696368	0.252184324696047	0.740217822878991	97.5655524430703	31.876637835	1.111	0.474375	0.525625	3000	1000	495405,514006,514513,514519,514642,514745,514788,514812,515103,515112,515140	GFP-male-A1GFP-male-A2GFP-male-A3ONT_3-6_male	1	18.0,33.0,21.0,0.0	3000	3000	1	1(B)
902	4	44,52,52,0	148	3	LOC109612414	NA	0	0	0	0.651753279226628	0.657334224197486	0.652416637780523	0.651490861343814	0.576922833971942	0.724432072377104	0.580175470925495	0.726790780914299	500	22.376481666	1.028	0	1	1500	1000	230594,230734,231229	GFP-male-A1GFP-male-A2GFP-male-A3ONT_3-6_male	1	44.0,52.0,52.0,0.0	1500	1500	1	1(B)
912	4	69,97,77,0	243	13	LOC101896120	NA	1101100001000	101100001000	101100001000	0.874351003369965	0.87532809052958	0.790409570198644	0.684473237529986	0.242795610593003	0.90711046126813	0.249843762005363	0.911632215381912	79.8649397407542	63.579063	26.989	0.25	0.75	3000	1000	275172,275382,275475,275606,275643,275824,276481,276564,276702,276748,277117,277120,277226	GFP-male-A1GFP-male-A2GFP-male-A3ONT_3-6_male	1	69.0,97.0,77.0,0.0	3000	3000	1	1(B)
913	4	4,7,13,0	24	2	LOC101893362	NA	0	1	1	0.277754126155281	0.276954353052223	0.286306296263998	0.29085978382298	0.124726465440242	0.488805590596951	0.117519500772419	0.466842379016891	100.483040688426	13.776697358	1.068	0.98	0.02	1500	1000	41176,41303	GFP-male-A1GFP-male-A2GFP-male-A3ONT_3-6_male	1	4.0,7.0,13.0,0.0	1500	1500	1	1(B)
914	4	1,6,6,0	13	12	LOC101897168	NA	100001000100	11111110000	1101110000	0.22448766241566	0.314358775273414	0.351126773034522	0.371072901197999	0.142159887131505	0.681729677285494	0.112064395295598	0.645350521613874	48.7291343351492	13.764685991	1.082	0.806	0.194	1500	1000	265463,265977,265994,266613,266623,269470,269890,269901,271448,272016,272065,272100	GFP-male-A1GFP-male-A2GFP-male-A3ONT_3-6_male	1	1.0,6.0,6.0,0.0	1500	1500	1	1(B)
916	4	31,65,37,0	133	4	LOC101895309	NA	1111	111	111	0.768971956932269	0.771764303250765	0.754384398374803	0.59548922356918	0.0482740766023077	0.831792341162048	0.0448574449425845	0.827282342631326	363.115941016913	114.663405031	26.186	0.25	0.75	10000	1000	238397,238941,239001,239041	GFP-male-A1GFP-male-A2GFP-male-A3ONT_3-6_male	1	31.0,65.0,37.0,0.0	10000	10000	1	1(B)
917	4	21,49,35,0	105	19	LOC101894865	NA	110000	101111111111001008	101111111111101008	0.125958621851784	0.137863027473727	0.151359016890412	0.311073132155501	0.0766987342164397	0.879058871553668	0.0776304218478481	0.880182205328921	19.2296959881269	22.423560252	24.473	0.75	0.25	1500	1000	161037,177358,188070,188234,188237,188531,188774,188870,188994,189101,189272,189301,189324,189503,189677,189697,189767,189895,189929	GFP-male-A1GFP-male-A2GFP-male-A3ONT_3-6_male	1	21.0,49.0,35.0,0.0	1500	1500	1	1(B)
918	4	5,6,5,0	16	13	LOC101896820	NA	100111000011	1e+09	111111110110	0.816157955800462	0.26851151228426	0.486594492284173	0.490881864862477	0.117349436062321	0.898465200968705	0.103502543911001	0.879622478182086	130.971054651149	23.230596058	1.158	0.5163	0.4837	3500	1000	77087,78377,79308,79311,79803,79809,79878,80103,80106,80393,80394,80550,80589	GFP-male-A1GFP-male-A2GFP-male-A3ONT_3-6_male	1	5.0,6.0,5.0,0.0	3500	3500	1	1(B)
919	4	46,102,48,0	196	15	LOC101897344	NA	101000011000111	110000011000	110000011000	0.151230709389051	0.142310561066863	0.140065921396171	0.137351501240634	0.0665167855751324	0.199766248217275	0.0684243499378545	0.201107518601692	111.011204685599	46.597536146	2.74	1	0	2500	1000	277445,278395,279431,279618,279629,279727,279730,279847,279895,280135,280426,281380,281401,282883,282884	GFP-male-A1GFP-male-A2GFP-male-A3ONT_3-6_male	1	46.0,102.0,48.0,0.0	2500	2500	1	1(B)
924	4	15,31,14,0	60	5	LOC101896951	NA	10	0	10	0.870874430313701	0.877141483364991	0.531850898000956	0.530814996702803	0.114404059229061	0.932801664539337	0.119695850516781	0.937500923593733	364.710216001251	78.889819547	20.77	0.5	0.5	10000	1000	79110,79305,90387,90516,90572	GFP-male-A1GFP-male-A2GFP-male-A3ONT_3-6_male	1	15.0,31.0,14.0,0.0	10000	10000	1	1(B)
926	4	65,136,103,0	304	40	LOC101893598	NA	1.11110010001111e+30	1.11110001e+38	1.11001101000011e+38	0.231331063755864	0.244790969179874	0.246911804215303	0.355624441267878	0.0916948625542169	0.842542975553804	0.0890258296398659	0.836008004019732	19.1421762149014	56.148803208	33.477	0.75	0.25	1500	1000	53539,53647,53738,53749,58188,58200,58322,58323,58571,58604,58673,58691,58980,58998,59137,59140,59338,59503,59554,59578,59635,60008,60133,60475,60484,60520,60647,61041,61056,62310,62453,62639,62769,62790,62856,62875,99769,100063,100419,100495	GFP-male-A1GFP-male-A2GFP-male-A3ONT_3-6_male	1	65.0,136.0,103.0,0.0	1500	1500	1	1(B)
927	4	8,20,5,0	33	9	LOC101890652	NA	1100	1010011	1010011	0.228524965240996	0.190289099562898	0.24955672334334	0.331708865971589	0.099915182559587	0.829505218243969	0.0899590843612271	0.811714365979921	23.2871504661784	15.045899961	2.302	0.791	0.209	1500	1000	291766,291897,291958,291966,293887,324208,324322,324412,324445	GFP-male-A1GFP-male-A2GFP-male-A3ONT_3-6_male	1	8.0,20.0,5.0,0.0	1500	1500	1	1(B)
928	4	2,24,5,0	31	21	LOC101901487	NA	1.11001111111011e+20	101110011000100096	1.0001110011e+19	0.180947422325663	0.181576251402621	0.166399441633009	0.180887131199244	0.0194792640854174	0.676213882629275	0.00680308130539254	0.351428710819815	71.8854253141919	22.252119787	3.166	0.966333333333333	0.0336666666666667	2500	1000	16625,16658,16986,17081,17089,17497,17521,17538,17750,18105,18150,18162,18477,18801,18933,19281,19911,20190,20202,20499,20502	GFP-male-A1GFP-male-A2GFP-male-A3ONT_3-6_male	1	2.0,24.0,5.0,0.0	2500	2500	1	1(B)
929	4	35,108,55,0	198	15	LOC101900286	NA	100	1011100010111	1011101110111	0.656773602729916	0.668385729180521	0.651216206634822	0.650891833974523	0.588007783008049	0.713570129415979	0.589526125973259	0.714261243492071	278.866194207196	31.488880884	1.136	0	1	1500	1000	483,2041,3762,4228,4661,4756,4797,4958,5143,5149,6083,6591,9928,9957,10259	GFP-male-A1GFP-male-A2GFP-male-A3ONT_3-6_male	1	35.0,108.0,55.0,0.0	1500	1500	1	1(B)
930	4	43,115,55,0	213	43	LOC101893147	NA	1.110100100011e+42	1.00001111100101e+39	1.00001111100101e+39	0.21073140530838	0.153765545524267	0.189526893862425	0.195129146797408	0.106936072928367	0.300945049156647	0.103687052498251	0.296425604283872	155.666245951223	102.934325155	4.799	1	0	4000	1000	159640,159661,160050,166342,166535,166753,168494,168638,173259,173351,173488,173815,173818,174190,174193,174238,174343,174346,174754,174811,174822,175057,175135,175348,175369,175660,175933,175981,176020,176359,176736,176779,176995,177127,177142,177421,177505,193174,197645,197900,197992,198041,198058	GFP-male-A1GFP-male-A2GFP-male-A3ONT_3-6_male	1	43.0,115.0,55.0,0.0	4000	4000	1	1(B)
932	4	6,40,10,0	56	6	LOC101892678	NA	110000	1111	1111	0.101088207458091	0.0929496586573072	0.115415766879892	0.253231425915825	0.0364519380100069	0.76823486290659	0.0292150979547568	0.758910585249611	19.4249772677764	17.183185403	17.642	0.75	0.25	1500	1000	91304,91336,93561,93600,93826,94758	GFP-male-A1GFP-male-A2GFP-male-A3ONT_3-6_male	1	6.0,40.0,10.0,0.0	1500	1500	1	1(B)
933	4	8,12,6,0	26	11	LOC101892856	NA	10000	11110010	1011001111	0.105107273074566	0.825978658306455	0.697375679182601	0.525572914251963	0.0258201754825927	0.939277349236237	0.014186160092011	0.917726319863147	19.5807176631574	14.538924432	12.485	0.4055	0.5945	1500	1000	103615,103649,103878,103884,103929,103931,104176,104223,104224,104489,104618	GFP-male-A1GFP-male-A2GFP-male-A3ONT_3-6_male	1	8.0,12.0,6.0,0.0	1500	1500	1	1(B)
935	4	100,170,121,0	391	2	LOC101896950	NA	10	1	1	0.00322419936398029	0.000487433047017026	0.00222393814187333	0.00322419936398028	1.23943922498664e-05	0.0117870680329834	4.92448483693592e-06	0.0101259298201896	48.0327865182137	37.442950893	1.608	1	0	1500	1000	112945,114175	GFP-male-A1GFP-male-A2GFP-male-A3ONT_3-6_male	1	100.0,170.0,121.0,0.0	1500	1500	1	1(B)
940	4	4,34,9,0	47	11	LOC101887648	NA	100	11111110	1011000110	0.329913833305683	0.458591006699199	0.491108330358473	0.500116930565562	0.280899151961186	0.748149187731335	0.278510809608765	0.743900499512247	91.0336159626429	20.582812517	1.055	0.52125	0.47875	2000	1000	22667,22668,90749,95568,95571,95728,95814,95889,95964,95970,96076	GFP-male-A1GFP-male-A2GFP-male-A3ONT_3-6_male	1	4.0,34.0,9.0,0.0	2000	2000	1	1(B)
948	4	7,5,1,0	13	5	LOC101900487	NA	1111	1010	1000	0.056128496908714	0.945813632505431	0.508677180543839	0.501408529135795	0.00872598016151963	0.997389243773104	0.0143642574265671	0.998978322284766	19.152847384518	12.860545969	24.856	0.5	0.5	1500	1000	198755,201509,208363,208565,208587	GFP-male-A1GFP-male-A2GFP-male-A3ONT_3-6_male	1	7.0,5.0,1.0,0.0	1500	1500	1	1(B)
950	4	12,31,22,0	65	5	LOC101889172	NA	1	1111	1111	0.867675844644066	0.873700976285259	0.851876767513484	0.668839021496706	0.0371154177925192	0.936806323326373	0.0354608950951124	0.934783998266232	362.813826729446	85.028548404	25.028	0.25	0.75	10000	1000	391964,392850,392871,392886,395315	GFP-male-A1GFP-male-A2GFP-male-A3ONT_3-6_male	1	12.0,31.0,22.0,0.0	10000	10000	1	1(B)
955	4	6,19,17,0	42	5	LOC101887277	NA	1	1	1	0.698257130290578	0.70820577330597	0.665951480504732	0.636581188909833	0.321769669490727	0.805788338983738	0.34692187818731	0.818691598010945	41.9005028274182	15.707462401	1.359	0.1465	0.8535	1500	1000	369214,369575,370756,375375,375377	GFP-male-A1GFP-male-A2GFP-male-A3ONT_3-6_male	1	6.0,19.0,17.0,0.0	1500	1500	1	1(B)
958	4	4,26,14,0	44	7	LOC101887785	NA	11	110011	110011	0.730223523946402	0.736061868697026	0.632691448107094	0.561997697040892	0.238856132330477	0.82402377153671	0.242266842133075	0.8250157586313	23.4493798256396	16.015974058	2.779	0.4035	0.5965	1500	1000	380819,380891,380921,381284,381701,384670,384713	GFP-male-A1GFP-male-A2GFP-male-A3ONT_3-6_male	1	4.0,26.0,14.0,0.0	1500	1500	1	1(B)
962	4	9,26,21,0	56	3	LOC101888771	NA	1	1	1	0.907588457311959	0.923560600724071	0.911936149011454	0.90758845731196	0.821595673713696	0.970839439697639	0.8367460052342	0.977602978487725	87.3790481120932	16.476770291	1.087	0	1	1500	1000	165709,166152,166155	GFP-male-A1GFP-male-A2GFP-male-A3ONT_3-6_male	1	9.0,26.0,21.0,0.0	1500	1500	1	1(B)
963	4	40,59,42,0	141	32	LOC101887681	NA	1.0001e+20	1.1111111011e+28	1.11111111011101e+29	0.119823843635803	0.122503655397555	0.418808540328113	0.463289343547627	0.0822532362515612	0.889121296410058	0.0830064358498668	0.889861612313375	39.287334347715	39.988310403	32.178	0.5	0.5	2000	1000	12927,12940,18998,19076,19202,19258,19300,19318,19369,19393,19690,19732,19735,19780,20017,20131,20679,20695,21045,21061,21258,21291,21309,21772,21793,21933,21966,22007,22035,22056,22145,22375	GFP-male-A1GFP-male-A2GFP-male-A3ONT_3-6_male	1	40.0,59.0,42.0,0.0	2000	2000	1	1(B)
964	4	18,36,30,0	84	15	LOC101889128	NA	100011	1100111111	1100111111	0.675640765565339	0.643933387010146	0.633953946159251	0.624972764923795	0.451510127414259	0.749042306334779	0.473347454276742	0.766703612500551	120.876008703669	25.625143739	1.158	0.05825	0.94175	2000	1000	73742,73939,73949,80282,80401,80745,80746,80981,81014,81200,81479,114591,114603,114910,114917	GFP-male-A1GFP-male-A2GFP-male-A3ONT_3-6_male	1	18.0,36.0,30.0,0.0	2000	2000	1	1(B)
965	4	22,59,36,0	117	5	LOC101889307	NA	100	100	100	0.991394098550847	0.992504597433307	0.990483491924378	0.755430173547119	0.023939905874696	0.999720785786141	0.0302386979273475	0.999993654581749	359.232094233941	100.723758382	124.093	0.25	0.75	10000	1000	156776,157024,157786,157981,158746	GFP-male-A1GFP-male-A2GFP-male-A3ONT_3-6_male	1	22.0,59.0,36.0,0.0	10000	10000	1	1(B)
966	4	691,1247,1221,0	3159	11	LOC101888312	NA	0	11000	1100111101	0.214331636265642	0.214175387626722	0.444204622286251	0.482715158620666	0.202155088771285	0.833058668443994	0.201678118120305	0.832576432836768	359.290755585128	2817.631434332	99.967	0.5	0.5	10000	1000	44352,44396,44414,44592,44610,44676,44904,44919,45137,45270,45824	GFP-male-A1GFP-male-A2GFP-male-A3ONT_3-6_male	1	691.0,1247.0,1221.0,0.0	10000	10000	1	1(B)
967	4	245,535,305,0	1085	29	LOC101888137	NA	110	1.1e+18	1.11111111111111e+24	0.0922294109409617	0.935579451968019	0.483943901080264	0.500378513292699	0.0810194121803236	0.945390644467087	0.0803855430268994	0.944454702018024	19.0350650168878	163.361358337	82.094	0.5	0.5	1500	1000	27018,27212,27248,27254,27492,27651,27855,31463,31489,31504,31737,31755,31803,31806,31845,31848,32051,32111,32120,32305,32332,32368,32497,32518,34419,34563,34787,34792,34929	GFP-male-A1GFP-male-A2GFP-male-A3ONT_3-6_male	1	245.0,535.0,305.0,0.0	1500	1500	1	1(B)
968	4	212,278,161,0	651	12	LOC101888948	NA	1e+05	1e+05	1e+05	0.997083701021647	0.991760932438758	0.988646030337975	0.770350669396232	0.0948901284828068	0.999613861874396	0.0996769130654039	0.999979079444531	359.124462866946	431.674530857	274.162	0.25	0.75	10000	1000	2923,3010,3211,3217,3349,3546,3792,4045,4267,4278,4458,4639	GFP-male-A1GFP-male-A2GFP-male-A3ONT_3-6_male	1	212.0,278.0,161.0,0.0	10000	10000	1	1(B)
969	4	66,53,53,0	172	10	LOC101887510	NA	100100011	1e+06	101100011	0.903061270611401	0.101850774921288	0.51121633689568	0.502735236272735	0.0690089314385446	0.937332881081158	0.0697078332880519	0.937924793645893	119.33208341253	61.521852485	50.633	0.5	0.5	4000	1000	5038,5182,5734,6050,6797,7283,7292,7436,7780,7825	GFP-male-A1GFP-male-A2GFP-male-A3ONT_3-6_male	1	66.0,53.0,53.0,0.0	4000	4000	1	1(B)
971	4	155,383,209,0	747	77	LOC101888594	NA	1e+33	1.110000011e+73	1.10101110111011e+73	0.160864349684438	0.855639110532077	0.50534229170144	0.501481491860634	0.116414288204162	0.88451038000774	0.116462316321849	0.884559720065095	339.457984257533	1066.706067458	75.711	0.5	0.5	9500	1000	47148,47253,47264,47315,47477,47518,47854,47905,47919,48105,48173,48223,56969,57028,57064,57065,58723,58744,58768,58822,59305,59323,59557,59635,59647,59683,59779,59788,59842,59848,59899,59926,60286,60379,60442,60484,60625,60634,60670,60730,60736,61180,61237,61249,61471,61597,61729,61798,61885,61939,61963,62023,62068,62080,62311,62359,62378,62566,62964,62967,63231,63381,63483,63537,63920,64076,642…	GFP-male-A1GFP-male-A2GFP-male-A3ONT_3-6_male	1	155.0,383.0,209.0,0.0	9500	9500	1	1(B)
972	4	329,1561,1079,0	2969	12	LOC101900211	NA	100100001001	11000001110	11000001110	0.116251686565294	0.116360559486862	0.200117030165483	0.325105674053188	0.106407408279093	0.787783916062707	0.106076912491949	0.787429585659006	19.0233116813537	378.002092943	107.551	0.75	0.25	1500	1000	85221,85250,86049,86301,86665,86737,87003,87028,87157,87498,87540,87547	GFP-male-A1GFP-male-A2GFP-male-A3ONT_3-6_male	1	329.0,1561.0,1079.0,0.0	1500	1500	1	1(B)
973	4	16,12,12,0	40	8	LOC101897284	NA	1010010	1110100	1110100	0.759011035012013	0.745168994709583	0.71951813481926	0.690625408495312	0.338631009898369	0.859788679748779	0.389400088936684	0.879986290772853	223.31105700966	30.815187611	1.2	0.0868333333333333	0.913166666666667	4000	1000	154226,157818,158079,158396,169313,169612,181114,184943	GFP-male-A1GFP-male-A2GFP-male-A3ONT_3-6_male	1	16.0,12.0,12.0,0.0	4000	4000	1	1(B)
977	4	2,16,2,0	20	4	LOC101896638	NA	1110	0	0	0.142252963330365	0.0935069828645414	0.137503503105802	0.14873907383156	0.0391583745568148	0.338192268647715	0.0233535416866394	0.2924893502297	87.3064912736642	13.845659924	1.121	0.997	0.003	1500	1000	185524,185662,328503,329651	GFP-male-A1GFP-male-A2GFP-male-A3ONT_3-6_male	1	2.0,16.0,2.0,0.0	1500	1500	1	1(B)
979	4	25,52,40,0	117	20	LOC101897102	NA	1.0111e+13	1.101111e+14	1.101111e+14	0.642618211079645	0.593680461091014	0.527107043481852	0.52157646790487	0.351785245390946	0.677873346992275	0.35654266514196	0.680002613129995	73.4289120645574	31.494471675	1.138	0.411	0.589	2000	1000	128095,128236,128237,128454,129126,129149,129340,133140,133218,133221,137715,137946,138090,138093,138150,138270,138321,138345,138762,138765	GFP-male-A1GFP-male-A2GFP-male-A3ONT_3-6_male	1	25.0,52.0,40.0,0.0	2000	2000	1	1(B)
980	4	68,10,32,0	110	4	LOC101887813	NA	0	10	10	0.873078215230179	0.883590076575382	0.87607726631866	0.873078215230179	0.802530796053011	0.92707739415708	0.811081868623673	0.930421146766544	278.987693304779	20.230482613	1.006	0	1	1500	1000	24903,24906,25295,26112	GFP-male-A1GFP-male-A2GFP-male-A3ONT_3-6_male	1	68.0,10.0,32.0,0.0	1500	1500	1	1(B)
981	4	20,49,6,0	75	16	LOC101887977	NA	1101000101101	10110010010	10110010010	0.0291470597862172	0.0264316213032279	0.0325031524758607	0.265146982802898	0.00493959264131846	0.992619872565863	0.00236079063415797	0.987986380641758	39.0473077431563	23.075350184	69.255	0.75	0.25	2000	1000	38091,38114,38139,38297,38305,38341,38350,38524,38547,84580,84589,84768,90867,91050,93557,93746	GFP-male-A1GFP-male-A2GFP-male-A3ONT_3-6_male	1	20.0,49.0,6.0,0.0	2000	2000	1	1(B)
983	4	1,15,6,0	22	6	LOC105262524	NA	10	10101	1001	0.367702694840293	0.39525567801871	0.471898854668152	0.480328616793389	0.241882858898303	0.744819302291017	0.234716595977152	0.733585723017062	56.6312506352291	13.682415842	1.084	0.5685	0.4315	1500	1000	68121,68659,68679,68722,68932,67971	GFP-male-A1GFP-male-A2GFP-male-A3ONT_3-6_male	1	1.0,15.0,6.0,0.0	1500	1500	1	1(B)
984	4	169,574,414,0	1157	22	LOC101899504	NA	0	1.011110101e+20	1.01110101011111e+20	0.411385213408508	0.598106888046394	0.566867744991455	0.510947511275363	0.392517541700567	0.621638941920437	0.393915759452447	0.622966044911491	368.894623238504	1150.789331668	15.921	0.486944444444444	0.513055555555556	10000	1000	31207,31259,31276,31299,31368,31380,31571,31759,31768,31936,32638,33000,33106,33160,33188,33206,33374,33380,33539,33607,33659,33667	GFP-male-A1GFP-male-A2GFP-male-A3ONT_3-6_male	1	169.0,574.0,414.0,0.0	10000	10000	1	1(B)
985	4	2372,2541,1975,0	6888	18	LOC101899999	NA	1e+11	101011111000	101011111000	0.65814092964454	0.677536216828897	0.588331995337066	0.560565047204281	0.358461689676242	0.704605959879407	0.358497303637839	0.704634086602903	19.0500219217515	1086.929208744	59.903	0.25	0.75	1500	1000	46061,46324,46393,46880,46892,46940,46979,47030,47150,47237,47432,47465,47489,47653,48593,48617,48776,48811	GFP-male-A1GFP-male-A2GFP-male-A3ONT_3-6_male	1	2372.0,2541.0,1975.0,0.0	1500	1500	1	1(B)
986	4	2876,6119,3671,0	12666	6	LOC101898980	NA	0	0	1	0.357797099361667	0.357832624957901	0.488551237293066	0.493640506976057	0.350696132640299	0.647588552434457	0.35056476540219	0.647437291541968	359.360480281406	12989.466976798	88.788	0.5	0.5	10000	1000	16294,16353,16415,16489,16576,16636	GFP-male-A1GFP-male-A2GFP-male-A3ONT_3-6_male	1	2876.0,6119.0,3671.0,0.0	10000	10000	1	1(B)
987	4	132,311,178,0	621	35	LOC101899659	NA	1e+34	1.0100101101111e+33	1.0100101001111e+33	0.622883379505247	0.603439925048503	0.57452603837181	0.535905575835864	0.382720241382838	0.644802823889106	0.384267886650926	0.646161065759147	382.404117479414	636.678188604	5.477	0.334444444444444	0.665555555555556	10000	1000	34855,34962,35705,35939,36208,36267,36577,36746,36985,37022,37178,37291,37324,37405,37495,37549,37898,37907,38108,38434,38540,38772,38859,38945,38992,39258,39630,39661,39957,40188,40236,40431,41166,41283,41337	GFP-male-A1GFP-male-A2GFP-male-A3ONT_3-6_male	1	132.0,311.0,178.0,0.0	10000	10000	1	1(B)
988	4	2800,4356,3769,0	10925	6	LOC101899830	NA	0	11	11	0.34010566956473	0.340024434128955	0.342043280706376	0.388026785356457	0.331770860568467	0.537945904119681	0.331539330986479	0.53769941334717	360.107144805559	9181.952158184	50.225	0.75	0.25	10000	1000	42601,42649,42736,42835,43051,43924	GFP-male-A1GFP-male-A2GFP-male-A3ONT_3-6_male	1	2800.0,4356.0,3769.0,0.0	10000	10000	1	1(B)
989	4	1466,2509,1912,0	5887	34	LOC101900173	NA	1e+28	1.0100100110001e+32	1.10110101111011e+32	0.333891398214744	0.343214294319888	0.501520191690925	0.50316221645556	0.326247263992909	0.68563838113262	0.326475135769439	0.685763336025981	239.412388466843	5420.103729546	67.5	0.5	0.5	7000	1000	56939,57217,57295,57437,57471,57665,58236,64121,64226,64276,64342,64453,64483,64561,64596,65139,65439,65620,65650,65726,66214,66268,66322,66328,66411,66478,67100,67243,67267,67343,67573,67785,67890,67894	GFP-male-A1GFP-male-A2GFP-male-A3ONT_3-6_male	1	1466.0,2509.0,1912.0,0.0	7000	7000	1	1(B)
990	4	223,375,416,0	1014	7	LOC101900584	NA	0	111111	111111	0.323713311697265	0.323799746704658	0.330011999285061	0.34728383477712	0.298029095958246	0.437751401878093	0.296502470417195	0.436132244538263	21.5489630461002	104.328214777	7.582	1	0	1500	1000	5641,6229,6271,8811,9014,9141,9303	GFP-male-A1GFP-male-A2GFP-male-A3ONT_3-6_male	1	223.0,375.0,416.0,0.0	1500	1500	1	1(B)
992	4	0,0,183,0	183	3	LOC101899155	NA	10	1	1	0.344131169665046	0.345260419568698	0.346044990870174	0.363550976236891	0.27665567580236	0.727780499400096	0.241956340765038	0.661511340930042	425.536164072988	149.194234746	2.765	0.948916666666667	0.0510833333333333	10000	1000	10270,10298,19703	GFP-male-A1GFP-male-A2GFP-male-A3ONT_3-6_male	1	0.0,0.0,183.0,0.0	10000	10000	1	1(B)
993	4	41,65,46,0	152	5	LOC101899329	NA	0	1001	1	0.413765887563079	0.426759925153236	0.481704202404248	0.489528833497874	0.356450666177844	0.633657241008603	0.350731959304966	0.627537294283213	45.0639930743069	24.391548677	1.175	0.5525	0.4475	1500	1000	28308,28711,28899,28929,29302	GFP-male-A1GFP-male-A2GFP-male-A3ONT_3-6_male	1	41.0,65.0,46.0,0.0	1500	1500	1	1(B)
994	4	2796,3337,573,0	6706	4	LOC101900891	NA	1100	11	11	0.0512800545744012	0.0513041930853536	0.052407879760252	0.225690715814255	0.0463847898954335	0.755788362329973	0.0456368749108019	0.75439299358357	359.059072506121	4359.944233936	283.744	0.75	0.25	10000	1000	29348,29402,31823,31883	GFP-male-A1GFP-male-A2GFP-male-A3ONT_3-6_male	1	2796.0,3337.0,573.0,0.0	10000	10000	1	1(B)
995	4	1,11,4,0	16	6	LOC101901458	NA	1011	1100	1101	0.788718375125761	0.799947430627681	0.785073306824575	0.772867351931231	0.53434744061395	0.934792870005171	0.577530410418926	0.953213695384554	60.1800066117173	13.440595781	1.134	0.01	0.99	1500	1000	243747,243798,243852,244533,244602,244609	GFP-male-A1GFP-male-A2GFP-male-A3ONT_3-6_male	1	1.0,11.0,4.0,0.0	1500	1500	1	1(B)
997	4	24,80,47,0	151	33	LOC101901180	NA	1.10000000001e+18	1.001101110101e+31	1.001101110011e+31	0.1707997896852	0.221315856195604	0.242104761593689	0.357120507025963	0.134961191073069	0.813436360198372	0.132219728398691	0.809350350819668	101.062227116919	66.229377893	17.996	0.75	0.25	3500	1000	37802,37939,37952,38398,38443,38460,38593,38704,39061,39062,39259,39332,39340,39560,39874,39898,42140,42327,42831,43116,43626,43637,44184,44210,44273,44331,44393,44672,45119,45146,45168,47268,47488	GFP-male-A1GFP-male-A2GFP-male-A3ONT_3-6_male	1	24.0,80.0,47.0,0.0	3500	3500	1	1(B)
998	4	1,4,7,0	12	3	LOC101901471	NA	110	1	1	0.0783845539791785	0.0269390739634962	0.0670009778828678	0.0833571640831519	0.00832311842701084	0.312758604744959	0.00437556544049451	0.210952299159304	45.8579742189921	13.090734524	1.114	0.999	0.001	1500	1000	138456,143445,148213	GFP-male-A1GFP-male-A2GFP-male-A3ONT_3-6_male	1	1.0,4.0,7.0,0.0	1500	1500	1	1(B)
999	4	903,2181,1271,0	4355	26	LOC101901087	NA	0	1.1e+23	1.1111e+14	0.91459131757382	0.914711806569593	0.627277939098317	0.621213729235253	0.30753165264438	0.920059099233877	0.309338367733903	0.921381802688729	359.350333943219	5071.884790815	93.983	0.25	0.75	10000	1000	126627,126669,126758,126800,131964,131970,132099,132207,132234,132537,132588,132627,132651,132678,132705,132741,132798,132802,134789,134873,135068,135098,135149,135152,135251,135451	GFP-male-A1GFP-male-A2GFP-male-A3ONT_3-6_male	1	903.0,2181.0,1271.0,0.0	10000	10000	1	1(B)
1000	4	0,18,5,0	23	9	LOC101901799	NA	100001111	10010000	10010000	0.0778783152085357	0.0186686484829972	0.0539367093849288	0.0682928286087868	0.00589108037460801	0.205240079584234	0.000540003181797798	0.175505377454577	326.372396854843	31.948750623	1.185	0.9999375	6.25e-05	5000	1000	122000,122152,122185,122197,122266,122461,122476,122631,122638	GFP-male-A1GFP-male-A2GFP-male-A3ONT_3-6_male	1	0.0,18.0,5.0,0.0	5000	5000	1	1(B)
1001	4	9,38,11,0	58	6	LOC105261809	NA	1	0	110	0.00600984504855214	0.00672455094134922	0.4177454157226	0.464635533888289	0.000321224821493286	0.967296249501205	0.000112877879562988	0.958844178505393	19.0522055554912	16.427937234	76.761	0.5	0.5	1500	1000	111677,112478,112777,112789,113922,114853	GFP-male-A1GFP-male-A2GFP-male-A3ONT_3-6_male	1	9.0,38.0,11.0,0.0	1500	1500	1	1(B)
1002	4	38,73,71,0	182	27	LOC101901634	NA	10101000000000100352	1.101011e+18	1.10001101011011e+23	0.879467911633485	0.864703171735269	0.855669330747893	0.853088155050724	0.774378073845742	0.918348668452368	0.779806985448062	0.922090219759557	322.490881580028	108.793411714	2.591	0	1	5500	1000	100107,100109,100154,100406,100412,100526,100757,100814,100835,101048,101093,101261,101294,101520,101526,101721,102051,102073,102273,102291,102698,102707,102791,102842,102962,103016,107635	GFP-male-A1GFP-male-A2GFP-male-A3ONT_3-6_male	1	38.0,73.0,71.0,0.0	5500	5500	1	1(B)
1003	4	142,375,161,0	678	38	LOC101893492	NA	1e+30	1.000001000001e+35	1.11110111110111e+35	0.0436278288231553	0.925873067188675	0.490367587168305	0.490740729849688	0.0336006427709383	0.941771901220275	0.0345855706919897	0.942665790650151	79.0458771610564	203.224797789	127.361	0.5	0.5	3000	1000	5319,5320,5557,5803,5848,6244,6778,9073,9131,9208,9358,9430,9462,9470,9523,10044,10120,10212,10669,10858,10948,11077,11191,11350,11419,11603,11684,11755,11805,11892,12436,12598,12602,12640,12947,13111,13230,13424	GFP-male-A1GFP-male-A2GFP-male-A3ONT_3-6_male	1	142.0,375.0,161.0,0.0	3000	3000	1	1(B)
1005	4	252,1736,254,0	2242	24	LOC101893658	NA	0	1e+06	1.111e+09	0.895180038507389	0.898988610478372	0.859045725919813	0.859474120970997	0.805719823658053	0.910416958966154	0.806771134058306	0.911219216531389	370.861507884286	2028.924925157	15.466	0	1	10000	1000	29919,30009,30297,30823,31031,31082,31091,31142,31172,31178,31289,31334,31590,31764,45143,45176,45220,51217,51322,51355,51386,103616,103685,103703	GFP-male-A1GFP-male-A2GFP-male-A3ONT_3-6_male	1	252.0,1736.0,254.0,0.0	10000	10000	1	1(B)
1006	4	1,8,2,0	11	4	LOC109612651	NA	0	100	100	0.228536313040968	0.200621601853812	0.519428800667111	0.508742389307076	0.0625938040143561	0.945299485414034	0.0839500200022811	0.963682990972776	22.2063035570365	12.981344309	2.27	0.4925	0.5075	1500	1000	120956,121139,121189,121369	GFP-male-A1GFP-male-A2GFP-male-A3ONT_3-6_male	1	1.0,8.0,2.0,0.0	1500	1500	1	1(B)
1007	4	50,39,31,0	120	11	LOC101894981	NA	1000000100	1e+09	1011110101	0.772840344627791	0.783265075106983	0.497516130026987	0.499727362735499	0.158183680057897	0.83909820091803	0.166247212984248	0.846291285231727	39.6448771528056	27.906077838	20.834	0.5	0.5	2000	1000	100252,100283,100304,100352,100512,106237,106597,107292,108190,110334,110418	GFP-male-A1GFP-male-A2GFP-male-A3ONT_3-6_male	1	50.0,39.0,31.0,0.0	2000	2000	1	1(B)
1008	4	16,13,7,0	36	20	LOC101895313	NA	1.10010010001e+19	100110001000000992	110010000010001008	0.150316270859612	0.150317920158179	0.180011727252	0.237038895859593	0.0646433819806065	0.794466642271643	0.0421358997636875	0.753729923577828	410.690654099991	67.448137039	1.41	0.894166666666667	0.105833333333333	10000	1000	14473,14475,14591,14598,15079,15157,15774,15861,15867,16422,16425,16464,16485,17160,17185,17496,18218,18416,18686,22611	GFP-male-A1GFP-male-A2GFP-male-A3ONT_3-6_male	1	16.0,13.0,7.0,0.0	10000	10000	1	1(B)
1011	4	100,510,278,0	888	7	LOC101894602	NA	0	10000	10000	0.864624154744328	0.865486581797988	0.864839650827093	0.864522524975702	0.841518059963343	0.886429408367702	0.84298570668279	0.887645713957334	500	93.727305381	1.01	0	1	1500	1000	104062,105652,105815,105833,106335,106357,112834	GFP-male-A1GFP-male-A2GFP-male-A3ONT_3-6_male	1	100.0,510.0,278.0,0.0	1500	1500	1	1(B)
1013	4	16,16,9,0	41	4	LOC101895432	NA	0	10	10	0.69175804181177	0.659002214588916	0.657001119435082	0.654367941043108	0.485826740730813	0.821993394197508	0.479802499866267	0.809676827703938	92.2032790337906	15.071993611	1.064	0.0385	0.9615	1500	1000	6419,6966,7744,8299	GFP-male-A1GFP-male-A2GFP-male-A3ONT_3-6_male	1	16.0,16.0,9.0,0.0	1500	1500	1	1(B)
1015	4	30,28,46,0	104	2	LOC105261975	NA	0	1	1	0.46430655296313	0.46206809307503	0.464654249103857	0.46430655296313	0.374174342474571	0.550888683934123	0.383198598359159	0.559837767388612	458.519333755878	22.450412676	1.011	0.774	0.226	1500	1000	143501,143507	GFP-male-A1GFP-male-A2GFP-male-A3ONT_3-6_male	1	30.0,28.0,46.0,0.0	1500	1500	1	1(B)
1017	4	12,23,25,0	60	2	LOC101895609	NA	0	1	1	0.85855097753978	0.874654802275324	0.863006002819183	0.858550977539779	0.760053027802659	0.932696641490732	0.774405628167464	0.946293327206687	161.140530954792	16.272782774	1.069	0	1	1500	1000	137779,137942	GFP-male-A1GFP-male-A2GFP-male-A3ONT_3-6_male	1	12.0,23.0,25.0,0.0	1500	1500	1	1(B)
1019	4	10,29,9,0	48	9	LOC101891423	NA	1010000	1e+06	11001000	0.237640186877664	0.245004146144394	0.528367256541504	0.533774586919835	0.152108361597648	0.907335806219955	0.1565378167417	0.910454121073165	19.6582970061146	16.529594596	14.181	0.5	0.5	1500	1000	134104,139826,140100,140705,141672,143679,143733,143757,143772	GFP-male-A1GFP-male-A2GFP-male-A3ONT_3-6_male	1	10.0,29.0,9.0,0.0	1500	1500	1	1(B)
1021	4	60,225,201,0	486	9	LOC101888379	NA	111110000	1010	1010	0.00215714462091515	0.000548651055612414	0.00155345562293015	0.00204475696791961	0.000178966452094839	0.00642633523390439	7.35497160586381e-05	0.00552713014011004	83.3204853423497	70.566842463	1.093	1	0	2000	1000	74654,74657,74874,75026,75256,75265,75504,75593,75676	GFP-male-A1GFP-male-A2GFP-male-A3ONT_3-6_male	1	60.0,225.0,201.0,0.0	2000	2000	1	1(B)
1022	4	722,763,982,0	2467	4	LOC101888210	NA	1	1	1	0.999554194095863	0.999882674241427	0.999664487973321	0.999554194095862	0.998648150784357	0.999980536425238	0.998825904938278	0.99999094922125	37.5267366688115	229.360314898	1.603	0	1	1500	1000	119345,119381,119390,119534	GFP-male-A1GFP-male-A2GFP-male-A3ONT_3-6_male	1	722.0,763.0,982.0,0.0	1500	1500	1	1(B)
1023	4	1,6,4,0	11	3	LOC101888028	NA	0	10	10	0.0723325961034829	0.0452570680060893	0.119690209762246	0.394242072324011	0.00255047436344481	0.996374219342792	0.000454698771444799	0.992081385743417	363.588563953933	53.293613937	4.511	0.623444444444444	0.376555555555556	10000	1000	85936,85978,85988	GFP-male-A1GFP-male-A2GFP-male-A3ONT_3-6_male	1	1.0,6.0,4.0,0.0	10000	10000	1	1(B)
1025	4	50,162,70,0	282	3	LOC101887524	NA	110	1	1	0.00339768144266702	0.00308979040247513	0.00377199051664704	0.166514148786329	9.75784236796195e-05	0.691397785907461	3.84528922329619e-06	0.68022529712401	359.891186155795	206.663060715	167.218	0.75	0.25	10000	1000	17496,17901,17915	GFP-male-A1GFP-male-A2GFP-male-A3ONT_3-6_male	1	50.0,162.0,70.0,0.0	10000	10000	1	1(B)
1026	4	55,128,98,0	281	16	LOC101888546	NA	11110001101001	11110001101011	11110001101011	0.996434307822985	0.996788972564878	0.996063168446178	0.764068286683909	0.0482825090654097	0.999773982560434	0.0539327941120993	0.999990897968501	359.135564718209	223.759235217	310.838	0.25	0.75	10000	1000	105490,105609,105716,105878,105942,105948,106116,106470,106655,106668,106694,106709,106777,106779,106973,106989	GFP-male-A1GFP-male-A2GFP-male-A3ONT_3-6_male	1	55.0,128.0,98.0,0.0	10000	10000	1	1(B)
1028	4	217,431,198,0	846	6	LOC101887696	NA	111010	101	101	0.00706428574598566	0.00565090993776004	0.00666488542129866	0.00713419767525937	0.0021475336844875	0.0140625592718762	0.0017132581899631	0.0135467776193438	66.3339468842244	82.464811505	1.126	1	0	1500	1000	66712,66726,66810,66843,67879,68078	GFP-male-A1GFP-male-A2GFP-male-A3ONT_3-6_male	1	217.0,431.0,198.0,0.0	1500	1500	1	1(B)
1029	4	159,227,179,0	565	20	LOC101887357	NA	100111010011010	101011010	100100101011010	0.773047833239224	0.768298870107092	0.767712693855633	0.633875278976642	0.12829846044049	0.872626345430723	0.129621595302107	0.873795114805967	360.193207140796	505.150470742	48.597	0.25	0.75	10000	1000	3076,3568,3835,3939,3992,3996,4126,9085,9097,9190,9218,9280,9292,9325,9439,9608,9854,10023,10027,10063	GFP-male-A1GFP-male-A2GFP-male-A3ONT_3-6_male	1	159.0,227.0,179.0,0.0	10000	10000	1	1(B)
1031	4	19,42,21,0	82	23	LOC101894352	NA	1.000100101101e+22	1.010000000001e+19	100000000011110016	0.281006143423178	0.279904222456074	0.30146894200379	0.303232211796642	0.207607316428307	0.409292322687299	0.205494163469648	0.406856473247714	130.823228139766	21.518863279	1.143	0.999	0.001	1500	1000	36613,36695,36742,36902,36983,37243,37352,37855,38056,38176,38179,38407,38611,38893,38902,39139,40186,40211,40225,40624,63340,65432,65438	GFP-male-A1GFP-male-A2GFP-male-A3ONT_3-6_male	1	19.0,42.0,21.0,0.0	1500	1500	1	1(B)
1032	4	371,1019,653,0	2043	8	LOC101898570	NA	11111011	1111011	1111011	0.807056785360453	0.807289726981517	0.803541352335563	0.605422963407987	5.19939247062396e-05	0.822704957160038	2.26394169182934e-07	0.819930204647706	359.17379695268	1389.205658103	145.81	0.25	0.75	10000	1000	7046,7241,7555,7697,7843,7889,7910,8063	GFP-male-A1GFP-male-A2GFP-male-A3ONT_3-6_male	1	371.0,1019.0,653.0,0.0	10000	10000	1	1(B)
1034	4	3,5,4,0	12	10	LOC101887305	NA	1110001011	1110100	1110000	0.145416671896929	0.111472866195245	0.181026693876819	0.220036566612632	0.0277708246288119	0.621881987896711	0.0121614515801688	0.556410613278365	28.1639639577817	13.087043151	2.456	0.925	0.075	1500	1000	42912,42924,42991,43107,43146,43523,43577,47037,48177,48192	GFP-male-A1GFP-male-A2GFP-male-A3ONT_3-6_male	1	3.0,5.0,4.0,0.0	1500	1500	1	1(B)
1035	4	4,5,7,0	16	13	LOC101890368	NA	1000011111001	111100000010	111101000010	0.125787705415976	0.0636673049543818	0.147753516738178	0.304653669589058	0.00720783537704274	0.954697875632312	0.000872704178466903	0.945484081382211	19.648950569038	13.339130066	14.168	0.75	0.25	1500	1000	240552,240643,240655,240699,240708,240964,240982,241068,241090,241155,241456,241462,242042	GFP-male-A1GFP-male-A2GFP-male-A3ONT_3-6_male	1	4.0,5.0,7.0,0.0	1500	1500	1	1(B)
1036	4	30,84,100,0	214	49	LOC101890034	NA	1.00111000110001e+48	1.001100101101e+47	1.11101110011111e+47	0.819017176913063	0.807558724171078	0.487817683213105	0.4871234360285	0.104974220032891	0.852096342113104	0.103966684287451	0.850599461691706	361.379925812881	256.958811793	32.541	0.5	0.5	10000	1000	20003,22757,32081,89699,91170,91177,93156,93225,93235,93999,94012,94361,94570,94739,94773,95245,95857,96741,97022,97541,97786,97851,98992,98997,99110,99167,100427,100685,100817,101275,103831,103836,104010,104014,104272,104397,104406,105197,105242,105369,106959,107940,109171,109180,109565,109703,111054,111351,114461	GFP-male-A1GFP-male-A2GFP-male-A3ONT_3-6_male	1	30.0,84.0,100.0,0.0	10000	10000	1	1(B)
1037	4	3,20,6,0	29	23	LOC101890193	NA	1.110000011e+19	1.00000000011001e+21	1.00001011000011e+21	0.0444889648689702	0.0493104051513776	0.116301699496464	0.363834162581552	0.00239152566771411	0.97724705474456	0.0001691701885485	0.967521558466234	262.218620372705	49.420746664	13.8	0.655384615384615	0.344615384615385	7500	1000	153117,155184,155582,155698,155701,155880,157464,157528,157555,157932,158875,159130,159136,159865,160385,160435,160493,160528,161017,161158,163539,163725,164757	GFP-male-A1GFP-male-A2GFP-male-A3ONT_3-6_male	1	3.0,20.0,6.0,0.0	7500	7500	1	1(B)
1038	4	0,9,9,0	18	11	LOC101892061	NA	10011111000	1110000	1110000	0.0960726190564864	0.0836979306883184	0.167560635896367	0.406734395029427	0.0193211390714769	0.963585187924724	0.00968968543686786	0.94201755285859	19.9029721707698	13.928183023	12.679	0.5785	0.4215	1500	1000	7261,7372,7375,7564,7630,7633,7732,7756,39286,39287,39333	GFP-male-A1GFP-male-A2GFP-male-A3ONT_3-6_male	1	0.0,9.0,9.0,0.0	1500	1500	1	1(B)
1040	4	91,186,101,0	378	18	LOC101890827	NA	101101111100001104	1.001e+16	10010000011100000	0.112633942642378	0.127331711244633	0.429383303186129	0.46364036968223	0.0963013013469102	0.902842042844775	0.0960905957047432	0.902635822464408	19.059843328677	53.626603661	55.068	0.5	0.5	1500	1000	192691,192769,193176,196664,196817,197063,197429,198209,198235,200038,200563,200766,200770,201645,205868,205979,205991,206499	GFP-male-A1GFP-male-A2GFP-male-A3ONT_3-6_male	1	91.0,186.0,101.0,0.0	1500	1500	1	1(B)
1041	4	1221,1313,1856,0	4390	17	LOC101891282	NA	1111000001111110	1.0000011e+15	1000001100001000	0.221174442105037	0.243206161328857	0.246266474688522	0.291539720986785	0.11273535794889	0.564904773353139	0.112477215022093	0.564311999234382	19.0451341942163	729.995253846	65.676	0.75	0.25	1500	1000	212093,212411,229425,230002,230029,232688,232691,232895,232919,232956,233311,233360,233407,233409,233511,233516,233552	GFP-male-A1GFP-male-A2GFP-male-A3ONT_3-6_male	1	1221.0,1313.0,1856.0,0.0	1500	1500	1	1(B)
1043	4	179,785,526,0	1490	42	LOC101891811	NA	1.11111111111101e+41	1e+28	1.100100000111e+32	0.0107307993468881	0.0098193140878946	0.123356002165048	0.266844314689847	0.00575645597986384	0.804403191941306	0.00497547508054217	0.801397621198337	19.0203818768867	265.677413369	154.824	0.75	0.25	1500	1000	168481,168816,168851,168852,171600,171645,171780,173845,174541,174548,175920,175971,175983,176281,178645,178646,178771,179148,179150,179837,179878,179881,179977,180027,181756,181976,182000,182870,182998,183001,183034,183037,183087,183320,183323,183382,187794,188159,188201,188369,188375,188635	GFP-male-A1GFP-male-A2GFP-male-A3ONT_3-6_male	1	179.0,785.0,526.0,0.0	1500	1500	1	1(B)
1044	4	1960,2677,743,0	5380	12	LOC101890653	NA	111111111111	11000001	11000001	0.336796513988815	0.336751824333615	0.334009755934327	0.252635482979036	7.80202775317472e-05	0.34867097054589	2.61684334712094e-05	0.346039020695609	19.0359079504255	714.020189902	84.004	1	0	1500	1000	142866,142911,142941,142952,143015,143016,144120,144513,145392,145398,150787,150815	GFP-male-A1GFP-male-A2GFP-male-A3ONT_3-6_male	1	1960.0,2677.0,743.0,0.0	1500	1500	1	1(B)
1045	4	4,11,19,0	34	6	LOC101891110	NA	101011	10000	10000	0.165901086953866	0.146880991157556	0.162297852185778	0.170237929659038	0.0596530695491419	0.325251957804479	0.0501968401113323	0.306294617795972	109.382187359059	18.206768341	1.034	0.99875	0.00125	2000	1000	209066,209087,209282,209463,209502,209566	GFP-male-A1GFP-male-A2GFP-male-A3ONT_3-6_male	1	4.0,11.0,19.0,0.0	2000	2000	1	1(B)
1046	4	572,1083,521,0	2176	5	LOC101890249	NA	10111	0	0	0.145445346274525	0.144538348065361	0.145104525777718	0.145445346274524	0.130573095569424	0.160983557205463	0.130143244714233	0.160178230966189	500	205.408512233	1.008	1	0	1500	1000	13167,13867,91435,91590,91757	GFP-male-A1GFP-male-A2GFP-male-A3ONT_3-6_male	1	572.0,1083.0,521.0,0.0	1500	1500	1	1(B)
1050	4	1,7,7,0	15	4	LOC101900655	NA	110	101	111	0.327828616433028	0.359220795666228	0.413143292156771	0.437530952243379	0.138259126131056	0.761569847633763	0.140518338221501	0.762681430728613	38.1852004671942	13.011638651	1.264	0.652	0.348	1500	1000	179877,220107,220114,264024	GFP-male-A1GFP-male-A2GFP-male-A3ONT_3-6_male	1	1.0,7.0,7.0,0.0	1500	1500	1	1(B)
1051	4	323,433,438,0	1194	5	LOC101900017	NA	0	0	0	0.882440121806329	0.882376767614641	0.878692296071376	0.691842618614309	0.108209452211425	0.899024364479119	0.109539017247838	0.900272059017181	359.288863339374	855.910407017	98.983	0.25	0.75	10000	1000	130770,131572,131593,131629,132170	GFP-male-A1GFP-male-A2GFP-male-A3ONT_3-6_male	1	323.0,433.0,438.0,0.0	10000	10000	1	1(B)
1052	4	22,43,51,0	116	10	LOC101901007	NA	1111	111111	110111	0.898877706645464	0.914087516173081	0.899862757521961	0.896939635643335	0.834293976772111	0.945837944556414	0.8381828008545	0.946801125997792	170.207949022314	23.686211151	1.019	0	1	1500	1000	297540,297552,314194,314196,314508,314509,323198,323201,331905,331919	GFP-male-A1GFP-male-A2GFP-male-A3ONT_3-6_male	1	22.0,43.0,51.0,0.0	1500	1500	1	1(B)
1053	4	8,33,17,0	58	3	LOC101900189	NA	10	10	10	0.883329230416941	0.906241086551299	0.88936866252082	0.88332923041694	0.787225921455832	0.949670707422654	0.802075001128046	0.959074615946644	126.961972632263	17.036301393	1.072	0	1	1500	1000	133968,134001,134553	GFP-male-A1GFP-male-A2GFP-male-A3ONT_3-6_male	1	8.0,33.0,17.0,0.0	1500	1500	1	1(B)
1056	4	117,202,112,0	431	9	LOC101899849	NA	10010	0	11011011	0.84484024854182	0.844214875302037	0.503516554761156	0.501174377588175	0.127995530268273	0.873761570363533	0.127579040527856	0.873284022023938	360.086232928163	325.434335034	50.035	0.5	0.5	10000	1000	126507,126580,126604,126646,127079,127085,127243,130445,130533	GFP-male-A1GFP-male-A2GFP-male-A3ONT_3-6_male	1	117.0,202.0,112.0,0.0	10000	10000	1	1(B)
1060	4	100,273,184,0	557	5	LOC101900479	NA	0	0	0	0.853341295666947	0.854028587167238	0.853865610469472	0.853341295666946	0.819880423654416	0.883940049375115	0.822700057766264	0.88546474766993	500	59.541599196	1.029	0	1	1500	1000	137337,143423,143647,143656,149438	GFP-male-A1GFP-male-A2GFP-male-A3ONT_3-6_male	1	100.0,273.0,184.0,0.0	1500	1500	1	1(B)
1061	4	111,264,37,0	412	2	LOC101901408	NA	0	1	1	0.235450759156396	0.231392937755988	0.235048307760135	0.235450759156396	0.195886247873977	0.278190602572902	0.197866021520586	0.27949185599493	478.327503884449	41.872826352	1.017	1	0	1500	1000	384707,385075	GFP-male-A1GFP-male-A2GFP-male-A3ONT_3-6_male	1	111.0,264.0,37.0,0.0	1500	1500	1	1(B)
1063	4	30,30,29,0	89	6	LOC109612482	NA	11000	11	11000	0.735336550712232	0.263767238513435	0.490339317719417	0.497317998909587	0.192466851856355	0.803502284383776	0.185678379139854	0.792817356685919	19.6661106999331	19.773853309	14.464	0.5	0.5	1500	1000	154782,154970,154997,155091,155919,155985	GFP-male-A1GFP-male-A2GFP-male-A3ONT_3-6_male	1	30.0,30.0,29.0,0.0	1500	1500	1	1(B)
1064	4	74,124,115,0	313	7	LOC101901693	NA	110100	1011	1011	0.00308866890212956	0.00279788868831148	0.00328974300773164	0.25088441308384	8.6625214102351e-05	0.998632528660667	2.56510920175256e-06	0.997727277006261	359.022249555705	197.33110452	345.195	0.75	0.25	10000	1000	120914,121103,121338,122216,122550,122692,122864	GFP-male-A1GFP-male-A2GFP-male-A3ONT_3-6_male	1	74.0,124.0,115.0,0.0	10000	10000	1	1(B)
1065	4	2,12,6,0	20	5	LOC101887229	NA	10000	11	11	0.222747781455656	0.203053065627395	0.254271127943898	0.302028282749888	0.0906239934844976	0.743243784386333	0.0656083838966522	0.703094190842646	27.5143496010382	13.804302399	3.179	0.853	0.147	1500	1000	34802,34943,38849,41228,42703	GFP-male-A1GFP-male-A2GFP-male-A3ONT_3-6_male	1	2.0,12.0,6.0,0.0	1500	1500	1	1(B)
1067	4	234,341,317,0	892	9	LOC101901309	NA	11111111	100	100	0.111127100533682	0.110695736396142	0.115323405125472	0.299047218806544	0.0926828914723009	0.877722858725085	0.0920376804910223	0.876722448964929	359.399587426425	607.323821595	83.851	0.75	0.25	10000	1000	101361,104399,104956,105121,105175,109396,117550,117621,79287	GFP-male-A1GFP-male-A2GFP-male-A3ONT_3-6_male	1	234.0,341.0,317.0,0.0	10000	10000	1	1(B)
1068	4	273,290,477,0	1040	12	LOC101887402	NA	1101111110	11101111111	11101111111	0.995941033431225	0.99311510609295	0.973723608105142	0.748102401172485	0.0499200050231059	0.998593478364593	0.0527391205977238	0.999415841809503	359.071050676593	664.264793888	272.939	0.25	0.75	10000	1000	134054,134507,202687,202701,203277,209327,209381,219349,219651,219726,219960,220337	GFP-male-A1GFP-male-A2GFP-male-A3ONT_3-6_male	1	273.0,290.0,477.0,0.0	10000	10000	1	1(B)
1070	4	3,7,8,0	18	4	LOC101892303	NA	100	100	100	0.601897731048108	0.573726946765713	0.541587628990119	0.537751454457871	0.296863047423395	0.759225035529932	0.309125420049428	0.764382934855105	89.4202226706673	13.577315487	1.099	0.3715	0.6285	1500	1000	27804,27864,33408,33429	GFP-male-A1GFP-male-A2GFP-male-A3ONT_3-6_male	1	3.0,7.0,8.0,0.0	1500	1500	1	1(B)
1071	4	18,85,47,0	150	12	LOC101898391	NA	1e+05	1e+06	1111000	0.778749185107107	0.781171698863492	0.556240930045068	0.552908393710682	0.261810172611952	0.832963243714286	0.268502067281623	0.836947397556433	19.5664426920494	26.77678938	16.102	0.5	0.5	1500	1000	24300,24465,26336,26340,26682,26977,27320,27354,27460,27580,27585,27831	GFP-male-A1GFP-male-A2GFP-male-A3ONT_3-6_male	1	18.0,85.0,47.0,0.0	1500	1500	1	1(B)
1072	4	413,1756,101,0	2270	17	LOC101898217	NA	0	101100001000001	101110110010111	0.667233915422233	0.844110946547939	0.550553832217711	0.569848871873501	0.320265826375162	0.853926935258774	0.321611842506912	0.855034071134802	359.860879514839	2182.494836615	57.73	0.5	0.5	10000	1000	1694,2034,2061,2112,2208,2217,2279,2316,4833,4934,4956,5220,5310,5409,5445,5493,20693	GFP-male-A1GFP-male-A2GFP-male-A3ONT_3-6_male	1	413.0,1756.0,101.0,0.0	10000	10000	1	1(B)
1073	4	39,3,7,0	49	15	LOC101889023	NA	1100100001	11011110	11011100	0.227619869483225	0.205101596327953	0.194653468974765	0.193415761176133	0.0560434974885232	0.338698236597965	0.0521939374059562	0.331309315310337	36.6045504806311	17.021897912	2.098	1	0	1500	1000	60234,60302,60325,60429,60432,60465,60474,60509,60530,60919,61317,61538,61634,61637,71776	GFP-male-A1GFP-male-A2GFP-male-A3ONT_3-6_male	1	39.0,3.0,7.0,0.0	1500	1500	1	1(B)
1074	4	56,208,95,0	359	47	LOC101897592	NA	1e+45	1.11000000011e+44	1.1111101100111e+45	0.174282526447672	0.182943905542225	0.459704114195738	0.476420113207439	0.148466928775821	0.858641418554227	0.151547504458621	0.861577019648816	19.0998821215256	69.354760719	39.942	0.5	0.5	1500	1000	104280,104467,106572,106607,106622,106743,106995,107376,107408,107478,107649,107664,107733,107739,107849,108111,108135,108159,108396,108399,109026,109080,109434,109449,109632,109648,109698,110290,110391,110523,110533,110684,110685,110934,111048,111054,111099,111393,111429,111432,111869,111879,115937,115971,115974,116276,116434	GFP-male-A1GFP-male-A2GFP-male-A3ONT_3-6_male	1	56.0,208.0,95.0,0.0	1500	1500	1	1(B)
1075	4	14,19,26,0	59	7	LOC101898274	NA	111	111	111	0.966239774008506	0.985097493153817	0.971364453843333	0.966109346409965	0.907480227952633	0.996068262116166	0.920186446326841	0.999167119035249	246.453109195875	30.108885606	1.139	0	1	3500	1000	45666,45950,46041,46049,50082,50490,76289	GFP-male-A1GFP-male-A2GFP-male-A3ONT_3-6_male	1	14.0,19.0,26.0,0.0	3500	3500	1	1(B)
1077	4	3,6,6,0	15	7	LOC101898446	NA	1111111	0	0	0.0596535360378725	0.00990551504544898	0.0453394227088482	0.0597462896597525	0.000168337471744638	0.197580496284886	1.95495111559983e-05	0.167081587016916	104.833175707772	18.476054192	1.167	1	0	2500	1000	54089,54263,54307,54475,54484,54865,54883	GFP-male-A1GFP-male-A2GFP-male-A3ONT_3-6_male	1	3.0,6.0,6.0,0.0	2500	2500	1	1(B)
1078	4	503,695,451,0	1649	10	LOC101897767	NA	1e+05	0	111011101	0.265803314537073	0.998657300883806	0.650607211381536	0.632310943637933	0.247976949225395	0.999818961378497	0.251919244997908	0.999985352949567	359.167888542508	1198.407187272	190.217	0.5	0.5	10000	1000	127294,127932,128112,128379,128397,128499,128716,128734,128763,128780	GFP-male-A1GFP-male-A2GFP-male-A3ONT_3-6_male	1	503.0,695.0,451.0,0.0	10000	10000	1	1(B)
1079	4	37,85,64,0	186	14	LOC101897928	NA	10	1.1e+12	1100000000010	0.959408982358338	0.960728270697552	0.493603523639101	0.490519739173048	0.00040958747383635	0.98355845489586	2.66606856120588e-05	0.978351597548579	359.217833821247	162.208059456	108.419	0.5	0.5	10000	1000	137600,137637,137671,137898,137917,137967,138009,138096,138612,138652,138659,138709,138889,138923	GFP-male-A1GFP-male-A2GFP-male-A3ONT_3-6_male	1	37.0,85.0,64.0,0.0	10000	10000	1	1(B)
1080	4	26,45,39,0	110	4	LOC101901558	NA	100	1	1	0.187298633847782	0.184209811431268	0.483294824664885	0.499966976046574	0.13181047943587	0.870006903910398	0.132423359506104	0.870305328787295	363.529231199995	104.1817323	23.847	0.5	0.5	10000	1000	12588,13440,13485,14467	GFP-male-A1GFP-male-A2GFP-male-A3ONT_3-6_male	1	26.0,45.0,39.0,0.0	10000	10000	1	1(B)
1081	4	183,98,287,0	568	3	LOC101887717	NA	110	10	10	0.0721318683593128	0.0705779001136418	0.0713909789825365	0.0721698043959784	0.0521753757599125	0.0961080992409201	0.0486580268958419	0.0923146572085431	402.177791649414	51.228690226	1.037	1	0	1500	1000	30178,30776,30822	GFP-male-A1GFP-male-A2GFP-male-A3ONT_3-6_male	1	183.0,98.0,287.0,0.0	1500	1500	1	1(B)
1082	4	932,565,1575,0	3072	2	LOC101901229	NA	11	1	1	0.45948909062045	0.458922197120554	0.45932501062038	0.45948909062045	0.441406808727871	0.477150958777814	0.441626348813356	0.477367167377544	500	330.681256506	1.005	1	0	1500	1000	839,855	GFP-male-A1GFP-male-A2GFP-male-A3ONT_3-6_male	1	932.0,565.0,1575.0,0.0	1500	1500	1	1(B)
1084	4	274,321,204,0	799	12	LOC101887548	NA	1000000101	11001111111	11111111111	0.805447572862466	0.799810085106785	0.788340021180549	0.787844203845558	0.745254905938615	0.82785840533171	0.745843719940338	0.82833402520782	593.131933599905	566.512145687	3.344	0	1	10000	1000	17621,17663,18021,18130,18158,22279,22969,23563,24268,24493,26125,26500	GFP-male-A1GFP-male-A2GFP-male-A3ONT_3-6_male	1	274.0,321.0,204.0,0.0	10000	10000	1	1(B)
1088	4	171,109,536,0	816	8	LOC101899665	NA	11110111	1100	1100	0.00706645460685371	0.00734444617472096	0.00849466339291045	0.225398653961324	0.00292752092842006	0.89292970591616	0.00196117928709051	0.889846997792599	19.0143698345744	83.463286261	339.59	0.75	0.25	1500	1000	35612,35717,35758,35869,38433,38568,38719,38724	GFP-male-A1GFP-male-A2GFP-male-A3ONT_3-6_male	1	171.0,109.0,536.0,0.0	1500	1500	1	1(B)
1089	4	109,207,156,0	472	13	LOC101899214	NA	1111111111111	0	0	0.00269599286351097	0.00961765477816229	0.0510370271039476	0.273727049475243	0.000492408315532391	0.974909341452722	0.000161775711096088	0.972457407978574	19.0176322108375	56.147793673	221.92	0.75	0.25	1500	1000	14707,14724,14789,18157,18175,21898,21982,21995,22030,22159,22306,22318,22508	GFP-male-A1GFP-male-A2GFP-male-A3ONT_3-6_male	1	109.0,207.0,156.0,0.0	1500	1500	1	1(B)
1091	4	5,15,8,0	28	19	LOC101892445	NA	1110010011011100160	100011000	100011000	0.0465326019317359	0.0370846412052015	0.0500249547458908	0.26711319074564	0.00467747483907225	0.978589468863348	0.00250553153855324	0.972769195175126	39.1916145437867	18.521588995	32.998	0.75	0.25	2000	1000	99279,99282,99486,99528,99573,100245,100857,100992,101229,101276,101502,101676,101787,101793,102108,102121,102447,102479,102879	GFP-male-A1GFP-male-A2GFP-male-A3ONT_3-6_male	1	5.0,15.0,8.0,0.0	2000	2000	1	1(B)
1099	4	12,58,68,0	138	16	LOC101896521	NA	1101010011100000	101100010110	10101100010110	0.06009914028045	0.0558831501881435	0.117463909069862	0.12153986698728	0.0289430697790473	0.237714024234641	0.0220052587864768	0.225017908992026	22.4802551850812	26.006812252	6.705	1	0	1500	1000	184271,184513,184540,184820,185011,194564,194750,194762,203606,203615,203819,203867,203884,203948,204032,220324	GFP-male-A1GFP-male-A2GFP-male-A3ONT_3-6_male	1	12.0,58.0,68.0,0.0	1500	1500	1	1(B)
1100	4	26,73,42,0	141	9	LOC101899382	NA	1	0	10111110	0.187470584474357	0.222776053088822	0.485509939105793	0.483058502250952	0.143197270345191	0.82685270837141	0.150313825325972	0.83278364776518	19.3964840592414	23.895497182	19.308	0.5	0.5	1500	1000	3812,3870,4014,4628,4788,4985,4994,5485,6030	GFP-male-A1GFP-male-A2GFP-male-A3ONT_3-6_male	1	26.0,73.0,42.0,0.0	1500	1500	1	1(B)
1105	4	82,190,109,0	381	22	LOC101896066	NA	1	1110100	11100000001110000	0.769725526772569	0.246297486683383	0.557027655481176	0.551406935745282	0.185273842238552	0.920933731699459	0.190950806910696	0.925222246850851	19.1332411430416	57.528208664	36.258	0.5	0.5	1500	1000	31513,31534,31606,31655,31702,31801,31819,31855,31944,31957,32026,32080,32161,32416,32485,32575,32584,32629,32728,32818,32857,36558	GFP-male-A1GFP-male-A2GFP-male-A3ONT_3-6_male	1	82.0,190.0,109.0,0.0	1500	1500	1	1(B)
1106	4	4,21,12,0	37	13	LOC101896702	NA	1000110111000	1e+06	1.11001e+11	0.0474783317233592	0.0556745788363029	0.427086915002293	0.447867408591885	0.011666820890774	0.927043148285032	0.00465122597946019	0.911468786029049	19.2211718352254	15.42920011	25.949	0.5	0.5	1500	1000	71266,71857,72628,73015,73135,73154,73246,73661,93130,93419,93440,93611,93803	GFP-male-A1GFP-male-A2GFP-male-A3ONT_3-6_male	1	4.0,21.0,12.0,0.0	1500	1500	1	1(B)
1108	4	17,43,20,0	80	7	LOC101891132	NA	1111100	11	11	0.158009685442085	0.151222231547034	0.154948944112934	0.158009685442085	0.0919829564186265	0.253175582034446	0.0879008986584478	0.243938484075755	113.789797571944	19.457277974	1.057	1	0	1500	1000	64267,64270,64696,64708,64732,64939,65524	GFP-male-A1GFP-male-A2GFP-male-A3ONT_3-6_male	1	17.0,43.0,20.0,0.0	1500	1500	1	1(B)
1109	4	10,34,26,0	70	3	LOC109613506	NA	0	1	1	0.862998611225028	0.882861712630981	0.866358246223141	0.862998611225028	0.770504125653403	0.937726327167501	0.779718063982785	0.944607207695875	131.236866827616	17.296061832	1.066	0	1	1500	1000	49508,49887,49898	GFP-male-A1GFP-male-A2GFP-male-A3ONT_3-6_male	1	10.0,34.0,26.0,0.0	1500	1500	1	1(B)
1110	4	50,135,108,0	293	4	LOC101890959	NA	10	0	101	0.198971907338794	0.198141881801326	0.442429133296637	0.450253690211975	0.161953192871249	0.74420041132961	0.158814812108127	0.740647475785021	362.415074656279	203.72654839	28.37	0.5	0.5	10000	1000	51381,51494,51659,52496	GFP-male-A1GFP-male-A2GFP-male-A3ONT_3-6_male	1	50.0,135.0,108.0,0.0	10000	10000	1	1(B)
1111	4	15,8,12,0	35	7	LOC101889554	NA	100100	1	10	0.195860753666491	0.793607517273489	0.520454293016183	0.501209188893123	0.0938594277085044	0.906250069200591	0.0945578693261099	0.906740935839297	19.9416415606485	15.512370204	11.665	0.5	0.5	1500	1000	7222,7641,7672,11543,11591,11600,11699	GFP-male-A1GFP-male-A2GFP-male-A3ONT_3-6_male	1	15.0,8.0,12.0,0.0	1500	1500	1	1(B)
1114	4	28,127,93,0	248	7	LOC101891732	NA	1011011	110100	110100	0.00425303533753714	0.000731292953294977	0.00314129691117206	0.00437245012262933	6.49488642528478e-05	0.0152440046293924	1.93613010471606e-05	0.0122430661461542	69.5475833670611	37.27782456	1.167	1	0	2000	1000	10067,45300,46678,47291,48382,49108,49611	GFP-male-A1GFP-male-A2GFP-male-A3ONT_3-6_male	1	28.0,127.0,93.0,0.0	2000	2000	1	1(B)
1115	4	1,16,4,0	21	3	LOC101889880	NA	0	1	1	0.423042471678792	0.428290826981818	0.473746094295825	0.482114524381751	0.252749740878701	0.740314431589937	0.240059202033707	0.713301647707975	61.3366306731633	14.440646841	1.157	0.5775	0.4225	1500	1000	123633,123636,141589	GFP-male-A1GFP-male-A2GFP-male-A3ONT_3-6_male	1	1.0,16.0,4.0,0.0	1500	1500	1	1(B)
1116	4	9,18,16,0	43	5	LOC101889542	NA	10	1000	1000	0.293851636782861	0.292202386697065	0.346973341262176	0.414771454377628	0.184125647834458	0.758518889407393	0.181070692949427	0.753666053140683	25.8809795314273	15.405719733	3.35	0.6985	0.3015	1500	1000	75261,75972,78649,78683,78839	GFP-male-A1GFP-male-A2GFP-male-A3ONT_3-6_male	1	9.0,18.0,16.0,0.0	1500	1500	1	1(B)
1118	4	2,10,4,0	16	11	LOC101889370	NA	11100000110	11110	11011110	0.14849908654116	0.14540978760543	0.223897795387554	0.305800509796941	0.048433560283632	0.831184954490013	0.0286388052911992	0.807726934167097	23.6501252392365	13.97521339	3.776	0.8025	0.1975	1500	1000	65947,65949,66022,66103,66106,66288,66333,66481,66594,66597,72241	GFP-male-A1GFP-male-A2GFP-male-A3ONT_3-6_male	1	2.0,10.0,4.0,0.0	1500	1500	1	1(B)
1119	4	4,7,5,0	16	3	LOC101889015	NA	0	1	1	0.108881257212315	0.0650833868347388	0.104037251601059	0.180415145148789	0.014497322456837	0.894998231722906	0.00223690573376733	0.848837868122358	381.186299601206	53.922253742	4.467	0.902333333333333	0.0976666666666667	10000	1000	138426,138428,138527	GFP-male-A1GFP-male-A2GFP-male-A3ONT_3-6_male	1	4.0,7.0,5.0,0.0	10000	10000	1	1(B)
1123	4	5,4,9,0	18	5	LOC101895834	NA	10	1010	1110	0.951237019865824	0.962981925895054	0.941740554333375	0.717633460579765	0.0125659699806045	0.998320339486913	0.018218176432713	0.999604255127211	19.3160895926243	13.500399565	20.676	0.25	0.75	1500	1000	205959,206036,206058,214813,214859	GFP-male-A1GFP-male-A2GFP-male-A3ONT_3-6_male	1	5.0,4.0,9.0,0.0	1500	1500	1	1(B)
1126	4	64,92,75,0	231	15	LOC101899670	NA	0	1e+07	1e+07	0.67979360226202	0.649779178355147	0.651966106805154	0.65178606311333	0.580246714443544	0.719942569702677	0.583551338585203	0.722323852746688	76.1665944887632	36.226363195	1.601	0	1	1500	1000	382237,382282,382303,382594,382864,382867,383101,383401,383485,383494,383608,383788,383803,567838,567845	GFP-male-A1GFP-male-A2GFP-male-A3ONT_3-6_male	1	64.0,92.0,75.0,0.0	1500	1500	1	1(B)
1127	4	55,79,49,0	183	6	LOC101899959	NA	0	1001	1001	0.644064454863468	0.635159888963753	0.636295909272103	0.636448504449981	0.564052223821019	0.709933788620338	0.561978359086781	0.707397851653536	278.096421080285	27.34695238	1.046	0	1	1500	1000	2972,2978,3248,3355,5104,5699	GFP-male-A1GFP-male-A2GFP-male-A3ONT_3-6_male	1	55.0,79.0,49.0,0.0	1500	1500	1	1(B)
1129	4	11,18,28,0	57	8	LOC101900473	NA	1e+05	1110101	1110101	0.385061362685826	0.375465217487709	0.433402355504214	0.444538227813208	0.282150787050127	0.643184423892161	0.287286683770586	0.645937775918216	96.6087421136845	17.85443462	1.053	0.712	0.288	1500	1000	13374,13379,13436,13446,13937,14639,38013,38014	GFP-male-A1GFP-male-A2GFP-male-A3ONT_3-6_male	1	11.0,18.0,28.0,0.0	1500	1500	1	1(B)
1130	4	75,28,15,0	118	10	LOC101890538	NA	1e+09	110101100	110101100	0.916780620173965	0.916490772655969	0.904346227845128	0.708062276519535	0.0620644076495524	0.953849765654377	0.0616049179738178	0.953259266486866	99.4433031690674	44.469253549	39.168	0.25	0.75	3500	1000	55622,55792,55816,184894,191706,191719,192112,192121,192319,192340	GFP-male-A1GFP-male-A2GFP-male-A3ONT_3-6_male	1	75.0,28.0,15.0,0.0	3500	3500	1	1(B)
1131	4	46,72,78,0	196	8	LOC101891228	NA	0	11111	11111	0.252783330819369	0.252526355237481	0.251605913545019	0.252783330819369	0.192166913876467	0.320614075705342	0.187634179605299	0.314763377550551	493.370507657075	32.119724788	1	1	0	1500	1000	200719,200743,200761,201100,201106,201208,201211,201820	GFP-male-A1GFP-male-A2GFP-male-A3ONT_3-6_male	1	46.0,72.0,78.0,0.0	1500	1500	1	1(B)
1132	4	73,215,272,0	560	27	LOC101891402	NA	0	1.00000000110011e+21	1.11011111111111e+25	0.175837489958748	0.186281363915721	0.469808347664246	0.484525833122176	0.155633468880939	0.841594208835348	0.153108931378	0.838447878199275	39.1246772761811	114.644014563	51.039	0.5	0.5	2000	1000	203460,203573,203606,203610,203790,204815,205145,205148,206051,206367,206423,206588,207070,207603,207678,207681,208195,208497,211592,211595,211752,211793,211844,211965,211973,212048,212064	GFP-male-A1GFP-male-A2GFP-male-A3ONT_3-6_male	1	73.0,215.0,272.0,0.0	2000	2000	1	1(B)
1135	4	57,95,36,0	188	7	LOC101895782	NA	0	100	100	0.804983090122205	0.798433940331569	0.797534043687208	0.795574587475061	0.724414846872024	0.855689520680131	0.729176172666617	0.859279749599285	1293.39277245774	157.603659403	1.683	0	1	10000	1000	129236,130739,132454,132459,137805,139920,140298	GFP-male-A1GFP-male-A2GFP-male-A3ONT_3-6_male	1	57.0,95.0,36.0,0.0	10000	10000	1	1(B)
1136	4	60,117,58,0	235	11	LOC101896293	NA	1e+05	1011010001	1011010001	0.296242055891516	0.290696833953257	0.296484315829168	0.378564071225479	0.185688129749983	0.736983330542966	0.183432235140358	0.734419859791274	80.7712970038437	61.21853815	18.103	0.75	0.25	3000	1000	121620,121654,121663,122259,123135,123685,123721,123877,124389,124398,125223	GFP-male-A1GFP-male-A2GFP-male-A3ONT_3-6_male	1	60.0,117.0,58.0,0.0	3000	3000	1	1(B)
1138	4	4,37,9,0	50	3	LOC101896124	NA	0	11	11	0.20544040450228	0.191785469378836	0.198100679657476	0.20544040450228	0.10562035273338	0.339706672761454	0.0982744840722849	0.326215815381633	130.747006195647	16.404948473	1.079	1	0	1500	1000	119025,119034,119244	GFP-male-A1GFP-male-A2GFP-male-A3ONT_3-6_male	1	4.0,37.0,9.0,0.0	1500	1500	1	1(B)
1139	4	48,72,52,0	172	3	LOC101901756	NA	0	0	0	0.793478580035888	0.795082687669726	0.557390584341461	0.540491486893116	0.231876961948323	0.840212496062552	0.233324365131144	0.841420876090582	364.651579083775	132.087579011	21.879	0.5	0.5	10000	1000	128279,128630,129203	GFP-male-A1GFP-male-A2GFP-male-A3ONT_3-6_male	1	48.0,72.0,52.0,0.0	10000	10000	1	1(B)
1140	4	39,89,54,0	182	6	LOC101901144	NA	0	0	11111	0.0754774933272684	0.074694526277461	0.483126386423292	0.488973236452411	0.0467109093802296	0.935906444731267	0.0458835144413703	0.934813806288565	359.835733675744	142.176581082	55.964	0.5	0.5	10000	1000	87179,87734,88139,88499,89045,89809	GFP-male-A1GFP-male-A2GFP-male-A3ONT_3-6_male	1	39.0,89.0,54.0,0.0	10000	10000	1	1(B)
1141	4	54,80,56,0	190	4	LOC101901473	NA	0	10	10	0.829709995908761	0.834665892799817	0.830385109319256	0.829453649970104	0.772711529296463	0.880250319121312	0.779321627638593	0.885495195626883	309.042899630683	26.342607009	1.022	0	1	1500	1000	118170,119367,119966,120414	GFP-male-A1GFP-male-A2GFP-male-A3ONT_3-6_male	1	54.0,80.0,56.0,0.0	1500	1500	1	1(B)
1145	4	5,52,32,0	89	2	LOC101887291	NA	0	0	0	0.922982105893321	0.932463070126564	0.927139560061596	0.922982105893321	0.852494879635751	0.96729897787823	0.866138235041628	0.973384912224535	138.906102467062	17.959549584	1.014	0	1	1500	1000	165123,168560	GFP-male-A1GFP-male-A2GFP-male-A3ONT_3-6_male	1	5.0,52.0,32.0,0.0	1500	1500	1	1(B)
1148	4	3,0,11,0	14	7	LOC109614064	NA	101100	0	0	0.0461927399646395	0.0377725779430852	0.0577333699460202	0.268554509180651	0.00520983525883238	0.979599790564646	0.00359063037913895	0.973356696343997	19.1462390160531	13.396368247	30.712	0.75	0.25	1500	1000	201630,205566,205597,205727,205761,205836,205884	GFP-male-A1GFP-male-A2GFP-male-A3ONT_3-6_male	1	3.0,0.0,11.0,0.0	1500	1500	1	1(B)
1149	4	104,260,176,0	540	20	LOC101895687	NA	100	1111001111100011008	1111001111101100032	0.037635122301339	0.0384319443041584	0.0418940159369242	0.252063447613709	0.0233655534546257	0.909618699302913	0.0217733066311434	0.906718136666649	79.0628561030111	126.090341607	114.165	0.75	0.25	3000	1000	382721,385303,385512,385605,385782,386736,386738,427198,427242,427248,427301,450634,450887,472374,472377,472574,472589,484471,484715,555691	GFP-male-A1GFP-male-A2GFP-male-A3ONT_3-6_male	1	104.0,260.0,176.0,0.0	3000	3000	1	1(B)
1150	4	4,9,25,0	38	6	LOC101893830	NA	100111	11000	11000	0.0220233883400957	0.00776259864286468	0.0163666984395722	0.0220233883400957	0.00145726374980226	0.0704958456964268	0.000757966108403812	0.0630962284037999	44.3322028942654	14.823043163	1.197	1	0	1500	1000	216458,216819,275892,277318,277369,277371	GFP-male-A1GFP-male-A2GFP-male-A3ONT_3-6_male	1	4.0,9.0,25.0,0.0	1500	1500	1	1(B)
1152	4	116,219,109,0	444	6	LOC101894296	NA	101111	0	1111	0.877886965704211	0.00216201113452336	0.417670946741154	0.439995403247017	0.000107439327423138	0.902081509383519	1.33914920566067e-05	0.897007983867921	359.225415827655	280.191893308	157.872	0.5	0.5	10000	1000	293085,293142,293367,295332,295359,295570	GFP-male-A1GFP-male-A2GFP-male-A3ONT_3-6_male	1	116.0,219.0,109.0,0.0	10000	10000	1	1(B)
1153	4	9,20,20,0	49	2	LOC101893669	NA	0	1	1	0.984937362624951	0.996095168239952	0.990502681513803	0.984668582928748	0.938286733917487	0.999691124874506	0.948740993418007	0.999920944729742	36.1040685807638	14.869610733	1.428	0	1	1500	1000	12856,13409	GFP-male-A1GFP-male-A2GFP-male-A3ONT_3-6_male	1	9.0,20.0,20.0,0.0	1500	1500	1	1(B)
1154	4	125,420,372,0	917	4	LOC101894888	NA	0	0	0	0.998930751747473	0.99865512511232	0.501292404640214	0.49995364124781	2.0652984492587e-05	0.999934563267308	3.17477564606499e-06	0.999881637325947	359.010778622769	484.76041937	1347.031	0.5	0.5	10000	1000	366920,367210,367701,367789	GFP-male-A1GFP-male-A2GFP-male-A3ONT_3-6_male	1	125.0,420.0,372.0,0.0	10000	10000	1	1(B)
1155	4	97,138,52,0	287	16	LOC101894625	NA	0	10011111111011	10011111111011	0.0509183740852126	0.038540675815099	0.0506396730221765	0.266681120424566	0.0041663896555323	0.970072690149393	0.00256758218109414	0.96695838770534	19.0262824812667	40.14942718	96.053	0.75	0.25	1500	1000	360102,360117,360243,360519,360539,360908,361010,361117,361201,361322,361518,361934,362024,362041,362093,362120	GFP-male-A1GFP-male-A2GFP-male-A3ONT_3-6_male	1	97.0,138.0,52.0,0.0	1500	1500	1	1(B)
1157	4	13,18,22,0	53	11	LOC101895508	NA	100100000	100100100	1100100100	0.734194307385661	0.719498167035904	0.685326799915542	0.658154255268642	0.330092944403451	0.815682139747287	0.366461879232483	0.838558722657024	269.997617635922	37.862127542	1.164	0.106928571428571	0.893071428571429	4500	1000	372787,373839,373979,374445,375450,375684,375963,375983,376387,377066,377380	GFP-male-A1GFP-male-A2GFP-male-A3ONT_3-6_male	1	13.0,18.0,22.0,0.0	4500	4500	1	1(B)
1158	4	4,8,11,0	23	4	LOC101894460	NA	0	1	1	0.285583912063116	0.27743210821479	0.36713022765115	0.410071152773694	0.169011952784213	0.753004855493031	0.159286946045757	0.737252886308269	40.7162406038182	13.97174048	2.04	0.705	0.295	1500	1000	301418,302011,306938,307015	GFP-male-A1GFP-male-A2GFP-male-A3ONT_3-6_male	1	4.0,8.0,11.0,0.0	1500	1500	1	1(B)
1168	4	250,557,147,0	954	5	LOC101893449	NA	10100	100	100	0.940366335294363	0.940654961474895	0.937418946472585	0.70553279106668	0.000116001390423678	0.95360861781406	5.21407534073319e-06	0.951330251956971	359.101896836636	555.327956671	191.559	0.25	0.75	10000	1000	57635,57879,58602,58686,61190	GFP-male-A1GFP-male-A2GFP-male-A3ONT_3-6_male	1	250.0,557.0,147.0,0.0	10000	10000	1	1(B)
1169	4	3,10,9,0	22	3	LOC101893280	NA	1	10	11	0.0908553000368003	0.0833193193232101	0.105786633813653	0.296453955104131	0.0177817178243858	0.970241662400264	0.011490135055766	0.962681282593702	19.2422366066319	13.797368512	21.954	0.75	0.25	1500	1000	43560,47781,48342	GFP-male-A1GFP-male-A2GFP-male-A3ONT_3-6_male	1	3.0,10.0,9.0,0.0	1500	1500	1	1(B)
1170	4	55,188,24,0	267	4	LOC101892756	NA	1001	10	10	0.00347509778194642	0.00355235561171419	0.00377355984201113	0.249107675569879	3.91088682452376e-05	0.994111622953867	3.29246816700254e-07	0.992168909921124	359.036996225287	170.491020909	303.727	0.75	0.25	10000	1000	14484,14725,20282,22365	GFP-male-A1GFP-male-A2GFP-male-A3ONT_3-6_male	1	55.0,188.0,24.0,0.0	10000	10000	1	1(B)
1171	4	37,67,14,0	118	2	LOC101893611	NA	1	1	1	0.994119769243724	0.999479127069611	0.996285092260657	0.994119769243724	0.976558312752406	0.999967775531428	0.981015657830049	0.999990057858976	31.1595919284464	18.728529835	3.845	0	1	1500	1000	28889,30140	GFP-male-A1GFP-male-A2GFP-male-A3ONT_3-6_male	1	37.0,67.0,14.0,0.0	1500	1500	1	1(B)
1172	4	79,169,104,0	352	8	LOC101893778	NA	1111111	1111111	1011111	0.995236817811536	0.995786786344478	0.995477331939026	0.756992745412703	0.0289156102190947	0.999628060888203	0.0328494960155384	0.999936930937135	19.0124801933915	35.330326042	300.385	0.25	0.75	1500	1000	63336,63477,67197,67243,68317,68576,68820,69160	GFP-male-A1GFP-male-A2GFP-male-A3ONT_3-6_male	1	79.0,169.0,104.0,0.0	1500	1500	1	1(B)
1173	4	37,135,65,0	237	9	LOC101893106	NA	11111111	1	11111111	0.996286613358434	0.996390801772125	0.611482835101333	0.578411127468739	0.122492113847317	0.999647995799675	0.130058723747523	0.999955323860938	79.1411047379943	54.802161311	93.293	0.5	0.5	3000	1000	49504,49573,49776,50052,50778,51062,51348,51908,51992	GFP-male-A1GFP-male-A2GFP-male-A3ONT_3-6_male	1	37.0,135.0,65.0,0.0	3000	3000	1	1(B)
1174	4	51,78,31,0	160	7	LOC109613980	NA	1010100	101001	101001	0.0086604763479698	0.00227038010070539	0.00588073746544296	0.0086604763479698	0.000639632998529641	0.0291054021392671	0.000333662086174801	0.0253100278663728	38.4473678282539	25.413938468	1.445	1	0	1500	1000	1421,1452,1462,1644,1722,10441,10448	GFP-male-A1GFP-male-A2GFP-male-A3ONT_3-6_male	1	51.0,78.0,31.0,0.0	1500	1500	1	1(B)
1177	4	6,6,6,0	18	15	LOC101898755	NA	10100000011100	10111110110101	10111110110111	0.809035489741932	0.714478862429036	0.535439554680075	0.522199647316706	0.120202635090109	0.903579537003507	0.11758867799503	0.899301200000089	191.767824261587	28.642043428	1.164	0.457785714285714	0.542214285714286	4500	1000	748203,748356,748710,748764,748908,749046,749049,749358,749418,749577,750057,750060,750156,750686,750695	GFP-male-A1GFP-male-A2GFP-male-A3ONT_3-6_male	1	6.0,6.0,6.0,0.0	4500	4500	1	1(B)
1178	4	13,12,15,0	40	25	LOC101900128	NA	1.100000011001e+21	1.11010000011101e+23	1.10100001110111e+22	0.827627418709752	0.794574831644485	0.741797003646517	0.63586792659908	0.135387436674506	0.894873245440548	0.152919642696491	0.906189176237542	242.652739968063	49.801797769	1.133	0.257227272727273	0.742772727272727	6500	1000	322847,322866,322907,323725,323865,324085,324595,324598,324742,324754,325042,325618,326467,326878,326881,326956,738960,738972,739020,739089,739242,739434,739437,739575,739809	GFP-male-A1GFP-male-A2GFP-male-A3ONT_3-6_male	1	13.0,12.0,15.0,0.0	6500	6500	1	1(B)
1180	4	3916,7140,6036,0	17092	6	LOC101893508	NA	0	101	101	0.467586770914422	0.467580546854885	0.467573478253011	0.467586770914423	0.460645362055854	0.474645014309132	0.46069722404189	0.474664952627315	500	2722.689424658	1.006	1	0	1500	1000	118087,128286,128289,128370,130978,111764	GFP-male-A1GFP-male-A2GFP-male-A3ONT_3-6_male	1	3916.0,7140.0,6036.0,0.0	1500	1500	1	1(B)
1182	4	82,100,87,0	269	11	LOC101897146	NA	10011111100	1.1e+09	1.1e+09	0.00472854588751453	0.0012069808828043	0.00336232043403592	0.00429096748565775	0.000284666474445334	0.0131393257849854	9.62823814607856e-05	0.0110575496327289	38.0107529260725	33.248810882	1.19	1	0	1500	1000	218841,218927,219005,221029,221050,221074,221158,221255,221712,221917,221925	GFP-male-A1GFP-male-A2GFP-male-A3ONT_3-6_male	1	82.0,100.0,87.0,0.0	1500	1500	1	1(B)
1183	4	103,159,105,0	367	6	LOC101898238	NA	111110	1	1	0.00269018494197236	0.00268201590323837	0.00290874761571799	0.237026065629634	0.000131075862649154	0.955117786175927	1.18269306504149e-06	0.950785254422246	359.094669017272	249.541688304	397.198	0.75	0.25	10000	1000	283133,283134,291921,292464,292471,293899	GFP-male-A1GFP-male-A2GFP-male-A3ONT_3-6_male	1	103.0,159.0,105.0,0.0	10000	10000	1	1(B)
1184	4	2,4,5,0	11	5	LOC101898636	NA	1000	1111	1111	0.76162412544966	0.703563727435867	0.619502636632622	0.593062299190216	0.165883843981685	0.913621771527648	0.198526374443312	0.927348153776448	36.1469500756763	13.094952138	1.315	0.3155	0.6845	1500	1000	740565,745417,745568,745603,745647	GFP-male-A1GFP-male-A2GFP-male-A3ONT_3-6_male	1	2.0,4.0,5.0,0.0	1500	1500	1	1(B)
1185	4	6,26,14,0	46	3	LOC101896859	NA	111	1	1	0.0473439347741859	0.0434730433294374	0.0559097219000925	0.236082032350438	0.011278272640487	0.869439608614375	0.0042652249782302	0.848707052590715	19.1950213795024	15.666576018	33.606	0.75	0.25	1500	1000	215628,215823,216164	GFP-male-A1GFP-male-A2GFP-male-A3ONT_3-6_male	1	6.0,26.0,14.0,0.0	1500	1500	1	1(B)
1187	4	18,42,20,0	80	7	LOC101897325	NA	0	10	111111	0.233573205667954	0.857588808624705	0.555697482290259	0.545314860938158	0.161262628496595	0.905172302869891	0.169564157296801	0.912340850375271	19.2878755163966	18.584373288	23.178	0.5	0.5	1500	1000	225585,225733,227140,227383,229982,230685,230857	GFP-male-A1GFP-male-A2GFP-male-A3ONT_3-6_male	1	18.0,42.0,20.0,0.0	1500	1500	1	1(B)
1188	4	262,1168,478,0	1908	3	LOC101896499	NA	111	11	11	0.936764823172357	0.936566150479074	0.934446205880273	0.7028460919388	0.000266052845203748	0.946826599670384	1.82553406424322e-05	0.945046854762303	359.060914854163	1045.00496823	259.28	0.25	0.75	10000	1000	204609,204695,204800	GFP-male-A1GFP-male-A2GFP-male-A3ONT_3-6_male	1	262.0,1168.0,478.0,0.0	10000	10000	1	1(B)
1189	4	81,111,137,0	329	4	LOC101898059	NA	1010	10	10	0.752655166260914	0.00292385789501259	0.342142067341254	0.37781099482959	0.000459211943823907	0.793623283194176	0.000174834619833683	0.786060697632162	19.0489374219489	35.162644738	86.566	0.5	0.5	1500	1000	257820,258180,258356,258490	GFP-male-A1GFP-male-A2GFP-male-A3ONT_3-6_male	1	81.0,111.0,137.0,0.0	1500	1500	1	1(B)
1191	4	8,17,27,0	52	2	LOC101899780	NA	1	1	1	0.981388264187125	0.993966153921976	0.987465701687496	0.981388264187124	0.93704826477339	0.999372992347935	0.945356633191067	0.999894848527325	37.9690283536355	15.324303067	1.114	0	1	1500	1000	218506,218641	GFP-male-A1GFP-male-A2GFP-male-A3ONT_3-6_male	1	8.0,17.0,27.0,0.0	1500	1500	1	1(B)
1200	4	19,42,20,0	81	12	LOC101891959	NA	10111100111	1000011000	1000011000	0.125881238594716	0.114349382332077	0.133659402942225	0.140741970301718	0.0719796180053255	0.258449847691868	0.0643771074501885	0.241578078458904	87.0957749711518	24.505479154	1.833	1	0	2000	1000	11199,11550,11619,16538,16776,16791,16926,16944,16971,17684,17694,17988	GFP-male-A1GFP-male-A2GFP-male-A3ONT_3-6_male	1	19.0,42.0,20.0,0.0	2000	2000	1	1(B)
1202	4	204,483,402,0	1089	40	LOC101897224	NA	1.1000000001e+37	1.11110111001e+32	1.01111111101111e+37	0.00357755412473225	0.0262364548004693	0.128955476210308	0.293416720318197	0.00147629263937307	0.906788344012942	0.000477379042692149	0.90298071980513	359.213188785393	1191.554677581	145.663	0.75	0.25	10000	1000	185856,185858,185925,185932,185973,185994,186010,186294,186358,186376,186433,186469,186578,186593,186832,187203,187308,187311,187377,188908,188925,189041,189056,189083,192123,192140,192159,192405,192468,192474,195530,195599,195659,223422,223437,223498,229341,229531,229575,229592	GFP-male-A1GFP-male-A2GFP-male-A3ONT_3-6_male	1	204.0,483.0,402.0,0.0	10000	10000	1	1(B)
1203	4	20,369,52,0	441	25	LOC101898949	NA	1.10101111111101e+24	1.01001100000011e+22	1.010011000011e+22	0.0521318234530226	0.194044335968028	0.197932183329319	0.306241749287454	0.0370678459543246	0.803245582051015	0.0315343443236761	0.795923681085568	39.1609831408209	83.490329187	45.749	0.75	0.25	2000	1000	264952,274584,274603,274866,274869,274929,275189,275355,275364,275784,276032,276532,276544,276661,276681,276847,276868,276909,277012,277128,281403,281426,281766,281855,281857	GFP-male-A1GFP-male-A2GFP-male-A3ONT_3-6_male	1	20.0,369.0,52.0,0.0	2000	2000	1	1(B)
1204	4	14,12,18,0	44	7	LOC105261760	NA	1000	1000	1000	0.979156677595167	0.983019022296605	0.922219309502683	0.773015488103704	0.20047291943871	0.998634075582487	0.226731001772413	0.999687717928699	243.910658673307	52.842606768	22.836	0.249	0.751	7000	1000	234272,234290,234395,234466,234496,235015,235018	GFP-male-A1GFP-male-A2GFP-male-A3ONT_3-6_male	1	14.0,12.0,18.0,0.0	7000	7000	1	1(B)
1205	4	569,722,955,0	2246	4	LOC101897047	NA	1000	0	111	0.000461914670063718	0.000475337124494046	0.499845885139904	0.499981952601342	2.95735714386529e-05	0.999959812202261	1.95123623378358e-06	0.999926992485753	359.010121864267	1156.339792888	3141.24	0.5	0.5	10000	1000	180928,181147,181183,182683	GFP-male-A1GFP-male-A2GFP-male-A3ONT_3-6_male	1	569.0,722.0,955.0,0.0	10000	10000	1	1(B)
1206	4	20,131,15,0	166	20	LOC101896878	NA	1000000000011011	111000000000001	111111111110111	0.34421566090947	0.803719007043526	0.579245003337037	0.524973436855321	0.118958513011086	0.848538630129064	0.123257907633056	0.851847748196558	19.250685302055	30.299260312	25.073	0.5	0.5	1500	1000	85421,85799,85829,85838,85960,143549,143567,143600,143813,143825,143852,143897,143930,143942,144294,144495,144497,144749,145010,145015	GFP-male-A1GFP-male-A2GFP-male-A3ONT_3-6_male	1	20.0,131.0,15.0,0.0	1500	1500	1	1(B)
1207	4	83,99,77,0	259	3	LOC101897854	NA	100	11	11	0.00688589663238117	0.00446827496659258	0.00561189477131933	0.00688589663238117	0.000145686718249992	0.021063709432873	6.65316252925345e-05	0.0175528368802986	45.5892217715332	32.218294676	1.149	1	0	1500	1000	237836,237839,238364	GFP-male-A1GFP-male-A2GFP-male-A3ONT_3-6_male	1	83.0,99.0,77.0,0.0	1500	1500	1	1(B)
1208	4	596,1030,972,0	2598	27	LOC101898195	NA	1e+25	1.00000111100011e+25	1.00011111100011e+25	0.306719777389337	0.305969281583861	0.306798073328874	0.416791828080238	0.220915439360685	0.831677557217287	0.220081914701199	0.830557103530554	19.0330583377575	442.678400804	78.949	0.75	0.25	1500	1000	242288,242343,242361,242443,242489,242548,242661,242791,242995,245438,245751,245895,246013,246016,246157,246370,246722,246858,246899,247093,247124,247131,247210,247348,247578,247579,247630	GFP-male-A1GFP-male-A2GFP-male-A3ONT_3-6_male	1	596.0,1030.0,972.0,0.0	1500	1500	1	1(B)
1209	4	0,27,1,0	28	2	LOC101896701	NA	0	1	1	0.0320566731937895	0.0201614251400909	0.0361517408968116	0.240155447190617	0.00160204948405049	0.940212601996451	0.000229431897870133	0.918976507632246	361.908779968962	59.042126267	30.714	0.75	0.25	10000	1000	11379,11403	GFP-male-A1GFP-male-A2GFP-male-A3ONT_3-6_male	1	0.0,27.0,1.0,0.0	10000	10000	1	1(B)
1210	4	663,1312,941,0	2916	16	LOC101898020	NA	111	111111001	111111001	0.727965678245877	0.728297405257607	0.488922170628844	0.428261147360335	0.000593661594056079	0.74204017895353	0.000327400555700081	0.739398528676535	19.0188320118934	370.512072836	141.077	0.5	0.5	1500	1000	239517,239619,239909,239999,240026,240047,240067,240394,240440,240443,240476,240489,240517,240581,240691,240738	GFP-male-A1GFP-male-A2GFP-male-A3ONT_3-6_male	1	663.0,1312.0,941.0,0.0	1500	1500	1	1(B)
1217	4	40,23,59,0	122	9	LOC101889546	NA	1000	111000	111000	0.758253397713581	0.746085886015391	0.722155409089626	0.71957639769268	0.611930480465534	0.818737018668922	0.614136830836578	0.819858370007515	77.8616430551928	30.560435762	2.624	0	1	2000	1000	1628,1746,1761,1787,1998,2016,22542,22578,22579	GFP-male-A1GFP-male-A2GFP-male-A3ONT_3-6_male	1	40.0,23.0,59.0,0.0	2000	2000	1	1(B)
1220	4	167,269,259,0	695	25	LOC101901317	NA	1.110110001e+19	1.100001e+15	1.011101111011e+21	0.884482082200498	0.904652851847505	0.568336805538968	0.543889052281232	0.115111261697604	0.936157023057579	0.117173369491101	0.937878106714687	359.462741595343	613.934804936	80.926	0.5	0.5	10000	1000	184525,187645,188047,188125,188218,188671,188820,188866,189050,189091,189130,189265,189301,189613,189640,191037,191085,191656,192106,192190,192616,192652,192856,192967,208531	GFP-male-A1GFP-male-A2GFP-male-A3ONT_3-6_male	1	167.0,269.0,259.0,0.0	10000	10000	1	1(B)
1221	4	13,38,16,0	67	7	LOC101900387	NA	1010000	1111	1111	0.221948202827239	0.214712136847185	0.221332435579394	0.227234814456307	0.135850857600692	0.338125189419107	0.129455121081806	0.329391056386277	113.294277102495	18.064339457	1.074	0.9965	0.0035	1500	1000	13118,13154,13381,13436,15179,16553,18329	GFP-male-A1GFP-male-A2GFP-male-A3ONT_3-6_male	1	13.0,38.0,16.0,0.0	1500	1500	1	1(B)
1222	4	102,241,123,0	466	117	LOC101901640	NA	1.1111000001111e+70	1e+110	1.11110100111e+95	0.735607535242235	0.743210677734208	0.73258865202634	0.648874334758707	0.334904578195748	0.782859741659959	0.339461784775789	0.786871428280988	364.958588648831	913.70974701	19.627	0.25	0.75	10000	1000	35507,35523,35561,35602,35986,36146,36219,36369,36433,36693,36774,36881,37060,37121,37144,37388,37400,37474,37772,37782,37996,38056,38089,38134,38248,38281,38548,38638,38980,39241,39308,39310,39361,39444,39520,39598,39650,40251,40275,40382,40845,40953,41253,41353,41401,41425,41461,41488,41747,41926,41932,41987,42001,42268,42271,42361,42597,42894,43003,43141,43641,43678,43735,43738,43778,44248,442…	GFP-male-A1GFP-male-A2GFP-male-A3ONT_3-6_male	1	102.0,241.0,123.0,0.0	10000	10000	1	1(B)
1225	4	53,68,41,0	162	10	LOC101900854	NA	10000	10000	111011110	0.702906572257476	0.702874918186858	0.536694792918937	0.506585503025553	0.211941689857894	0.76172563013296	0.213133081407724	0.762699970341101	19.6389031891729	27.435539047	14.935	0.5	0.5	1500	1000	95339,95813,95903,95928,96120,96143,96305,96760,96858,97366	GFP-male-A1GFP-male-A2GFP-male-A3ONT_3-6_male	1	53.0,68.0,41.0,0.0	1500	1500	1	1(B)
1226	4	5,0,7,0	12	4	LOC101901805	NA	1111	0	0	0.127916769836448	0.0706732916045641	0.113450517797144	0.136636813164094	0.0266841671283686	0.378320524887298	0.0167147917533877	0.330954179631771	48.8943155728937	13.302199595	1.591	1	0	1500	1000	115061,115070,115244,120416	GFP-male-A1GFP-male-A2GFP-male-A3ONT_3-6_male	1	5.0,0.0,7.0,0.0	1500	1500	1	1(B)
1227	4	39,140,64,0	243	6	LOC101901027	NA	11	1111	1111	0.89023782297422	0.896726525960602	0.890528720386714	0.889317826982228	0.845961159718869	0.925071090596058	0.851415655938363	0.927914140969225	500	34.303989053	1.014	0	1	1500	1000	98562,98583,102775,102779,102845,102911	GFP-male-A1GFP-male-A2GFP-male-A3ONT_3-6_male	1	39.0,140.0,64.0,0.0	1500	1500	1	1(B)
1228	4	3,11,13,0	27	2	LOC101901440	NA	10	1	1	0.0303256600220265	0.0136946812051465	0.0241507429819962	0.0303256600220265	0.00336678973498188	0.0850713736843666	0.00102159953670658	0.0735808061596196	45.0097781963893	13.959489164	1.337	1	0	1500	1000	23391,23997	GFP-male-A1GFP-male-A2GFP-male-A3ONT_3-6_male	1	3.0,11.0,13.0,0.0	1500	1500	1	1(B)
1230	4	159,540,606,0	1305	13	LOC101899017	NA	1.111011e+12	100010111	100110111	0.000853803341409016	0.000918994074632057	0.0717855363827543	0.294528456119327	4.12024789989786e-05	0.999876512290049	1.12263728114987e-06	0.999772188842625	359.071120988598	887.819027846	698.227	0.75	0.25	10000	1000	95132,95165,97962,98271,98410,98544,98673,98691,98770,98815,101412,101444,101748	GFP-male-A1GFP-male-A2GFP-male-A3ONT_3-6_male	1	159.0,540.0,606.0,0.0	10000	10000	1	1(B)
1232	4	12,12,7,0	31	3	LOC101900098	NA	101	10	10	0.169625066100798	0.171643805295903	0.166175235413363	0.170452404640455	0.054664238315969	0.320084097354574	0.0353094173769174	0.29133335814364	91.508646563679	14.386342582	1.155	1	0	1500	1000	2218,2242,3037	GFP-male-A1GFP-male-A2GFP-male-A3ONT_3-6_male	1	12.0,12.0,7.0,0.0	1500	1500	1	1(B)
1234	4	8,49,50,0	107	11	LOC101900272	NA	10010000011	1001111	1101001111	0.140888380421316	0.270653149415496	0.274171194459973	0.350791133785107	0.0998156330093263	0.767067317171047	0.0917664236640382	0.757548084052751	371.027085262184	119.714578666	14.817	0.75	0.25	10000	1000	63692,63994,64029,64267,64867,66276,66284,67600,67605,67637,67661	GFP-male-A1GFP-male-A2GFP-male-A3ONT_3-6_male	1	8.0,49.0,50.0,0.0	10000	10000	1	1(B)
1235	4	70,141,180,0	391	6	LOC101901727	NA	110	100	100	0.993565192086492	0.993578483906392	0.992833774032999	0.746292053434715	0.000259186639904526	0.998960948500122	7.1615354242472e-05	0.998693978095889	19.011351934434	39.475589184	247.549	0.25	0.75	1500	1000	10872,10888,10923,10965,48183,48666	GFP-male-A1GFP-male-A2GFP-male-A3ONT_3-6_male	1	70.0,141.0,180.0,0.0	1500	1500	1	1(B)
1236	4	7,5,9,0	21	2	LOC101900564	NA	0	1	1	0.300928487189834	0.283069476532936	0.426186034190546	0.485294901034842	0.152234607810741	0.878290169856646	0.151255721988306	0.874894868722749	25.8587120409663	13.401414208	1.867	0.5525	0.4475	1500	1000	173300,173877	GFP-male-A1GFP-male-A2GFP-male-A3ONT_3-6_male	1	7.0,5.0,9.0,0.0	1500	1500	1	1(B)
1237	4	12,23,12,0	47	5	LOC101900042	NA	1	110	110	0.161512292615569	0.164275935937509	0.16349784859143	0.165218451477964	0.0764555920023957	0.274776399523448	0.0728281650040284	0.267370210877149	80.6924785961885	16.347294569	1.161	1	0	1500	1000	76183,76633,85999,86002,98644	GFP-male-A1GFP-male-A2GFP-male-A3ONT_3-6_male	1	12.0,23.0,12.0,0.0	1500	1500	1	1(B)
1238	4	3,51,31,0	85	6	LOC101900214	NA	11111	11101	11101	0.977051960664606	0.98329119384465	0.978789128705422	0.976694547974018	0.944336006360498	0.993720280935538	0.952052781043836	0.99762376982576	77.469364400584	19.108198517	1.038	0	1	1500	1000	124091,124119,126586,126601,126660,126756	GFP-male-A1GFP-male-A2GFP-male-A3ONT_3-6_male	1	3.0,51.0,31.0,0.0	1500	1500	1	1(B)
1239	4	8,4,21,0	33	4	LOC101899756	NA	1000	110	10	0.212309367097046	0.758427676282049	0.492231202961849	0.483407326376505	0.107948685922603	0.852234034513091	0.102926580270599	0.84563113380991	20.0822765862138	14.618929663	10.75	0.5	0.5	1500	1000	145377,146390,146538,156436	GFP-male-A1GFP-male-A2GFP-male-A3ONT_3-6_male	1	8.0,4.0,21.0,0.0	1500	1500	1	1(B)
1242	4	2,10,6,0	18	3	LOC109613383	NA	100	1	1	0.0669829706824429	0.0518733860869519	0.0571756739076773	0.0678981632803548	0.00668262115990679	0.210982813876566	0.00133464302675417	0.168974280364756	89.0990017590756	16.427499456	1.076	1	0	2000	1000	15722,16166,16171	GFP-male-A1GFP-male-A2GFP-male-A3ONT_3-6_male	1	2.0,10.0,6.0,0.0	2000	2000	1	1(B)
1248	4	4,11,2,0	17	15	LOC101901057	NA	11001100010000	10001000	10010000	0.0650095717811003	0.0229711087052846	0.0574497782768339	0.0782362718180338	0.0051469745317555	0.260973849896741	0.00101542174373539	0.221499824531492	138.921036139623	21.295295851	1.165	1	0	3000	1000	52522,52685,53293,53806,53812,53920,54046,54232,54271,54919,55171,608828,895189,895219,895233	GFP-male-A1GFP-male-A2GFP-male-A3ONT_3-6_male	1	4.0,11.0,2.0,0.0	3000	3000	1	1(B)
1249	4	41,70,47,0	158	20	LOC105261559	NA	11000001	1100110011001001	1111001111001001	0.786611029165525	0.765729869822163	0.510328585716383	0.512943232584652	0.193781106510117	0.830037697647725	0.188991417757925	0.824449125617807	19.3071708454492	28.442507472	21.858	0.5	0.5	1500	1000	470471,470511,470595,470808,471114,471133,471187,471198,471461,471483,472187,472194,472725,472733,472887,472917,472986,473037,473195,473376	GFP-male-A1GFP-male-A2GFP-male-A3ONT_3-6_male	1	41.0,70.0,47.0,0.0	1500	1500	1	1(B)
1251	4	2,7,9,0	18	3	LOC101899288	NA	0	1	1	0.909053809396649	0.94918176518715	0.916893337893403	0.905398436501169	0.731414036113196	0.992263481569801	0.776636359112277	0.997441997508225	119.809268167881	18.673384474	1.148	0	1	2500	1000	458183,458189,463753	GFP-male-A1GFP-male-A2GFP-male-A3ONT_3-6_male	1	2.0,7.0,9.0,0.0	2500	2500	1	1(B)
1252	4	280,849,538,0	1667	27	LOC101897335	NA	1.00001e+26	1.0001000000001e+25	1.0001000000001e+25	0.856389266632555	0.855807389100858	0.852165575548365	0.82740956945811	0.727840803733409	0.871472893773752	0.731190683734518	0.873955957054309	19.6669203531955	270.459518001	15.224	0	1	1500	1000	242997,243014,243222,243417,243431,243470,243479,243677,244509,244515,244656,244686,244948,245151,245175,245412,245634,245670,245679,254608,254610,255455,255463,255640,255670,255689,255850	GFP-male-A1GFP-male-A2GFP-male-A3ONT_3-6_male	1	280.0,849.0,538.0,0.0	1500	1500	1	1(B)
1253	4	4,50,38,0	92	11	LOC101899116	NA	111111100	111111110	111111110	0.974217075112074	0.984116943128121	0.977690918100184	0.974217075112075	0.929640603438901	0.998537927219006	0.938223006586643	0.999279129482417	38.3495120888711	20.449369233	1.928	0	1	1500	1000	425151,425607,426090,427685,427715,428283,428319,428503,428527,428587,428620	GFP-male-A1GFP-male-A2GFP-male-A3ONT_3-6_male	1	4.0,50.0,38.0,0.0	1500	1500	1	1(B)
1254	4	119,143,177,0	439	2	LOC101897904	NA	0	1	1	0.920566144533889	0.922466631140107	0.9210556367421	0.920566144533889	0.892953134988732	0.945521282224522	0.895626411896231	0.94735715847042	254.75107465466	47.722526648	1.043	0	1	1500	1000	431233,431245	GFP-male-A1GFP-male-A2GFP-male-A3ONT_3-6_male	1	119.0,143.0,177.0,0.0	1500	1500	1	1(B)
1255	4	447,1019,838,0	2304	12	LOC101898071	NA	1e+07	11100001111	11101001111	0.180972037018777	0.182085378814446	0.230639717905888	0.368745511330571	0.167857392793579	0.829260621773352	0.168023803483605	0.829298143678391	19.0296436029238	302.223750938	87.53	0.75	0.25	1500	1000	435201,435250,435603,435777,443474,443502,443676,443685,443758,443858,443867,446286	GFP-male-A1GFP-male-A2GFP-male-A3ONT_3-6_male	1	447.0,1019.0,838.0,0.0	1500	1500	1	1(B)
1256	4	425,866,442,0	1733	41	LOC101898251	NA	1.010000001001e+40	1.11e+30	1.00100001111e+38	0.763280713809281	0.788186127241621	0.502161136884018	0.490238544838178	0.135551518603383	0.825462319436791	0.134354740500496	0.824262410716271	19.0305751700809	346.593223545	84.66	0.5	0.5	1500	1000	449153,449186,449191,449289,449714,449821,450093,451299,451508,451718,451754,451901,451967,452066,452296,452526,452556,452586,452595,452685,452709,452748,452847,452874,452901,453508,453571,453733,453788,453797,453824,453836,453914,453938,454949,455006,455033,455148,455160,455353,455369	GFP-male-A1GFP-male-A2GFP-male-A3ONT_3-6_male	1	425.0,866.0,442.0,0.0	1500	1500	1	1(B)
1257	4	170,706,391,0	1267	28	LOC101895886	NA	1.00010000000001e+27	1.01000000000101e+25	1.01000000000101e+25	0.948390254210602	0.837726090305669	0.837736609198403	0.676245537925238	0.0718432289051508	0.956203269451896	0.0728827039188938	0.956991260357086	99.0783993621736	430.882898418	108.18	0.25	0.75	3500	1000	146832,147139,147151,169691,169895,169919,170158,170248,170269,184616,194726,194924,194928,195470,197280,198436,198635,198698,198719,198740,205305,205332,205341,205719,208023,208029,208239,209418	GFP-male-A1GFP-male-A2GFP-male-A3ONT_3-6_male	1	170.0,706.0,391.0,0.0	3500	3500	1	1(B)
1258	4	258,438,62,0	758	5	LOC101897737	NA	0	0	111	0.351228010155261	0.827307240848418	0.595953764139275	0.589213086853547	0.322813211622288	0.849164824729562	0.323604769960795	0.849824502200921	360.520652962103	507.165882303	43.293	0.5	0.5	10000	1000	410676,416205,417151,417370,420697	GFP-male-A1GFP-male-A2GFP-male-A3ONT_3-6_male	1	258.0,438.0,62.0,0.0	10000	10000	1	1(B)
1259	4	2365,4371,2751,0	9487	7	LOC101897158	NA	10	0	11100	0.0104995482166962	0.999832425697503	0.507265005941805	0.505173613476009	0.00883180577237985	0.999994537541269	0.00917953217530559	0.999999940941573	359.010758450505	5285.591204311	2635.105	0.5	0.5	10000	1000	239238,239252,239503,239581,239819,239976,240167	GFP-male-A1GFP-male-A2GFP-male-A3ONT_3-6_male	1	2365.0,4371.0,2751.0,0.0	10000	10000	1	1(B)
1260	4	496,1201,1004,0	2701	13	LOC101896629	NA	0	1110011001	111110011001	0.191242443796073	0.487135382617883	0.390190403780136	0.367483264987412	0.181918257717772	0.51447120807965	0.180904019000141	0.512824225115123	19.1200518530082	366.22917236	37.427	0.8775	0.1225	1500	1000	213016,213070,213103,213307,213361,213388,215491,215500,215566,215593,215745,215762,216203	GFP-male-A1GFP-male-A2GFP-male-A3ONT_3-6_male	1	496.0,1201.0,1004.0,0.0	1500	1500	1	1(B)
1261	4	244,725,482,0	1451	24	LOC101898772	NA	1e+23	1.0000000011e+22	1.00000000110001e+22	0.938158412316376	0.741521406987826	0.741428510226258	0.610164615531211	0.0152210433797309	0.946189959076243	0.0140701283019538	0.944757475845045	79.0608983494281	398.918473763	128.445	0.25	0.75	3000	1000	485573,485692,485728,485931,486002,486014,486266,486404,486844,486859,489861,489863,489933,490032,490281,490413,490446,490475,490527,490611,490742,490819,501872,502279	GFP-male-A1GFP-male-A2GFP-male-A3ONT_3-6_male	1	244.0,725.0,482.0,0.0	3000	3000	1	1(B)
1262	4	255,456,413,0	1124	11	LOC101898422	NA	0	0	0	0.914649611751569	0.0477846225627065	0.477052734281911	0.481215262539206	0.0377602098640327	0.927990650486646	0.0373179500855274	0.927379074289834	359.111262014678	813.98826282	167.558	0.5	0.5	10000	1000	478408,478505,478551,478695,478823,478889,479350,479401,479512,479699,479720	GFP-male-A1GFP-male-A2GFP-male-A3ONT_3-6_male	1	255.0,456.0,413.0,0.0	10000	10000	1	1(B)
1264	4	81,159,103,0	343	10	LOC101896811	NA	0	111111100	111111100	0.197415988634983	0.196128479914835	0.205828365192009	0.396985076812646	0.159770485248771	0.999737031178151	0.165217699116551	0.999840421296809	19.0615184318745	46.134472374	59.656	0.75	0.25	1500	1000	218798,218904,218925,218973,218979,219012,221148,221250,222069,222076	GFP-male-A1GFP-male-A2GFP-male-A3ONT_3-6_male	1	81.0,159.0,103.0,0.0	1500	1500	1	1(B)
1267	4	48,85,68,0	201	47	LOC101895549	NA	1.110001000001e+44	1.00011001101101e+45	1.00111010010111e+42	0.729945703149144	0.283937189710119	0.354927329729253	0.484782748276715	0.229860043994149	0.765872116136208	0.230714843025881	0.766437244889232	368.012878234928	250.826713991	13.981	0.527277777777778	0.472722222222222	10000	1000	219217,219493,219704,219706,221092,222530,222761,223123,223273,223543,223831,224059,224830,224872,224876,225379,225487,225848,226468,226630,227410,227437,227904,228052,228580,229003,229270,229321,229394,229890,229984,230002,230123,230140,230174,230867,231049,231063,232057,232215,232315,232897,233500,233542,234064,234151,234163	GFP-male-A1GFP-male-A2GFP-male-A3ONT_3-6_male	1	48.0,85.0,68.0,0.0	10000	10000	1	1(B)
1271	4	4,1,8,0	13	28	LOC101895997	NA	100	1.11111110100001e+24	1.1111110001101e+24	0.196831664049132	0.129684736634743	0.428469086376247	0.47180434003776	0.0435735035480241	0.962540496543431	0.0412596645190061	0.959293643838252	396.471002751801	54.235659651	1.44	0.534916666666667	0.465083333333333	10000	1000	503155,503300,503673,503801,505072,505721,505814,506300,506492,506501,506606,506615,506843,506858,507062,507071,507125,507131,507344,507347,507971,507980,508130,508316,508319,508937,509267,509419	GFP-male-A1GFP-male-A2GFP-male-A3ONT_3-6_male	1	4.0,1.0,8.0,0.0	10000	10000	1	1(B)
1272	4	6,4,4,0	14	3	LOC101899907	NA	0	10	10	0.656512002450806	0.712109912771309	0.666342481642565	0.657847592209402	0.407055448924786	0.859764620614958	0.416231269664551	0.863845888325792	150.002917753548	16.416657226	1.033	0.10325	0.89675	2000	1000	362972,363006,363154	GFP-male-A1GFP-male-A2GFP-male-A3ONT_3-6_male	1	6.0,4.0,4.0,0.0	2000	2000	1	1(B)
1274	4	39,63,59,0	161	7	LOC101898179	NA	10000	0	110	0.166602779687016	0.165098500564841	0.474713072323843	0.489113960627352	0.12535431384373	0.861195308576463	0.120952995470682	0.855984803530601	19.1533886375482	26.238309733	31.956	0.5	0.5	1500	1000	290036,290312,290862,293108,293141,293153,293345	GFP-male-A1GFP-male-A2GFP-male-A3ONT_3-6_male	1	39.0,63.0,59.0,0.0	1500	1500	1	1(B)
1277	4	15,51,57,0	123	39	LOC101899401	NA	1.1100001101e+35	1.10001101111011e+33	1.11110011011011e+35	0.882749047947709	0.852566939841708	0.697710918115202	0.607138809832066	0.255403195383572	0.895930618292211	0.263077918427328	0.900991248346226	370.065404490927	159.588666268	13.925	0.37525	0.62475	10000	1000	229088,229196,229217,229367,229382,234214,234263,234395,234891,235113,235257,235271,235327,235470,235836,235947,235953,236227,236253,236274,236382,236466,236469,236592,236595,243666,243811,249036,253457,253469,253644,253658,254927,262646,265763,265769,268153,268356,268364	GFP-male-A1GFP-male-A2GFP-male-A3ONT_3-6_male	1	15.0,51.0,57.0,0.0	10000	10000	1	1(B)
1280	4	19,80,44,0	143	26	LOC101895805	NA	1.00111001001111e+24	100000001100010112	1.10110100000001e+23	0.159619641146898	0.162134587888457	0.433795918304895	0.463713238895449	0.116212698070126	0.866738280826964	0.11386133251765	0.864317665772965	39.4435389209531	34.709268239	25.587	0.5	0.5	2000	1000	8390,8554,8563,8615,8655,9020,9068,9219,9338,9359,11459,11479,11777,12331,12336,12373,12568,12571,12628,13116,13161,13321,13390,14091,16237,16241	GFP-male-A1GFP-male-A2GFP-male-A3ONT_3-6_male	1	19.0,80.0,44.0,0.0	2000	2000	1	1(B)
1281	4	136,266,324,0	726	10	LOC101896311	NA	1	100011011	100011011	0.760290888572898	0.757298565679791	0.760470442206833	0.760408263287489	0.72671518381471	0.791998992385888	0.72658583245199	0.791658064846062	444.316037160815	83.018700903	1.005	0	1	1500	1000	39114,39220,39228,39371,39381,39503,39658,39745,39863,40009	GFP-male-A1GFP-male-A2GFP-male-A3ONT_3-6_male	1	136.0,266.0,324.0,0.0	1500	1500	1	1(B)
1284	4	62,115,119,0	296	8	LOC101895980	NA	0	0	0	0.96325992597116	0.963349462829981	0.841168529176688	0.683834486875773	0.0806747030128515	0.97885177203869	0.0906493423310239	0.982972009934006	39.1338683359271	47.547114814	56.301	0.25	0.75	2000	1000	28212,28265,28512,28879,28885,28966,29189,29282	GFP-male-A1GFP-male-A2GFP-male-A3ONT_3-6_male	1	62.0,115.0,119.0,0.0	2000	2000	1	1(B)
1285	4	68,119,157,0	344	7	LOC101896140	NA	0	0	1100	0.795044134310693	0.204767870323255	0.508646313796995	0.500293395362425	0.171236539978843	0.829820156120008	0.170833078143691	0.829359194847424	360.894817282205	266.246942666	37.749	0.5	0.5	10000	1000	36885,36905,36926,37340,37618,37655,37699	GFP-male-A1GFP-male-A2GFP-male-A3ONT_3-6_male	1	68.0,119.0,157.0,0.0	10000	10000	1	1(B)
1287	4	27,77,31,0	135	2	LOC101898808	NA	0	0	0	0.334688184215027	0.349599512321852	0.339256105131792	0.337655705356058	0.254332582736183	0.416196300897815	0.259931337617376	0.422023055685509	492.707605153382	21.876309981	1.009	1	0	1500	1000	441,11882	GFP-male-A1GFP-male-A2GFP-male-A3ONT_3-6_male	1	27.0,77.0,31.0,0.0	1500	1500	1	1(B)
1290	4	6,14,11,0	31	5	LOC101891483	NA	0	1	0	0.848794558713072	0.864096295606834	0.508113998164752	0.524102179997697	0.097857017743047	0.943399852501729	0.114138923094801	0.956697039068794	40.4273903843088	17.795630214	13.185	0.5	0.5	2000	1000	785138,785139,789580,790417,790875	GFP-male-A1GFP-male-A2GFP-male-A3ONT_3-6_male	1	6.0,14.0,11.0,0.0	2000	2000	1	1(B)
1295	4	11,22,11,0	44	6	LOC101889829	NA	1000	1010	1010	0.693587649269553	0.68343879306348	0.662338694463232	0.642915174226468	0.367430761766829	0.797345873925864	0.408720703140536	0.824847099684055	140.416489343272	19.747026893	1.044	0.10725	0.89275	2000	1000	160135,160142,160291,160495,160573,161911	GFP-male-A1GFP-male-A2GFP-male-A3ONT_3-6_male	1	11.0,22.0,11.0,0.0	2000	2000	1	1(B)
1296	4	24,60,84,0	168	16	LOC101889654	NA	0	10011111111111	11111111111111	0.18456311287131	0.188864839408446	0.204615508220824	0.344977488587392	0.132945160371624	0.845911903211103	0.138200441363611	0.849010557209501	19.2759341253466	27.853342428	22.792	0.75	0.25	1500	1000	121444,139620,139802,140643,140644,140915,140972,140990,141366,143689,143737,144288,147854,148187,151166,151444	GFP-male-A1GFP-male-A2GFP-male-A3ONT_3-6_male	1	24.0,60.0,84.0,0.0	1500	1500	1	1(B)
1297	4	10,16,15,0	41	5	LOC101891948	NA	1	1	1	0.708059451128638	0.710442154128227	0.666478481192599	0.647263592730469	0.3904152756417	0.818318896976043	0.410548005435033	0.834732973251325	56.6498728608358	15.6217456	1.346	0.1315	0.8685	1500	1000	155823,156447,157055,157381,158513	GFP-male-A1GFP-male-A2GFP-male-A3ONT_3-6_male	1	10.0,16.0,15.0,0.0	1500	1500	1	1(B)
1299	4	3,11,7,0	21	21	LOC101892460	NA	1.11111110011e+20	111001011111011104	11001000000000100	0.117959751889485	0.900131371070873	0.745604155705373	0.550862773458791	0.0403144962480264	0.971291417779092	0.0543610926197952	0.979780510894541	102.268881761009	25.780682166	9.502	0.4419	0.5581	3500	1000	364201,364225,364240,364867,364999,365008,365212,365260,442703,442979,443260,443395,443593,474947,474948,479083,481956,481983,485866,485872,485964	GFP-male-A1GFP-male-A2GFP-male-A3ONT_3-6_male	1	3.0,11.0,7.0,0.0	3500	3500	1	1(B)
1300	4	17,16,175,0	208	5	LOC101888533	NA	0	0	0	0.882565332046965	0.884402511594512	0.88387557591419	0.882565332046967	0.834802517386669	0.923067294845683	0.841393176132641	0.925932887439615	197.567888976444	29.782377307	1.029	0	1	1500	1000	132242,132268,132452,132497,132950	GFP-male-A1GFP-male-A2GFP-male-A3ONT_3-6_male	1	17.0,16.0,175.0,0.0	1500	1500	1	1(B)
1302	4	1,6,5,0	12	2	LOC101887850	NA	10	1	1	0.0660166144961225	0.0170526862856028	0.052160728196411	0.14604856890057	0.00355116377028774	0.827867110622835	0.00126379952516732	0.770429695232592	20.7211488113691	13.435088322	8.792	0.8815	0.1185	1500	1000	123722,124507	GFP-male-A1GFP-male-A2GFP-male-A3ONT_3-6_male	1	1.0,6.0,5.0,0.0	1500	1500	1	1(B)
1303	4	1,35,28,0	64	4	LOC101888892	NA	0	0	0	0.906296719232568	0.915032643265066	0.909970931620099	0.906296719232569	0.827299156941756	0.963177102299653	0.839784793729812	0.971503086594273	159.041118773737	17.208193368	1.042	0	1	1500	1000	159691,159692,160230,163837	GFP-male-A1GFP-male-A2GFP-male-A3ONT_3-6_male	1	1.0,35.0,28.0,0.0	1500	1500	1	1(B)
1304	4	11,9,38,0	58	4	LOC101888712	NA	0	111	111	0.268340525131755	0.79214144539945	0.400618032766315	0.520792275259167	0.177555211102199	0.861276549390885	0.179755624657873	0.862725928926797	374.232783530326	80.341470521	11.478	0.508027777777778	0.491972222222222	10000	1000	138284,138623,138629,138978	GFP-male-A1GFP-male-A2GFP-male-A3ONT_3-6_male	1	11.0,9.0,38.0,0.0	10000	10000	1	1(B)
1305	4	78,143,176,0	397	5	LOC105261936	NA	0	1011	1111	0.321362987306794	0.696695909197987	0.504912511938364	0.508684487349345	0.282153414635356	0.734245243072658	0.287403113277357	0.738325950226393	19.3068827646243	44.544565533	22.178	0.5	0.5	1500	1000	128028,128037,128257,148820,148821	GFP-male-A1GFP-male-A2GFP-male-A3ONT_3-6_male	1	78.0,143.0,176.0,0.0	1500	1500	1	1(B)
1307	4	18,42,28,0	88	21	LOC101890736	NA	1.11111111111111e+20	1000000110000101120	1000000110000009984	0.269581438157992	0.979565893478943	0.658082575937074	0.621391161891151	0.191221068233549	0.998113581311738	0.206740142755473	0.999466448980912	19.1662955131731	22.033571817	37.031	0.5	0.5	1500	1000	16215,17269,17315,17391,17429,17472,23619,30693,30804,30885,30894,31020,31065,35033,35043,35154,35199,35447,35450,35494,35703	GFP-male-A1GFP-male-A2GFP-male-A3ONT_3-6_male	1	18.0,42.0,28.0,0.0	1500	1500	1	1(B)
1309	4	107,244,303,0	654	13	LOC101891207	NA	1111111111111	111111110000	111111110000	0.178552817775458	0.178500952183514	0.553779233332858	0.559965617436586	0.154397351075342	0.97478140544283	0.156347722287197	0.975925386079709	359.377368765791	510.777463705	93.123	0.5	0.5	10000	1000	10948,11105,11141,11142,11186,13826,13856,13886,13904,14635,15166,15180,15343	GFP-male-A1GFP-male-A2GFP-male-A3ONT_3-6_male	1	107.0,244.0,303.0,0.0	10000	10000	1	1(B)
1311	4	12,21,64,0	97	13	LOC101894525	NA	1.001e+12	1000000010	1000000010	0.79308387703175	0.796159973050094	0.774006142585368	0.62800946503832	0.0980213949260942	0.861628555594094	0.0959579395317581	0.858827526150204	39.7671573503277	28.731407284	19.199	0.25	0.75	2000	1000	699234,699457,699460,699495,700121,700123,719371,719383,719472,719499,719511,719752,719968	GFP-male-A1GFP-male-A2GFP-male-A3ONT_3-6_male	1	12.0,21.0,64.0,0.0	2000	2000	1	1(B)
1312	4	1596,719,721,0	3036	19	LOC101893902	NA	1e+12	1.00000011111e+17	100001011111111104	0.226513828377003	0.950399274985752	0.323527929192621	0.421200489312855	0.0708794397358938	0.955485574118422	0.0714246445478821	0.955900399852021	359.162771587365	3125.268268643	151.716	0.75	0.25	10000	1000	726322,726487,727907,727951,727952,727997,728048,728140,728268,728466,728473,728596,728686,728758,728794,728827,728836,729011,729014	GFP-male-A1GFP-male-A2GFP-male-A3ONT_3-6_male	1	1596.0,719.0,721.0,0.0	10000	10000	1	1(B)
1313	4	0,33,1,0	34	5	LOC101892945	NA	0	0	0	0.963169295271661	0.984263927478785	0.972273601831739	0.963169295271662	0.893674871965925	0.994953678251922	0.904910680981906	0.997345450764527	48.4330957434007	15.283331623	1.488	0	1	1500	1000	559553,559560,606319,606464,606469	GFP-male-A1GFP-male-A2GFP-male-A3ONT_3-6_male	1	0.0,33.0,1.0,0.0	1500	1500	1	1(B)
1314	4	308,562,531,0	1401	44	LOC101892541	NA	1.000000011e+37	1.001100111e+37	1.001101111e+37	0.97611391272187	0.975436736469827	0.864402123578137	0.876460954729504	0.788984566476156	0.980460130539478	0.792175328496575	0.982155065205742	365.548203586518	1536.987361532	22.092	0	1	10000	1000	44024,44051,44236,44281,44441,45075,45213,45804,45807,46068,46332,46446,47106,47112,47403,47573,52019,52313,52543,53005,53161,53464,53791,53842,53884,54040,54798,55045,55706,55727,55865,123122,215764,252101,252121,252181,423740,423894,423932,424179,424343,424422,424630,424631	GFP-male-A1GFP-male-A2GFP-male-A3ONT_3-6_male	1	308.0,562.0,531.0,0.0	10000	10000	1	1(B)
1315	4	252,344,317,0	913	5	LOC101893735	NA	1	1	1	0.997018137987214	0.997968747724303	0.997256459206701	0.997018137987212	0.993116360771265	0.999418422500036	0.994003259643787	0.999604017941061	109.712916599143	73.069248011	1.15	0	1	1500	1000	720352,722572,723093,723401,723477	GFP-male-A1GFP-male-A2GFP-male-A3ONT_3-6_male	1	252.0,344.0,317.0,0.0	1500	1500	1	1(B)
1316	4	275,1009,972,0	2256	17	LOC101893566	NA	0	10000000010	10000000010	0.916023335665189	0.915419546092925	0.728841648324318	0.610103535707869	0.0634680389319124	0.92566851319956	0.0631590417023428	0.92508672409262	19.0186395932964	354.385569324	143.579	0.25	0.75	1500	1000	656707,656812,656827,656851,656884,657190,657223,657265,657286,657493,665362,665424,665550,665574,665910,684448,684463	GFP-male-A1GFP-male-A2GFP-male-A3ONT_3-6_male	1	275.0,1009.0,972.0,0.0	1500	1500	1	1(B)
1317	4	69,687,117,0	873	28	LOC101893061	NA	1.10000000001e+24	1.00000000000001e+24	1.11111110110011e+24	0.16743772958961	0.195060488726392	0.518907388506556	0.525628452501836	0.151533450983535	0.915187751658019	0.150535288785366	0.913841788650692	19.0405249672181	127.384296947	68.633	0.5	0.5	1500	1000	475431,475479,475524,476154,476160,476197,476249,476264,476387,476447,476450,479719,479741,479842,479878,480099,480252,480503,480512,481104,481137,481545,485168,508074,558350,558362,645811,645856	GFP-male-A1GFP-male-A2GFP-male-A3ONT_3-6_male	1	69.0,687.0,117.0,0.0	1500	1500	1	1(B)
1319	4	3,27,22,0	52	7	LOC101894366	NA	1001111	1	1	0.0696912483532817	0.0636244119366736	0.0804034718174878	0.224167039218699	0.0246819560861403	0.758711089656226	0.0160930168803068	0.734440886224854	19.4271592234151	16.916773304	20.506	0.75	0.25	1500	1000	440530,440638,440640,450953,450972,450997,451100	GFP-male-A1GFP-male-A2GFP-male-A3ONT_3-6_male	1	3.0,27.0,22.0,0.0	1500	1500	1	1(B)
1325	4	7,13,9,0	29	6	LOC101899751	NA	11001	10000	10000	0.87729877672583	0.89316312384096	0.88401042071033	0.876464596738388	0.752277984535359	0.969766532410341	0.757411654769028	0.972745221844551	72.6445168440246	14.660313774	1.105	0	1	1500	1000	60287,60433,60448,60595,60667,61123	GFP-male-A1GFP-male-A2GFP-male-A3ONT_3-6_male	1	7.0,13.0,9.0,0.0	1500	1500	1	1(B)
1326	4	48,75,64,0	187	7	LOC101898547	NA	1100010	11101	11101	0.147105566796837	0.146423545835376	0.158023302644608	0.318786471659863	0.103400749199097	0.871132751205096	0.101479408301871	0.866725697191014	19.1342811372541	26.026687859	33.741	0.75	0.25	1500	1000	26771,26773,27519,27648,28432,28936,29416	GFP-male-A1GFP-male-A2GFP-male-A3ONT_3-6_male	1	48.0,75.0,64.0,0.0	1500	1500	1	1(B)
1327	4	47,85,51,0	183	42	LOC101899924	NA	1.1100010001011e+41	1.11e+24	1.1111111011111e+40	0.854018805261353	0.136613559009954	0.453782867906564	0.478828487524617	0.0904517804426968	0.883153887840387	0.0915056818978739	0.88386376941346	139.84567351061	96.760280755	34.448	0.5	0.5	4500	1000	103126,103405,103414,104221,104326,104668,105439,105655,105664,105879,106125,106687,107329,107335,107845,107920,108175,108949,108961,109387,109669,109780,109804,110236,110302,110314,110599,110668,110680,110992,111073,111277,121853,121991,127869,127976,127996,128199,128203,133804,134020,134026	GFP-male-A1GFP-male-A2GFP-male-A3ONT_3-6_male	1	47.0,85.0,51.0,0.0	4500	4500	1	1(B)
1329	4	72,198,110,0	380	17	LOC109612830	NA	1001111100000100	1e+15	1101110000100100	0.846587205660692	0.14805926081056	0.496123889762439	0.497045318110211	0.118533274401146	0.874773567504103	0.118284926766712	0.874007956642777	19.061165984419	50.097528497	52.94	0.5	0.5	1500	1000	160341,160692,161434,161766,161904,162201,162351,162780,162801,163887,164632,164764,164932,165562,165835,166168,166639	GFP-male-A1GFP-male-A2GFP-male-A3ONT_3-6_male	1	72.0,198.0,110.0,0.0	1500	1500	1	1(B)
1330	4	10,24,15,0	49	3	LOC101898371	NA	0	10	11	0.0315617533706735	0.0294682162113753	0.338064984504112	0.376023453630904	0.00594197496361917	0.809623002626753	0.00150864692980557	0.792096282279914	19.2490310020842	15.966951559	25.79	0.5	0.5	1500	1000	23282,23549,24478	GFP-male-A1GFP-male-A2GFP-male-A3ONT_3-6_male	1	10.0,24.0,15.0,0.0	1500	1500	1	1(B)
1331	4	9,22,21,0	52	23	LOC101899590	NA	11100110111001100288	11001000000000110	1111001000000010112	0.216215277878092	0.286133631749546	0.345019729366255	0.423796561519657	0.159024333211437	0.841249154712887	0.158888515717899	0.840855211948078	86.0144812069562	31.027165835	7.521	0.716	0.284	3000	1000	48766,48769,48964,49174,49304,49309,49411,49417,49453,49462,49525,49708,49735,49745,49778,51919,51951,52792,52823,52932,53186,53211,53282	GFP-male-A1GFP-male-A2GFP-male-A3ONT_3-6_male	1	9.0,22.0,21.0,0.0	3000	3000	1	1(B)
1333	4	39,53,43,0	135	4	LOC101898720	NA	101	10	10	0.109512878824765	0.105960844985007	0.119345610159015	0.269999804013213	0.0648192279637326	0.797287395870947	0.0588711479263415	0.789208775307392	362.685603710704	118.336562828	27.157	0.75	0.25	10000	1000	32004,32043,32052,32601	GFP-male-A1GFP-male-A2GFP-male-A3ONT_3-6_male	1	39.0,53.0,43.0,0.0	10000	10000	1	1(B)
1336	4	2,11,0,0	13	2	LOC101889115	NA	10	1	1	0.0750012244475559	0.0130100405057561	0.0620271936231988	0.0750012244475559	0.00333400951640267	0.241935320518384	0.00120306253456586	0.206604799635845	37.9990721535378	13.03694881	1.915	1	0	1500	1000	152261,153107	GFP-male-A1GFP-male-A2GFP-male-A3ONT_3-6_male	1	2.0,11.0,0.0,0.0	1500	1500	1	1(B)
1339	4	3,10,8,0	21	5	LOC101900831	NA	10000	111	111	0.367539180645661	0.367557867851498	0.445205572954949	0.454556554866497	0.248863995292097	0.698904894978594	0.25422439558933	0.702869780573972	57.0476686951199	13.69287036	1.128	0.644	0.356	1500	1000	131499,132767,146691,146761,148749	GFP-male-A1GFP-male-A2GFP-male-A3ONT_3-6_male	1	3.0,10.0,8.0,0.0	1500	1500	1	1(B)
1340	4	379,255,1040,0	1674	4	LOC101888935	NA	11	0	11	0.764812222294449	0.76479562206154	0.514156552331266	0.51445702471121	0.24668314881665	0.781345432906511	0.246792458005243	0.781439803252419	359.630819850649	1347.990392125	66.632	0.5	0.5	10000	1000	370783,370785,371867,371885	GFP-male-A1GFP-male-A2GFP-male-A3ONT_3-6_male	1	379.0,255.0,1040.0,0.0	10000	10000	1	1(B)
1341	4	32,81,50,0	163	27	LOC101901621	NA	1.00000000000001e+24	1.10000010011011e+25	1.10000010011011e+25	0.757008772032743	0.738180471998106	0.731584395307942	0.713709462695495	0.3397448654843	0.80519679674509	0.600531290003266	0.837772321589087	418.205591294809	168.134483077	3.893	0.0446666666666667	0.955333333333333	10000	1000	257073,257128,257347,307956,311355,311380,312132,313411,315152,316059,316065,316690,316805,316827,317069,317170,317484,317489,317596,317729,317733,318236,318612,319112,319528,319673,320086	GFP-male-A1GFP-male-A2GFP-male-A3ONT_3-6_male	1	32.0,81.0,50.0,0.0	10000	10000	1	1(B)
1346	4	29,212,109,0	350	23	LOC101887273	NA	100	1.11011100010001e+20	1.11011100010001e+20	0.666793639998481	0.664259667386256	0.662019991539409	0.661842251715353	0.608066227112704	0.713951129318581	0.608072819462384	0.713972528148365	300.421457516533	52.358021902	1.07	0	1	1500	1000	420674,420683,449111,449874,449996,450674,462446,462836,463077,487679,488087,488114,490187,490331,490542,490559,490662,490673,490770,490845,490880,491427,482986	GFP-male-A1GFP-male-A2GFP-male-A3ONT_3-6_male	1	29.0,212.0,109.0,0.0	1500	1500	1	1(B)
1347	4	20,140,12,0	172	6	LOC101900476	NA	0	1111	1111	0.14429511921649	0.135598554070761	0.143053089240629	0.323245091379501	0.0503279818824725	0.953169476677665	0.0513390257999324	0.954060993668287	360.444562720769	134.664164912	43.126	0.75	0.25	10000	1000	106371,108583,110076,110082,113890,114174	GFP-male-A1GFP-male-A2GFP-male-A3ONT_3-6_male	1	20.0,140.0,12.0,0.0	10000	10000	1	1(B)
1348	4	3,7,1,0	11	5	LOC101898771	NA	10000	1010	1010	0.176519345793438	0.177502729771839	0.207839323061373	0.235288104246184	0.026862554741778	0.622409525518962	0.0116539904605616	0.55520689829734	35.7781550697009	13.049470794	1.742	0.9265	0.0735	1500	1000	11833,11838,11897,65984,67858	GFP-male-A1GFP-male-A2GFP-male-A3ONT_3-6_male	1	3.0,7.0,1.0,0.0	1500	1500	1	1(B)
1352	4	8,5,1,0	14	5	LOC101898581	NA	11111	1111	1111	0.862507859112541	0.879477292036522	0.78233707232363	0.537879897884941	0.011528297277272	0.970530944618132	0.00679723119323235	0.959935804907682	39.9075445452599	15.992763501	12.487	0.4055	0.5945	2000	1000	21475,21520,21527,21662,21733	GFP-male-A1GFP-male-A2GFP-male-A3ONT_3-6_male	1	8.0,5.0,1.0,0.0	2000	2000	1	1(B)
1354	4	396,1758,50,0	2204	6	LOC101888646	NA	101010	11010	11010	0.703343590247109	0.703226131845092	0.69918300584475	0.529583387799152	0.00593001282763764	0.721220439807347	0.00474893319264614	0.718428646458421	359.295014407441	1684.198599908	109.359	0.25	0.75	10000	1000	56326,56344,56602,56653,56701,56842	GFP-male-A1GFP-male-A2GFP-male-A3ONT_3-6_male	1	396.0,1758.0,50.0,0.0	10000	10000	1	1(B)
1358	4	122,42,10,0	174	2	CYP6D3	NA	11	1	1	0.00682236972598141	0.00215050139727768	0.00500269358045115	0.0068223697259814	0.000460555346808093	0.0216388454992561	0.000126482985471907	0.0187740658135526	43.6222436538568	23.360084783	1.144	1	0	1500	1000	225064,225758	GFP-male-A1GFP-male-A2GFP-male-A3ONT_3-6_male	1	122.0,42.0,10.0,0.0	1500	1500	1	1(B)
1361	4	4,12,4,0	20	2	LOC101893392	NA	0	0	0	0.259088907137386	0.258746354481189	0.268985926763369	0.292061892052203	0.0946445494986237	0.649838719814549	0.0635011543798559	0.598591668282764	50.9032297666561	13.612977599	1.115	0.901	0.099	1500	1000	1136,18568	GFP-male-A1GFP-male-A2GFP-male-A3ONT_3-6_male	1	4.0,12.0,4.0,0.0	1500	1500	1	1(B)
1362	4	45,154,24,0	223	3	LOC101897403	NA	0	10	10	0.660889364102635	0.675832420805571	0.660892188626155	0.659911334378639	0.593893446145795	0.720753241768055	0.596038085695249	0.721902989437521	401.695573495833	28.41462123	1.031	0	1	1500	1000	260145,260193,260682	GFP-male-A1GFP-male-A2GFP-male-A3ONT_3-6_male	1	45.0,154.0,24.0,0.0	1500	1500	1	1(B)
1363	4	57,218,69,0	344	34	LOC101896337	NA	1e+29	1.10000010011001e+29	1.1101110010011e+29	0.716128231656988	0.725499799058439	0.525413861359733	0.521579017114048	0.258140570434792	0.773027615909427	0.259715735245016	0.774131017725189	100.435507480166	127.991665697	22.113	0.5	0.5	3500	1000	189974,190279,190288,190862,191211,191447,191569,197909,198584,204232,204348,205253,205492,205900,206039,206045,206138,206144,206306,206577,210558,211107,211155,211197,211500,211675,212338,212536,212709,212852,212853,212892,213039,213057	GFP-male-A1GFP-male-A2GFP-male-A3ONT_3-6_male	1	57.0,218.0,69.0,0.0	3500	3500	1	1(B)
1364	4	54,142,66,0	262	7	LOC101896516	NA	1000	11000	11000	0.846049162358169	0.846989903768769	0.518161355546529	0.516268919392686	0.147502894164321	0.881242456986939	0.148248943519158	0.881939720393181	360.701670475391	198.099740306	39.67	0.5	0.5	10000	1000	222193,222472,222478,222583,232932,233732,234399	GFP-male-A1GFP-male-A2GFP-male-A3ONT_3-6_male	1	54.0,142.0,66.0,0.0	10000	10000	1	1(B)
1365	4	295,434,498,0	1227	5	LOC101897220	NA	10000	1000	1000	0.1600126724128	0.159884182830511	0.164350638745113	0.261966178489425	0.141573628364701	0.58606673006295	0.140297193499245	0.584050515365009	360.48966295282	807.029166207	44.571	0.75	0.25	10000	1000	256444,256660,257309,257411,257964	GFP-male-A1GFP-male-A2GFP-male-A3ONT_3-6_male	1	295.0,434.0,498.0,0.0	10000	10000	1	1(B)
1366	4	5,16,3,0	24	13	LOC101899123	NA	1101100	1	1	0.154829829564884	0.159151865486455	0.232591641860267	0.337799455411285	0.0623420294722958	0.8658254117681	0.0483406999735395	0.849104139735239	403.012572242073	61.850316944	1.385	0.750944444444444	0.249055555555556	10000	1000	214783,214855,214864,215449,215740,215743,215868,215885,215926,216072,216076,216209,217471	GFP-male-A1GFP-male-A2GFP-male-A3ONT_3-6_male	1	5.0,16.0,3.0,0.0	10000	10000	1	1(B)
1367	4	95,147,148,0	390	6	LOC101898077	NA	10	11	11	0.852872745046853	0.85338203412622	0.854430895813757	0.854016755384007	0.816257007132864	0.885673407694867	0.822579287776415	0.890547115241672	500	43.053097612	1.038	0	1	1500	1000	288154,288199,288274,288310,288597,288778	GFP-male-A1GFP-male-A2GFP-male-A3ONT_3-6_male	1	95.0,147.0,148.0,0.0	1500	1500	1	1(B)
1371	4	7,14,7,0	28	6	LOC101897908	NA	100	11011	11011	0.0383008850072683	0.0128537164060514	0.0288256478782433	0.0383008850072684	0.00100205282449286	0.127600130874648	0.000166784216238426	0.102970274734547	42.8301452266923	14.096706527	1.813	1	0	1500	1000	280711,280855,280861,285628,285973,286219	GFP-male-A1GFP-male-A2GFP-male-A3ONT_3-6_male	1	7.0,14.0,7.0,0.0	1500	1500	1	1(B)
1372	4	229,328,409,0	966	2	LOC101897043	NA	0	1	1	0.395300801946059	0.395249157973773	0.402174854825744	0.520801721681609	0.366489772922381	0.909721084994389	0.367528587419288	0.910580190338103	360.59860785986	579.611844749	43.066	0.75	0.25	10000	1000	255511,255688	GFP-male-A1GFP-male-A2GFP-male-A3ONT_3-6_male	1	229.0,328.0,409.0,0.0	10000	10000	1	1(B)
1374	4	91,134,138,0	363	2	LOC101896873	NA	10	1	1	0.0719132775880788	0.0648112444455328	0.0711724749527934	0.0719132775880787	0.0461582403013621	0.101557945684972	0.0481915143832326	0.103389095790291	193.002594781475	37.867941842	1.04	1	0	1500	1000	252708,252906	GFP-male-A1GFP-male-A2GFP-male-A3ONT_3-6_male	1	91.0,134.0,138.0,0.0	1500	1500	1	1(B)
1375	4	85,146,169,0	400	3	LOC101898255	NA	111	11	11	0.75097693849936	0.75181335094016	0.741976937787426	0.594086634634239	0.102617117835755	0.790111448170968	0.102025944366112	0.789463205549214	361.011393540241	253.81142299	37.282	0.25	0.75	10000	1000	287343,287646,287820	GFP-male-A1GFP-male-A2GFP-male-A3ONT_3-6_male	1	85.0,146.0,169.0,0.0	10000	10000	1	1(B)
1376	4	7,65,20,0	92	13	LOC101898946	NA	1011000001010	101101100011	101101110011	0.163208140751964	0.160337278525732	0.180212101257234	0.320786565292566	0.0971164904563452	0.841556126411499	0.0935084907060034	0.836094015855896	39.8317787994496	24.892088151	18.146	0.75	0.25	2000	1000	89317,102193,102259,102475,112832,113090,120360,120536,136788,136944,137022,137259,146702	GFP-male-A1GFP-male-A2GFP-male-A3ONT_3-6_male	1	7.0,65.0,20.0,0.0	2000	2000	1	1(B)
1377	4	71,137,136,0	344	8	LOC101892383	NA	0	111	111	0.896484129891922	0.897400070946803	0.897647529297313	0.896484129891921	0.861138066977236	0.926193947024766	0.861953683845668	0.92685341016127	395.476329441423	42.91055456	1.017	0	1	1500	1000	17425,17463,17466,17762,19090,21192,21244,21292	GFP-male-A1GFP-male-A2GFP-male-A3ONT_3-6_male	1	71.0,137.0,136.0,0.0	1500	1500	1	1(B)
1379	4	3,7,8,0	18	41	LOC101889377	NA	1.00100000000111e+38	1.101000001001e+39	1.011010100001e+39	0.0117245798798312	0.0363967731459464	0.0819050689088069	0.300874058628215	0.00249671102445157	0.985549419419406	0.000109410052520989	0.973914593360887	364.59961989019	60.470269447	4.264	0.722083333333333	0.277916666666667	10000	1000	76754,76777,78608,81162,81163,81259,83785,84204,84439,84471,85620,85623,86387,86392,86443,86476,86482,86567,86587,86612,87513,87604,87624,87643,87895,87931,88042,88611,88641,88945,89074,89116,89158,89161,89493,89908,90065,90073,91054,91078,91540	GFP-male-A1GFP-male-A2GFP-male-A3ONT_3-6_male	1	3.0,7.0,8.0,0.0	10000	10000	1	1(B)
1380	4	177,915,103,0	1195	7	LOC101900156	NA	100110	100110	100110	0.955300780700637	0.955554908153062	0.952945822494576	0.74498282029965	0.102261117946801	0.965631624658919	0.104294542236723	0.96697830750267	359.13888760075	758.126648643	155.777	0.25	0.75	10000	1000	2341,2469,2537,45756,45873,46044,102765	GFP-male-A1GFP-male-A2GFP-male-A3ONT_3-6_male	1	177.0,915.0,103.0,0.0	10000	10000	1	1(B)
1382	4	3,16,7,0	26	28	LOC101894673	NA	1.1100001100111e+25	1.1011000011e+25	1.11100110001101e+22	0.0236889294497252	0.00920284845542821	0.0340126181988294	0.144602417669975	0.00120070278272765	0.906306197201606	2.25537126242969e-05	0.873406012991531	364.796916974768	64.53055456	8.05	0.870666666666667	0.129333333333333	10000	1000	23913,23941,24462,24467,25105,25767,26164,26205,26288,26753,26825,26846,26866,26906,26941,26962,27066,27074,27125,27374,27479,27779,28111,28684,28687,28779,28846,77307	GFP-male-A1GFP-male-A2GFP-male-A3ONT_3-6_male	1	3.0,16.0,7.0,0.0	10000	10000	1	1(B)
1385	4	115,230,164,0	509	16	LOC101888978	NA	1111101101011101	10010100000	10010100000	0.0737769739232109	0.0725946113910239	0.0783756468371859	0.118260807010966	0.0535852990897812	0.276566245383358	0.0499495526641177	0.271117494569087	370.396012431513	419.610629154	16.871	1	0	10000	1000	633,717,875,989,1025,1073,1157,1394,1745,1760,1883,1898,2320,2326,2638,2776	GFP-male-A1GFP-male-A2GFP-male-A3ONT_3-6_male	1	115.0,230.0,164.0,0.0	10000	10000	1	1(B)
1386	4	17,37,30,0	84	13	LOC101889159	NA	101110011111	100000001	101110011111	0.986936970544937	0.987307278853887	0.621472209281234	0.571210194036618	0.0979794079301682	0.998527736294487	0.108164758524148	0.999454800966705	19.0761752302733	20.215616318	58.607	0.5	0.5	1500	1000	3195,3920,4293,4314,4404,4665,4784,4954,5525,5606,5624,6139,6223	GFP-male-A1GFP-male-A2GFP-male-A3ONT_3-6_male	1	17.0,37.0,30.0,0.0	1500	1500	1	1(B)
1387	4	10,29,25,0	64	7	LOC101893054	NA	10111	101111	101111	0.825536908944443	0.834492295431493	0.827216796994322	0.82300292247264	0.71416884168652	0.90448583460287	0.726686941667595	0.912278474794996	193.83374567824	17.54100615	1.058	0	1	1500	1000	9053,11315,11750,12461,12761,13235,13240	GFP-male-A1GFP-male-A2GFP-male-A3ONT_3-6_male	1	10.0,29.0,25.0,0.0	1500	1500	1	1(B)
1389	4	33,198,123,0	354	4	LOC101893561	NA	1100	11	11	0.0432827465028479	0.0389660312684918	0.0422664398805126	0.0432827465028478	0.0225314525939931	0.068467705096276	0.0195637233677398	0.064348979594443	101.030331008678	43.592393607	1.081	1	0	1500	1000	45894,45915,45930,46454	GFP-male-A1GFP-male-A2GFP-male-A3ONT_3-6_male	1	33.0,198.0,123.0,0.0	1500	1500	1	1(B)
1390	4	15,36,24,0	75	11	LOC101892707	NA	1e+06	1100001	1100001	0.732808526185747	0.726729792510529	0.695582939275662	0.603118422794287	0.188444586892379	0.81710036843223	0.193049836507407	0.818892600134844	20.5122095740811	19.303841252	9.101	0.25	0.75	1500	1000	19716,19956,20270,20328,20361,20481,24149,24263,24334,24342,25071	GFP-male-A1GFP-male-A2GFP-male-A3ONT_3-6_male	1	15.0,36.0,24.0,0.0	1500	1500	1	1(B)
1391	4	11,10,9,0	30	7	LOC101893232	NA	1100000	11110	1100	0.314796153727795	0.297910917258453	0.338723518213968	0.363734802955518	0.175593152097893	0.674898767160499	0.169242775241469	0.660363411792778	43.5393705304533	14.496023381	1.403	0.8505	0.1495	1500	1000	13950,13956,14079,14292,14295,15966,16174	GFP-male-A1GFP-male-A2GFP-male-A3ONT_3-6_male	1	11.0,10.0,9.0,0.0	1500	1500	1	1(B)
1392	4	16,23,13,0	52	9	LOC101893395	NA	100000110	10001	10001	0.131123857967532	0.125965015462528	0.149725295734098	0.294334844844316	0.0741340129734903	0.847442726760332	0.0664420220299418	0.823341965379804	19.4496176636247	17.133576049	17.311	0.75	0.25	1500	1000	36036,36381,36396,36748,38915,39449,39485,39494,39755	GFP-male-A1GFP-male-A2GFP-male-A3ONT_3-6_male	1	16.0,23.0,13.0,0.0	1500	1500	1	1(B)
1393	4	46,166,39,0	251	12	LOC101899294	NA	110	10	10000010010	0.934199808272861	0.0664958591823334	0.4937313262047	0.500249172480975	0.0434110921840396	0.957496793080382	0.043739804020614	0.957878757680705	19.0300069439814	32.772303929	82.002	0.5	0.5	1500	1000	11650,11763,11791,12039,12158,68197,70735,70845,70927,70980,70986,71112	GFP-male-A1GFP-male-A2GFP-male-A3ONT_3-6_male	1	46.0,166.0,39.0,0.0	1500	1500	1	1(B)
1394	4	88,137,76,0	301	10	LOC101899469	NA	11110000	11101111	11100011	0.884895017056096	0.881884612879652	0.874125601167952	0.754331350677456	0.340545167544483	0.913032700713395	0.350649646530869	0.917843617911257	19.169263447342	39.764837236	31.776	0.25	0.75	1500	1000	97397,98011,101213,101234,101399,101424,101525,101540,101635,101651	GFP-male-A1GFP-male-A2GFP-male-A3ONT_3-6_male	1	88.0,137.0,76.0,0.0	1500	1500	1	1(B)
1395	4	44,419,218,0	681	8	LOC101899628	NA	1010	0	1010100	0.213510935431659	0.878335708094008	0.546339949891565	0.546045331030486	0.18757242884977	0.89840568065994	0.189925826647012	0.899987763992363	19.0450397631997	73.375964829	64.113	0.5	0.5	1500	1000	174915,175108,179741,179766,179804,179861,180274,180967	GFP-male-A1GFP-male-A2GFP-male-A3ONT_3-6_male	1	44.0,419.0,218.0,0.0	1500	1500	1	1(B)
1397	4	29,1,6,0	36	36	LOC101896200	NA	1.000000011111e+33	1.0101100111e+33	1.010101010111e+33	0.960902531016901	0.940145962285369	0.848235547706521	0.608612876217868	0.0171344197306055	0.988551189490456	0.0245392672532713	0.994006345187128	363.205612997274	76.587247252	6.715	0.357916666666667	0.642083333333333	10000	1000	91326,91336,94589,94678,94687,94730,94766,94787,94825,94850,94897,94936,94943,95249,95258,95312,95336,95390,95395,97373,97771,98161,98188,98203,98301,98351,98379,99369,99373,99918,99990,100662,100703,100748,100785,101071	GFP-male-A1GFP-male-A2GFP-male-A3ONT_3-6_male	1	29.0,1.0,6.0,0.0	10000	10000	1	1(B)
1399	4	91,71,97,0	259	19	LOC101895169	NA	100000010011011104	111101000111110	11101000111110	0.238452638550828	0.233255843850984	0.245198744693918	0.340337570042654	0.186165616325139	0.696312727214806	0.188847685041887	0.697130384194721	19.4171676064092	39.487106456	18.844	0.75	0.25	1500	1000	4723,5099,5192,5396,5791,10155,10469,10806,10826,10874,11057,11224,11247,11357,11380,11429,11432,11601,11899	GFP-male-A1GFP-male-A2GFP-male-A3ONT_3-6_male	1	91.0,71.0,97.0,0.0	1500	1500	1	1(B)
1402	4	28,37,37,0	102	6	LOC101895341	NA	100111	10001	10001	0.0950129203158541	0.0897889159333411	0.104984803584221	0.289614478500601	0.0502431914852933	0.914165821100104	0.0461608405618352	0.907768705407595	361.399529100777	106.142582169	32.041	0.75	0.25	10000	1000	29922,30094,30193,30260,30262,30520	GFP-male-A1GFP-male-A2GFP-male-A3ONT_3-6_male	1	28.0,37.0,37.0,0.0	10000	10000	1	1(B)
1405	4	11,4,6,0	21	7	LOC101890773	NA	0	11	11	0.775444205780264	0.792117000156299	0.782084048647677	0.768975243831887	0.512339508915642	0.927091771521644	0.570204789569107	0.945487512764901	46.2530878523484	15.277178807	1.037	0.0215	0.9785	1500	1000	202573,202663,202804,202849,202869,203349,203408	GFP-male-A1GFP-male-A2GFP-male-A3ONT_3-6_male	1	11.0,4.0,6.0,0.0	1500	1500	1	2(E)
1406	4	28,28,39,0	95	5	LOC101890434	NA	1000	101	101	0.294419564732494	0.288317486575553	0.293583137548219	0.297128053897666	0.21959185577155	0.39201893527567	0.219189758920033	0.391781783700074	217.248592354783	21.843235117	1.05	1	0	1500	1000	123507,127325,149831,149917,149974	GFP-male-A1GFP-male-A2GFP-male-A3ONT_3-6_male	1	28.0,28.0,39.0,0.0	1500	1500	1	2(E)
1409	4	8,13,9,0	30	2	LOC101890602	NA	0	0	0	0.412816737749628	0.448633141001986	0.42832489015864	0.426867170291766	0.260115267472126	0.597955267049448	0.266823321710912	0.604354406981781	115.527177813036	14.821522857	1.134	0.789	0.211	1500	1000	198286,199197	GFP-male-A1GFP-male-A2GFP-male-A3ONT_3-6_male	1	8.0,13.0,9.0,0.0	1500	1500	1	2(E)
1410	4	125,43,0,0	168	5	LOC101891763	NA	0	0	0	0.337475955082289	0.337745331341139	0.345065085447471	0.346559355810101	0.272152327560511	0.427478747818609	0.269652389133526	0.424759249475574	1822.63029525203	165.860937697	1.424	0.999444444444444	0.000555555555555556	10000	1000	193747,193780,193912,193923,194142	GFP-male-A1GFP-male-A2GFP-male-A3ONT_3-6_male	1	125.0,43.0,0.0,0.0	10000	10000	1	2(E)
1411	4	16,32,28,0	76	3	LOC101891063	NA	0	10	10	0.693470533409444	0.697184335381908	0.656153019393581	0.556864546700206	0.229652245089402	0.779975088696665	0.233499061779435	0.782987978959089	385.90955060245	94.00865675	7.885	0.351861111111111	0.648138888888889	10000	1000	206273,206588,206633	GFP-male-A1GFP-male-A2GFP-male-A3ONT_3-6_male	1	16.0,32.0,28.0,0.0	10000	10000	1	2(E)
1412	4	309,120,4,0	433	13	LOC101891591	NA	1e+12	111011000010	111100001100	0.585718250033893	0.426126420043959	0.478881645446361	0.496352011553597	0.382103248207217	0.615687614284227	0.384207725716382	0.617715673965879	21.8662667117593	66.054622722	5.719	0.529	0.471	1500	1000	173158,178302,178321,178725,179016,179122,179125,179207,179240,179368,190360,190506,190792	GFP-male-A1GFP-male-A2GFP-male-A3ONT_3-6_male	1	309.0,120.0,4.0,0.0	1500	1500	1	2(E)
1416	4	53,231,81,0	365	17	LOC101897312	NA	1101011001111	1011101011110011	1011001011110011	0.756844493923421	0.765315045414622	0.759904891632841	0.663963023206547	0.277230694495601	0.850210253247891	0.280997115234666	0.853164169446174	59.8355905657275	78.373500262	17.034	0.25	0.75	2500	1000	31112,54269,54452,54632,54836,54890,54953,55070,55499,56138,56407,56949,56965,57312,57318,57357,57358	GFP-male-A1GFP-male-A2GFP-male-A3ONT_3-6_male	1	53.0,231.0,81.0,0.0	2500	2500	1	2(E)
1417	4	9,21,9,0	39	9	LOC101897130	NA	0	11111011	11111001	0.686364777453374	0.633324430942311	0.53554057946183	0.527800594164061	0.254990478899636	0.772710301897575	0.254406481687492	0.771508924101621	82.5129845500783	21.610348189	1.273	0.43	0.57	2000	1000	59686,59937,59959,62137,62222,62232,62324,62479,62649	GFP-male-A1GFP-male-A2GFP-male-A3ONT_3-6_male	1	9.0,21.0,9.0,0.0	2000	2000	1	2(E)
1418	4	18,46,30,0	94	7	LOC101897481	NA	0	100001	100001	0.293139063602365	0.286123239182756	0.295837877847443	0.313669237133216	0.206487176798065	0.66764905770339	0.166110080280947	0.514494303709505	354.988419402434	88.236603698	1.168	0.949961538461538	0.0500384615384615	7500	1000	65698,66030,66222,66249,66318,66398,69886	GFP-male-A1GFP-male-A2GFP-male-A3ONT_3-6_male	1	18.0,46.0,30.0,0.0	7500	7500	1	2(E)
1419	4	94,160,84,0	338	14	LOC101891727	NA	0	1.1e+12	1111011110011	0.168337430953968	0.836365555212847	0.508588770759303	0.501140211719763	0.133423067702462	0.868138559622206	0.132883503994506	0.867528996118441	19.0815651493774	51.781804566	44.445	0.5	0.5	1500	1000	46135,46147,46290,46307,46455,46466,61517,68956,96439,96563,96757,96784,97005,98181	GFP-male-A1GFP-male-A2GFP-male-A3ONT_3-6_male	1	94.0,160.0,84.0,0.0	1500	1500	1	2(E)
1420	4	42,105,43,0	190	28	LOC101891429	NA	11001	1.11111110001111e+26	1.11111110001111e+26	0.299465857174303	0.315148641480505	0.334295358243992	0.380177087249061	0.248096667242294	0.690309450993314	0.237338424558218	0.676867425620779	398.690820822816	202.691557569	2.039	0.825638888888889	0.174361111111111	10000	1000	27489,29123,29194,29272,29380,29760,30075,30100,30148,30478,30583,30647,30667,31718,31863,32185,32230,32285,32410,32912,32922,32949,32999,33058,33194,33246,33249,33320	GFP-male-A1GFP-male-A2GFP-male-A3ONT_3-6_male	1	42.0,105.0,43.0,0.0	10000	10000	1	2(E)
1421	4	44,96,131,0	271	14	LOC101891082	NA	0	1000110000110	1000110000100	0.736714731473571	0.726962125407473	0.711353891607665	0.60655407118732	0.217272090878889	0.779163818377544	0.22023518126225	0.780992799212621	19.3517297675215	39.330796893	20.134	0.25	0.75	1500	1000	3209,3247,3604,4240,4249,4421,4792,6517,7042,7186,7534,7642,7748,7793	GFP-male-A1GFP-male-A2GFP-male-A3ONT_3-6_male	1	44.0,96.0,131.0,0.0	1500	1500	1	2(E)
1423	4	365,639,363,0	1367	9	LOC101893453	NA	111100111	1100111	1100111	0.9270746186628	0.92703757642914	0.924379078890773	0.713646859014921	0.0640438130035353	0.939591976679192	0.0654068796385829	0.940910536999558	19.0160924935437	157.975181677	149.017	0.25	0.75	1500	1000	27971,27973,34672,35011,48606,48615,48876,49185,49572	GFP-male-A1GFP-male-A2GFP-male-A3ONT_3-6_male	1	365.0,639.0,363.0,0.0	1500	1500	1	2(E)
1424	4	245,473,648,0	1366	3	LOC101890208	NA	11	11	11	0.998653826294234	0.998703925346145	0.99844757617413	0.749333736220177	0.000200250647588819	0.999908665766401	0.000418601827978072	0.999994826252391	359.011282778871	758.836921834	1121.926	0.25	0.75	10000	1000	37290,37429,44551	GFP-male-A1GFP-male-A2GFP-male-A3ONT_3-6_male	1	245.0,473.0,648.0,0.0	10000	10000	1	2(E)
1426	4	54,85,69,0	208	20	LOC101890848	NA	10100000000100110336	1.000100011011e+18	1.000100011011e+18	0.146771973848519	0.15245140662595	0.146888347845927	0.147811586018931	0.1030586338196	0.202610435387484	0.10222360180466	0.201250082993668	154.727442680776	32.290931501	1.063	1	0	1500	1000	76356,78439,78574,89693,89702,92136,92148,92418,92433,92454,92532,92734,92896,92962,93052,95403,95601,95610,96492,96788	GFP-male-A1GFP-male-A2GFP-male-A3ONT_3-6_male	1	54.0,85.0,69.0,0.0	1500	1500	1	2(E)
1427	4	17,4,14,0	35	4	LOC105262106	NA	110	110	110	0.823097579446125	0.826548043353724	0.824178107968504	0.819080921553773	0.691734381665108	0.920944288594901	0.703818232527466	0.927263101893488	71.4554335587872	14.601188538	1.04	0	1	1500	1000	24334,24625,24692,24800	GFP-male-A1GFP-male-A2GFP-male-A3ONT_3-6_male	1	17.0,4.0,14.0,0.0	1500	1500	1	2(E)
1430	4	3,17,7,0	27	10	LOC101891193	NA	100010100	1e+06	1000001	0.0216910941644317	0.0215948883043276	0.032453847258153	0.241612678722769	0.000161899612937955	0.93861662046935	6.22885449752626e-05	0.922840039730492	19.1213611400266	14.368264383	37.51	0.75	0.25	1500	1000	1850,9423,9601,9628,16657,16970,17093,29965,30365,30370	GFP-male-A1GFP-male-A2GFP-male-A3ONT_3-6_male	1	3.0,17.0,7.0,0.0	1500	1500	1	2(E)
1433	4	52,87,73,0	212	17	LOC101893689	NA	101000	111100100010101	111100100010101	0.182594840311744	0.185987794263153	0.189356829274622	0.191035576120462	0.138904122159998	0.252945876392188	0.1372379948231	0.25037106091805	356.063959756047	58.685561215	1.496	1	0	3000	1000	94669,126350,126610,126617,126758,127125,191772,191940,192309,192419,192840,192957,193044,193050,433645,439367,439478	GFP-male-A1GFP-male-A2GFP-male-A3ONT_3-6_male	1	52.0,87.0,73.0,0.0	3000	3000	1	2(E)
1437	4	7,0,4,0	11	5	LOC101892314	NA	11010	100	100	0.0973666972403323	0.0658164799986069	0.102917253481853	0.128327107700822	0.0061300982386094	0.367105894641653	0.00103810755461775	0.320974923729376	74.0027313944152	15.777202058	1.053	0.992	0.008	2000	1000	352395,352460,352912,353033,354077	GFP-male-A1GFP-male-A2GFP-male-A3ONT_3-6_male	1	7.0,0.0,4.0,0.0	2000	2000	1	2(E)
1439	4	146,248,238,0	632	18	LOC101888731	NA	11111100111101110	11110100010000	11111100111101000	0.957366902466053	0.280782243896471	0.281153249197087	0.406518698514635	0.0893265199609622	0.969053642398893	0.0937331375669699	0.971838569093317	19.0487053757522	77.743992806	65.801	0.75	0.25	1500	1000	24786,25000,25129,25337,26316,26343,26376,26557,26648,26683,26943,26946,27167,27618,27772,27834,27841,21567	GFP-male-A1GFP-male-A2GFP-male-A3ONT_3-6_male	1	146.0,248.0,238.0,0.0	1500	1500	1	2(E)
1441	4	29,78,31,0	138	7	HR96	NA	0	101111	101111	0.337864556484783	0.334467408361049	0.340745515544613	0.343026691866613	0.270089607346938	0.429064769416468	0.26001829963171	0.416855865361269	271.277324147489	23.500522163	1.036	0.9995	5e-04	1500	1000	116466,125890,126365,126562,126715,126742,126832	GFP-male-A1GFP-male-A2GFP-male-A3ONT_3-6_male	1	29.0,78.0,31.0,0.0	1500	1500	1	2(E)
1442	4	25,47,32,0	104	16	LOC101888552	NA	10110	101001111101000	101001111101000	0.170167151252815	0.168100759740956	0.26788167082861	0.435707292543422	0.117522656458348	0.832690446122988	0.113785861226002	0.82638248006499	100.966764850458	43.500790878	18.902	0.5608	0.4392	3500	1000	13292,13427,13541,13744,14410,14413,14570,14738,14777,14813,14996,15171,15577,16307,16460,16756	GFP-male-A1GFP-male-A2GFP-male-A3ONT_3-6_male	1	25.0,47.0,32.0,0.0	3500	3500	1	2(E)
1443	4	80,125,105,0	310	17	LOC101889777	NA	11110110000001100	110110000011101	1110110000011101	0.985569215316237	0.971902301070107	0.935401963661264	0.741052866987115	0.0775340776379504	0.993874561468027	0.0827798677926916	0.995540213845026	19.0345005589047	41.350741152	79.995	0.25	0.75	1500	1000	46680,46712,46838,46847,46919,47087,47165,47168,47384,47468,51177,51448,51654,51804,51901,51999,52184	GFP-male-A1GFP-male-A2GFP-male-A3ONT_3-6_male	1	80.0,125.0,105.0,0.0	1500	1500	1	2(E)
1444	4	31,123,65,0	219	17	LOC101889268	NA	1.000101011e+16	110001001100110	110101001100110	0.079730397340513	0.124071971345947	0.150987973087724	0.312007432633443	0.0578258161056744	0.894226411494624	0.0572923676855876	0.893784639183698	19.0928779395937	33.246447621	42.056	0.75	0.25	1500	1000	30425,31140,31388,31568,31762,31773,32591,32690,33431,33563,34040,34073,34238,34250,34439,34457,34756	GFP-male-A1GFP-male-A2GFP-male-A3ONT_3-6_male	1	31.0,123.0,65.0,0.0	1500	1500	1	2(E)
1445	4	5,31,32,0	68	7	LOC101888466	NA	1	10001	10001	0.924020771573986	0.927851846650984	0.822078624228006	0.615645518269049	0.0572632571216267	0.972057829966244	0.0597013492900067	0.973987793818196	362.642183350434	86.978839691	18.956	0.333277777777778	0.666722222222222	10000	1000	45559,46501,67599,67647,68203,68212,68272	GFP-male-A1GFP-male-A2GFP-male-A3ONT_3-6_male	1	5.0,31.0,32.0,0.0	10000	10000	1	2(E)
1446	4	10,21,30,0	61	3	LOC101888293	NA	1	0	0	0.0202319428781797	0.00485092890573571	0.0163481682800392	0.0202319428781797	0.00176763334357338	0.0655421764493468	0.00052775511104551	0.0543724456903318	40.274785123962	17.277168008	1.103	1	0	1500	1000	34004,34013,34186	GFP-male-A1GFP-male-A2GFP-male-A3ONT_3-6_male	1	10.0,21.0,30.0,0.0	1500	1500	1	2(E)
1447	4	10,103,83,0	196	31	LOC109611909	NA	1.11111111111111e+30	1.10000011111011e+23	1.11111011111011e+23	0.911196594937336	0.89674393158969	0.8265941279493	0.648298484093686	0.0433423755918514	0.934457102140397	0.0429419390145652	0.934072202426172	19.0873047031989	38.561041096	47.261	0.25	0.75	1500	1000	440235,440565,440592,440613,440777,440817,440831,440866,440907,441021,441024,441325,441380,441383,441778,441798,441935,441940,442000,442018,442044,442074,442094,442136,442140,442257,442276,442358,442513,442646,442667	GFP-male-A1GFP-male-A2GFP-male-A3ONT_3-6_male	1	10.0,103.0,83.0,0.0	1500	1500	1	2(E)
1449	4	22,28,89,0	139	4	LOC101888116	NA	1	1	1	0.145095406941121	0.137735042866861	0.143477147264061	0.146503176820683	0.0889224214459057	0.213815116375567	0.0843449534260347	0.208139256190237	330.522487159556	24.379681737	1.006	1	0	1500	1000	2257,2374,2380,2673	GFP-male-A1GFP-male-A2GFP-male-A3ONT_3-6_male	1	22.0,28.0,89.0,0.0	1500	1500	1	2(E)
1452	4	9,5,10,0	24	5	LOC101896973	NA	0	0	0	0.416159571762353	0.48458562418597	0.493353223200677	0.493665690106074	0.245975821554165	0.71882340930828	0.268510610536924	0.73591160143606	68.6661166483177	14.10995188	1.168	0.5195	0.4805	1500	1000	643497,643549,643569,652015,652038	GFP-male-A1GFP-male-A2GFP-male-A3ONT_3-6_male	1	9.0,5.0,10.0,0.0	1500	1500	1	2(E)
1453	4	786,3169,2671,0	6626	12	LOC101896681	NA	0	110000010	10101111010	0.448283648212973	0.448301694233123	0.548910994408809	0.517058994808367	0.43856623252895	0.59488863464241	0.438419744331891	0.594739124061444	362.377662468879	6440.270881366	24.074	0.449944444444444	0.550055555555556	10000	1000	504226,504292,504727,504786,512606,529547,529577,529621,529630,529761,529786,529851	GFP-male-A1GFP-male-A2GFP-male-A3ONT_3-6_male	1	786.0,3169.0,2671.0,0.0	10000	10000	1	2(E)
1456	4	1,46,33,0	80	7	LOC101897607	NA	0	111111	111111	0.371373869230176	0.37509307471658	0.418717035079704	0.43674064658669	0.293441541637315	0.638147141503543	0.296871217579054	0.640795492708832	36.4418358169898	19.721472901	1.904	0.744	0.256	1500	1000	470801,471023,471054,471066,471276,471281,471359	GFP-male-A1GFP-male-A2GFP-male-A3ONT_3-6_male	1	1.0,46.0,33.0,0.0	1500	1500	1	2(E)
1459	4	14,41,19,0	74	13	LOC101900057	NA	1100001111100	1e+07	10000010	0.0102982785955453	0.0101947749398202	0.0109794851151845	0.247689893585202	0.00107340261685191	0.981582927374757	0.000492423810092973	0.977065238205307	19.0244450818964	18.646550888	104.661	0.75	0.25	1500	1000	21189,21196,25110,25124,25184,26242,26243,26291,26507,26525,29430,29464,29467	GFP-male-A1GFP-male-A2GFP-male-A3ONT_3-6_male	1	14.0,41.0,19.0,0.0	1500	1500	1	2(E)
1460	4	2,4,7,0	13	9	LOC101898908	NA	1011100	1011101	1011101	0.915131883533681	0.93092656697687	0.775920595471569	0.577499634129369	0.0640128617177508	0.990185560960551	0.0809749459551302	0.996567795592339	19.9121861043443	13.21758051	13.093	0.467	0.533	1500	1000	12909,12912,13677,15343,15389,16235,16265,16304,17801	GFP-male-A1GFP-male-A2GFP-male-A3ONT_3-6_male	1	2.0,4.0,7.0,0.0	1500	1500	1	2(E)
1461	4	106,121,127,0	354	22	LOC101899259	NA	1.01111011000011e+20	1.00011011000011e+20	1.01111011111111e+20	0.767298936154152	0.988665012939222	0.877202437550281	0.876528504548907	0.739759036933306	0.993979788396642	0.748666938542681	0.996694403909826	19.7532717741543	51.649659524	15.411	0	1	1500	1000	38748,38911,48125,48492,48503,48539,48563,48830,49013,49433,49520,49526,49568,49577,51387,51390,51592,51658,51663,51997,52012,52060	GFP-male-A1GFP-male-A2GFP-male-A3ONT_3-6_male	1	106.0,121.0,127.0,0.0	1500	1500	1	2(E)
1463	4	7,11,12,0	30	7	LOC101900229	NA	1111100	10	11	0.0205908858393891	0.0192465281382508	0.333405140733465	0.416286918527884	0.00125520181044895	0.911988885413109	0.000442251035089649	0.897843317090554	19.2612042668676	14.415357471	30.516	0.5	0.5	1500	1000	55728,55743,55779,56136,56236,57102,57106	GFP-male-A1GFP-male-A2GFP-male-A3ONT_3-6_male	1	7.0,11.0,12.0,0.0	1500	1500	1	2(E)
1464	4	134,280,217,0	631	17	LOC101899088	NA	11111111111111112	0	1111001111111111	0.916279235086295	0.86538848061714	0.487913604405524	0.471293906586324	0.000688731369052921	0.931721933024196	0.000297897767649861	0.927308461999109	19.0255036835957	73.230075791	110.391	0.5	0.5	1500	1000	32311,32752,32866,32875,32908,33149,33222,33351,33366,33435,33454,33953,34357,35007,35091,35139,35436	GFP-male-A1GFP-male-A2GFP-male-A3ONT_3-6_male	1	134.0,280.0,217.0,0.0	1500	1500	1	2(E)
1465	4	25,30,43,0	98	8	LOC109613963	NA	11110101	110111	110111	0.944091422256385	0.944958717317972	0.935220588103009	0.711852899874743	0.000642532744225139	0.978634088811753	0.000337727264522424	0.974849288832124	19.053661417014	20.240026742	49.362	0.25	0.75	1500	1000	16854,16857,17040,17110,17145,17341,17628,17654	GFP-male-A1GFP-male-A2GFP-male-A3ONT_3-6_male	1	25.0,30.0,43.0,0.0	1500	1500	1	2(E)
1466	4	3,19,7,0	29	6	LOC101899440	NA	111111	10	10	0.0323832070079018	0.00850724596239248	0.0240397430512322	0.0337362413729958	0.00163020521286703	0.119117495676528	0.000264607156834727	0.100224364693273	185.474575801876	25.618079953	1.134	1	0	3500	1000	57782,57787,61648,63974,63983,64082	GFP-male-A1GFP-male-A2GFP-male-A3ONT_3-6_male	1	3.0,19.0,7.0,0.0	3500	3500	1	2(E)
1467	4	4,11,6,0	21	14	LOC109612403	NA	1.1e+07	1110000110111	100110111	0.364122577841932	0.469392361342203	0.490733337226232	0.486038540172192	0.22594741658489	0.719986774349667	0.222980509570216	0.71641633846377	69.8820284846001	14.132437097	1.136	0.528	0.472	1500	1000	137905,171608,171610,171943,172166,172173,172459,172598,172748,172753,172945,172946,173622,173624	GFP-male-A1GFP-male-A2GFP-male-A3ONT_3-6_male	1	4.0,11.0,6.0,0.0	1500	1500	1	2(E)
1468	4	9,16,15,0	40	9	LOC101894031	NA	1e+07	10000110	1110	0.302588294507361	0.609205718542628	0.471400478374488	0.477758624511677	0.201155643643293	0.743035648481081	0.186875673883431	0.719994391319147	30.9829848078146	15.765695967	1.414	0.546	0.454	1500	1000	174434,174525,174744,174795,174801,175317,176085,176127,176772	GFP-male-A1GFP-male-A2GFP-male-A3ONT_3-6_male	1	9.0,16.0,15.0,0.0	1500	1500	1	2(E)
1470	4	6,11,6,0	23	2	LOC101900608	NA	11	0	0	0.0666687270602275	0.0177770630670005	0.052951329267465	0.0666687270602276	0.00284469445882127	0.208755657775295	0.00139483166869425	0.180344359127873	36.5142597481324	13.625337984	1.475	1	0	1500	1000	30507,37778	GFP-male-A1GFP-male-A2GFP-male-A3ONT_3-6_male	1	6.0,11.0,6.0,0.0	1500	1500	1	2(E)
1471	4	1,2,36455,0	36458	8	LOC101900269	NA	10010100	0	0	0.0367874371010861	0.0367582355224104	0.186101415449392	0.193576266925272	0.0350257352284259	0.363946934422607	0.0345878323038711	0.363105306162094	159.036526135006	19934.288027117	258.53	1	0	5000	1000	182417,182432,182454,182486,182492,182552,182582,182593	GFP-male-A1GFP-male-A2GFP-male-A3ONT_3-6_male	1	1.0,2.0,36455.0,0.0	5000	5000	1	2(E)
1472	4	1,0,59931,0	59932	7	LOC101899750	NA	1001	1001	1001	0.682838894209937	0.682757940648077	0.681949039827087	0.57414689773825	0.245626343607029	0.686566278578387	0.245908389094808	0.686704374838714	19.0115355384515	8783.327120537	268.565	0.25	0.75	1500	1000	134115,134206,134289,134318,134436,134437,169535	GFP-male-A1GFP-male-A2GFP-male-A3ONT_3-6_male	1	1.0,0.0,59931.0,0.0	1500	1500	1	2(E)
1473	4	36,67,32,0	135	9	LOC101900793	NA	11110	1100001	1100001	0.139815938410466	0.134816914885127	0.192877852522036	0.195107208472819	0.0932642247652518	0.314161575396479	0.0872157974067071	0.305667146724018	105.825217479613	40.784695024	4.597	1	0	3000	1000	51339,51343,51529,52050,52365,52957,52969,53622,53935	GFP-male-A1GFP-male-A2GFP-male-A3ONT_3-6_male	1	36.0,67.0,32.0,0.0	3000	3000	1	2(E)
1477	4	56,78,84,0	218	3	LOC101900432	NA	12	10	10	0.808093545988569	0.812952051924221	0.808111894648469	0.806933996639357	0.748829109911017	0.862181361006612	0.744659264260025	0.856503300982988	500	28.482382892	1.016	0	1	1500	1000	14350,14630,14632	GFP-male-A1GFP-male-A2GFP-male-A3ONT_3-6_male	1	56.0,78.0,84.0,0.0	1500	1500	1	2(E)
1478	4	52,76,66,0	194	5	LOC101898955	NA	1000	1000	1000	0.844847901268009	0.852339741553918	0.846444560343953	0.844507534681934	0.785714664474754	0.893336881104254	0.787056527220033	0.894111487229623	314.622306498827	26.72800915	1.022	0	1	1500	1000	49486,49546,49819,50047,50112	GFP-male-A1GFP-male-A2GFP-male-A3ONT_3-6_male	1	52.0,76.0,66.0,0.0	1500	1500	1	2(E)
1480	4	7,26,17,0	50	5	LOC101898710	NA	0	10	10	0.904800795578481	0.915318368872939	0.907344246526137	0.902677663903057	0.79968139325434	0.967054561060887	0.828531209615753	0.973803602852945	65.2310794197856	15.689410947	1.056	0	1	1500	1000	143115,145321,146197,146770,147151	GFP-male-A1GFP-male-A2GFP-male-A3ONT_3-6_male	1	7.0,26.0,17.0,0.0	1500	1500	1	2(E)
1481	4	16,30,5,0	51	2	LOC101899295	NA	0	1	1	0.892973796387532	0.903194753393708	0.898419749122261	0.890783595504585	0.782764678936061	0.955165114969598	0.805260047487776	0.968757703052411	92.5615999549232	15.818081214	1.053	0	1	1500	1000	159790,160599	GFP-male-A1GFP-male-A2GFP-male-A3ONT_3-6_male	1	16.0,30.0,5.0,0.0	1500	1500	1	2(E)
1483	4	49,90,26,0	165	28	LOC101898538	NA	1.0101000111111e+27	1.01011100011e+26	1.010000001e+26	0.181489066545476	0.181328513400379	0.173303750467831	0.188452724405439	0.0595013737657288	0.654748694482939	0.0469376379712814	0.604457274374889	83.4641511283217	55.511001916	6.143	0.93975	0.06025	3000	1000	18805,19449,19692,19799,19999,20067,20077,20220,20275,20330,20346,20393,20427,43067,43147,43466,43807,44058,44114,44371,44384,44452,44509,44513,92881,126308,130414,130435	GFP-male-A1GFP-male-A2GFP-male-A3ONT_3-6_male	1	49.0,90.0,26.0,0.0	3000	3000	1	2(E)
1484	4	106,413,33,0	552	9	LOC101899740	NA	11	111100	111100	0.0554386206009444	0.054141737963467	0.0582085031336213	0.276840331230264	0.0380031635782975	0.955492144550401	0.0372437408732176	0.954670501015371	19.0204780195486	57.851335115	112.704	0.75	0.25	1500	1000	243994,244043,244107,256296,256544,256658,256703,256919,256925	GFP-male-A1GFP-male-A2GFP-male-A3ONT_3-6_male	1	106.0,413.0,33.0,0.0	1500	1500	1	2(E)
1486	4	110,290,202,0	602	4	LOC101894012	NA	100	1	1	0.187176081426508	0.186595912691669	0.193827917555876	0.31812729458589	0.158602926521458	0.73448635404621	0.156554066954158	0.731864376436813	360.879300522079	413.033979698	38.371	0.75	0.25	10000	1000	32984,33053,37630,37716	GFP-male-A1GFP-male-A2GFP-male-A3ONT_3-6_male	1	110.0,290.0,202.0,0.0	10000	10000	1	2(E)
1488	4	3,6,3,0	12	11	LOC101893333	NA	1.1e+08	110101	1100100	0.0714871868528609	0.0201285042412839	0.0459764105322726	0.0628167404185436	0.00403750924566293	0.214950323709543	0.00026165315526521	0.182642943591366	139.363965144379	18.305339691	1.141	1	0	2500	1000	10534,10551,10930,11069,11167,11174,11503,11524,12681,13247,15867	GFP-male-A1GFP-male-A2GFP-male-A3ONT_3-6_male	1	3.0,6.0,3.0,0.0	2500	2500	1	2(E)
1489	4	9,5,3,0	17	3	LOC101890429	NA	11	0	0	0.201259450537352	0.13042867824085	0.198520216518329	0.221243934001686	0.0719491484356604	0.48833636770506	0.0575859488295685	0.450812495110182	62.3327781760221	13.537118119	1.187	0.9785	0.0215	1500	1000	48480,158513,158594	GFP-male-A1GFP-male-A2GFP-male-A3ONT_3-6_male	1	9.0,5.0,3.0,0.0	1500	1500	1	2(E)
1491	4	57,100,16,0	173	23	LOC101900750	NA	1e+08	1.11000100001011e+21	1.10000000011011e+21	0.692157104339815	0.672744981457537	0.625220659464076	0.538877391966126	0.292219018871358	0.738619414699295	0.295498387372499	0.74145169404181	379.771306201515	175.456480767	4.788	0.418833333333333	0.581166666666667	10000	1000	14254,14263,14812,14867,14954,14988,15001,15995,16076,16240,16307,16334,16599,16600,16873,17081,17289,17293,24478,24713,24923,25710,37644	GFP-male-A1GFP-male-A2GFP-male-A3ONT_3-6_male	1	57.0,100.0,16.0,0.0	10000	10000	1	2(E)
1492	4	107,219,124,0	450	8	LOC101889026	NA	11111001	0	0	0.378148984389069	0.377598131885062	0.377790028587232	0.478031408141876	0.233032401506302	0.914830350670266	0.235812003388452	0.916944075014634	361.423222313384	354.496436039	34.74	0.75	0.25	10000	1000	69937,74718,74771,74933,75009,75126,75150,76597	GFP-male-A1GFP-male-A2GFP-male-A3ONT_3-6_male	1	107.0,219.0,124.0,0.0	10000	10000	1	2(E)
1493	4	71,136,43,0	250	7	LOC101888848	NA	1110	1e+05	1e+05	0.164841267901905	0.162976897659567	0.174271185241984	0.342760685098175	0.123399150209447	0.902612808336704	0.123177824122236	0.902353949561314	360.95195335463	194.457560481	37.067	0.75	0.25	10000	1000	60658,61074,61078,66147,67886,67951,67991	GFP-male-A1GFP-male-A2GFP-male-A3ONT_3-6_male	1	71.0,136.0,43.0,0.0	10000	10000	1	2(E)
1500	4	31,60,260,0	351	6	LOC101889985	NA	0	10000	10000	0.697052125716582	0.0999205043750782	0.387686300741442	0.398641971325009	0.075364927480077	0.736042302603007	0.0716761746493702	0.731479313829818	360.652144219779	259.950277542	42.746	0.5	0.5	10000	1000	147223,147225,158391,165860,173521,174198	GFP-male-A1GFP-male-A2GFP-male-A3ONT_3-6_male	1	31.0,60.0,260.0,0.0	10000	10000	1	2(E)
1501	4	1287,4675,851,0	6813	2	LOC109611769	NA	1	1	1	0.79144149194729	0.791446016860298	0.789325966284034	0.602789405729505	0.0338166008198298	0.800379822290842	0.0331544447609356	0.799586248414753	359.075915041593	4610.066904036	217.559	0.25	0.75	10000	1000	47886,48144	GFP-male-A1GFP-male-A2GFP-male-A3ONT_3-6_male	1	1287.0,4675.0,851.0,0.0	10000	10000	1	2(E)
1503	4	30,58,50,0	138	17	LOC101890568	NA	11000000001110	11101000001110	11101000001110	0.740200475049144	0.75261498330131	0.738850085023354	0.629708073404687	0.176837222090741	0.865767731139348	0.174035269555169	0.862792669526206	39.7889492253174	32.386198671	19.246	0.25	0.75	2000	1000	9209,9283,9314,9632,9671,9693,10829,11364,11490,11499,15357,15987,16005,16375,16434,16642,16699	GFP-male-A1GFP-male-A2GFP-male-A3ONT_3-6_male	1	30.0,58.0,50.0,0.0	2000	2000	1	2(E)
1504	4	3266,11649,2709,0	17624	8	LOC101891208	NA	10110000	110101	110101	0.936852451899055	0.936999366155002	0.936069793844413	0.7182836094833	0.0602847934702516	0.940227990466997	0.0604033092543232	0.940328893534244	359.018503456832	15510.265027561	569.445	0.25	0.75	10000	1000	57305,57326,57364,57403,57454,57622,57831,57880	GFP-male-A1GFP-male-A2GFP-male-A3ONT_3-6_male	1	3266.0,11649.0,2709.0,0.0	10000	10000	1	2(E)
1505	4	37,80,54,0	171	6	LOC101899347	NA	10010	10	1010	0.757483998247365	0.759727333944637	0.758633894416182	0.70583886394105	0.27121966670096	0.998673016803935	0.287128586141575	0.99992304174772	363.939726788658	141.736085012	25.714	0.25	0.75	10000	1000	251700,251823,251836,253203,253491,253641	GFP-male-A1GFP-male-A2GFP-male-A3ONT_3-6_male	1	37.0,80.0,54.0,0.0	10000	10000	1	2(E)
1508	4	2,5,18,0	25	6	LOC101898995	NA	110010	0	0	0.0397770318443435	0.0133349632320963	0.0329854668316586	0.0416286036327795	0.000447059421225476	0.135126947272129	0.000140558071919707	0.117340335109135	39.0995773367835	14.365175947	1.012	1	0	1500	1000	241060,241109,241561,241564,241629,242407	GFP-male-A1GFP-male-A2GFP-male-A3ONT_3-6_male	1	2.0,5.0,18.0,0.0	1500	1500	1	2(E)
1509	4	407,820,683,0	1910	8	LOC101899169	NA	11100	11100	11100	0.999517108331439	0.999286669340178	0.999466400303577	0.753902350055761	0.0134270281546016	0.999978365320654	0.0145274585955881	0.999999001592321	359.014294253822	1010.281782876	2138.84	0.25	0.75	10000	1000	245328,248340,248535,250010,250262,250567,250659,250737	GFP-male-A1GFP-male-A2GFP-male-A3ONT_3-6_male	1	407.0,820.0,683.0,0.0	10000	10000	1	2(E)
1510	4	63,82,74,0	219	6	LOC101901075	NA	1101	1101	1101	0.995980333697959	0.999266673146349	0.997444934260565	0.99598033369796	0.983091522777421	0.999848546090802	0.986453338232713	0.999929447838494	34.13235119055	28.71589279	1.731	0	1	1500	1000	262350,262387,262408,262510,263324,264110	GFP-male-A1GFP-male-A2GFP-male-A3ONT_3-6_male	1	63.0,82.0,74.0,0.0	1500	1500	1	2(E)
1511	4	4,24,3,0	31	5	LOC101893144	NA	0	1110	1110	0.0499385705960328	0.0200986644421713	0.0388252936677215	0.0499385705960327	0.00326007422827721	0.150931037942724	0.000884855225375132	0.133888175395155	41.0271377952435	14.789806886	1.468	1	0	1500	1000	383519,383555,383720,574097,574099	GFP-male-A1GFP-male-A2GFP-male-A3ONT_3-6_male	1	4.0,24.0,3.0,0.0	1500	1500	1	2(E)
1512	4	9,7,8,0	24	5	LOC101889821	NA	1111	1111	1111	0.911363309766706	0.941869236242954	0.921005941579738	0.911261605082395	0.785606016535339	0.988561498196931	0.810772348730692	0.997086046954581	117.329837339805	17.135395925	1.188	0	1	2000	1000	98116,98902,98908,99718,99723	GFP-male-A1GFP-male-A2GFP-male-A3ONT_3-6_male	1	9.0,7.0,8.0,0.0	2000	2000	1	2(E)
1513	4	8,8,5,0	21	3	LOC101889991	NA	0	11	11	0.273745876530277	0.272041576545405	0.278845577308614	0.283073219223747	0.114682744557889	0.499424019972902	0.0950574966638462	0.464535034754117	77.79179797534	13.874504644	1.183	0.9765	0.0235	1500	1000	101165,101187,101469	GFP-male-A1GFP-male-A2GFP-male-A3ONT_3-6_male	1	8.0,8.0,5.0,0.0	1500	1500	1	2(E)
1514	4	55,200,128,0	383	5	LOC101890668	NA	100	100	100	0.706072765809055	0.70696068668385	0.644724381096726	0.543780716875328	0.259066009521528	0.743360282751308	0.26038237129829	0.744351215469671	365.146551040281	307.631392266	20.042	0.404888888888889	0.595111111111111	10000	1000	93769,94730,97574,97744,97745	GFP-male-A1GFP-male-A2GFP-male-A3ONT_3-6_male	1	55.0,200.0,128.0,0.0	10000	10000	1	2(E)
1515	4	278,378,833,0	1489	12	LOC101891546	NA	10101	11100100010	11100100010	0.0658730026066031	0.066735911888863	0.0698548382644216	0.286800396385369	0.0550574175410379	0.954671948104875	0.0538864453090011	0.953246432205755	19.0153312119936	152.815930611	158.745	0.75	0.25	1500	1000	40619,40888,44162,65873,65970,65998,66009,66138,66188,95993,96042,96101	GFP-male-A1GFP-male-A2GFP-male-A3ONT_3-6_male	1	278.0,378.0,833.0,0.0	1500	1500	1	2(E)
1516	4	4,23,30,0	57	3	LOC101895736	NA	0	11	11	0.578077803801406	0.587229550383419	0.57580184818004	0.572209663797448	0.448429264993989	0.694223452911346	0.448063780131537	0.694212658576864	184.088784616581	16.498441953	1.03	0.143	0.857	1500	1000	133802,174840,177633	GFP-male-A1GFP-male-A2GFP-male-A3ONT_3-6_male	1	4.0,23.0,30.0,0.0	1500	1500	1	2(E)
1520	4	51,105,95,0	251	10	LOC101899022	NA	1111111111	1.1e+08	1.1e+08	0.0360010013441463	0.0251459180015728	0.0346413524237458	0.267825729999998	9.21358715360597e-05	0.999622642347632	2.43136310650695e-07	0.999169463814643	359.137059042361	176.221246782	170.302	0.75	0.25	10000	1000	121414,121499,121528,121834,121852,122377,122434,122794,122864,123006	GFP-male-A1GFP-male-A2GFP-male-A3ONT_3-6_male	1	51.0,105.0,95.0,0.0	10000	10000	1	2(E)
1521	4	58,118,73,0	249	13	LOC101899193	NA	1111111100111	100000010000	111111110011	0.973067006279133	0.00809258850862676	0.484183099547741	0.491152271590554	0.000962409519423237	0.987916643405012	0.00030026452660815	0.985372799808084	19.0132894254326	32.061646189	189.011	0.5	0.5	1500	1000	124069,124076,124351,124488,124626,124739,124809,125518,125836,125837,125918,126003,126026	GFP-male-A1GFP-male-A2GFP-male-A3ONT_3-6_male	1	58.0,118.0,73.0,0.0	1500	1500	1	2(E)
1523	4	16,38,28,0	82	20	LOC101899704	NA	11111110111111110656	0	1.1e+15	0.190539135118701	0.0197121388440022	0.0883945793444309	0.109606418475354	0.00264946087668318	0.270964174882654	0.000521768268129061	0.253221881820773	21.0555343637239	20.069667432	9.888	1	0	1500	1000	132597,132786,132822,132852,133044,133068,133134,133410,133494,133793,134000,134072,134780,134786,134936,135386,136143,152570,160509,160532	GFP-male-A1GFP-male-A2GFP-male-A3ONT_3-6_male	1	16.0,38.0,28.0,0.0	1500	1500	1	2(E)
1524	4	26,52,41,0	119	8	LOC101899546	NA	11111100	1	0	0.0187690349838691	0.0184104799743965	0.472551204840303	0.485014679011079	0.00470157814242135	0.97808973455047	0.00349970207635682	0.975569490987496	19.0291908080116	21.863437282	83.824	0.5	0.5	1500	1000	127477,127676,127732,131553,132009,132024,132382,132394	GFP-male-A1GFP-male-A2GFP-male-A3ONT_3-6_male	1	26.0,52.0,41.0,0.0	1500	1500	1	2(E)
1526	4	43,87,73,0	203	4	LOC101889293	NA	1000	111	111	0.00963191259077496	0.00444279917546068	0.00786983220262775	0.00969617196250575	0.00115169531911932	0.0271758031678744	0.000351663386136951	0.0231362916317938	100.060324039377	32.58627645	1.06	1	0	2000	1000	363424,364068,364082,364185	GFP-male-A1GFP-male-A2GFP-male-A3ONT_3-6_male	1	43.0,87.0,73.0,0.0	2000	2000	1	2(E)
1529	4	28,17,33,0	78	8	LOC101889466	NA	11110010	1101	1101	0.0418795156545795	0.0256996762488705	0.0375501957681977	0.0419875102325418	0.0118037902418004	0.100423964432525	0.00470351783519054	0.0852544389264147	78.362281361443	18.703629324	1.093	1	0	1500	1000	388339,388455,393786,393828,394139,394142,395520,405191	GFP-male-A1GFP-male-A2GFP-male-A3ONT_3-6_male	1	28.0,17.0,33.0,0.0	1500	1500	1	2(E)
1530	4	47,34,37,0	118	10	LOC101890818	NA	1010101000	110111100	1000010	0.304596801420164	0.660094179264692	0.601446111425189	0.498793198033227	0.24400003474938	0.725932652044124	0.246339742040067	0.727688236612357	20.196805797441	23.14849692	10.411	0.457	0.543	1500	1000	414480,418028,418080,420661,420915,420948,423369,437358,437379,437490	GFP-male-A1GFP-male-A2GFP-male-A3ONT_3-6_male	1	47.0,34.0,37.0,0.0	1500	1500	1	2(E)
1531	4	5,17,11,0	33	16	LOC101890303	NA	1111101111111111	10001110000	1110000	0.138466509682098	0.123035474737739	0.16122818200759	0.287047191037104	0.00295313411161818	0.878827822762065	0.00114392397621512	0.849474747234472	19.5934171503163	15.257586949	15.586	0.75	0.25	1500	1000	258501,258513,258646,285117,292169,295902,306159,325203,325212,352616,352658,352661,353106,353728,353785,353791	GFP-male-A1GFP-male-A2GFP-male-A3ONT_3-6_male	1	5.0,17.0,11.0,0.0	1500	1500	1	2(E)
1532	4	523,751,662,0	1936	17	LOC101889798	NA	11111100111	110100000001000	110100000011000	0.223422941033375	0.232390814731208	0.252166142665186	0.393487426901632	0.207637108432527	0.859173738501054	0.20802067931543	0.859468047009915	19.0335197687449	265.390243691	78.662	0.75	0.25	1500	1000	446920,447083,447227,447550,447553,493981,493996,494032,494044,494191,494680,495001,495025,495258,495319,495329,495671	GFP-male-A1GFP-male-A2GFP-male-A3ONT_3-6_male	1	523.0,751.0,662.0,0.0	1500	1500	1	2(E)
1534	4	99,210,116,0	425	12	LOC101889969	NA	1101000100	0	1101000100	0.997590266972482	0.997916172970923	0.520633354257608	0.510578973168192	0.0129148918409732	0.999902407749145	0.0147618299415179	0.999999258756484	359.048368744868	284.324624122	310.387	0.5	0.5	10000	1000	507227,507248,514101,514193,514240,514429,515300,515474,515555,515700,515945,515949	GFP-male-A1GFP-male-A2GFP-male-A3ONT_3-6_male	1	99.0,210.0,116.0,0.0	10000	10000	1	2(E)
1535	4	1812,2035,1678,0	5525	30	LOC101896060	NA	1.1111101111001e+29	10010000000000110	1.11001000000011e+28	0.127971005504437	0.136147352720454	0.433282383422353	0.458563716117905	0.122378699938092	0.84376392477832	0.122449149314493	0.843820200090614	39.0193762976948	1416.175987089	181.759	0.5	0.5	2000	1000	138006,138110,138121,138179,138199,138223,140737,140953,140962,141046,141064,141873,141885,141999,142026,142083,142170,142203,142260,151591,151645,151835,152000,152101,152165,152179,152363,152442,152474,152624	GFP-male-A1GFP-male-A2GFP-male-A3ONT_3-6_male	1	1812.0,2035.0,1678.0,0.0	2000	2000	1	2(E)
1536	4	43,60,26,0	129	4	LOC101896515	NA	1	1	1	0.98918280457217	0.995437533016048	0.991836775133282	0.98911922144373	0.964643994780789	0.999051185130312	0.969108686981395	0.999861024427548	107.651589462178	26.313042362	1.183	0	1	2000	1000	198485,198548,198649,207930	GFP-male-A1GFP-male-A2GFP-male-A3ONT_3-6_male	1	43.0,60.0,26.0,0.0	2000	2000	1	2(E)
1537	4	333,474,540,0	1347	8	LOC101892738	NA	0	10	10	0.87636403147624	0.876150603336192	0.872499672917319	0.692443620314672	0.128926571611811	0.89202838094761	0.130195264074136	0.892712387890384	39.0399466292194	171.030751035	99.488	0.25	0.75	2000	1000	116886,117105,117615,117669,117894,117975,118075,118354	GFP-male-A1GFP-male-A2GFP-male-A3ONT_3-6_male	1	333.0,474.0,540.0,0.0	2000	2000	1	2(E)
1538	4	168,310,221,0	699	24	LOC101891942	NA	0	1.1011e+21	1.1011e+21	0.872945341185317	0.868528360323017	0.86184157966074	0.693872174825604	0.15364350199127	0.89322279051651	0.155249039528682	0.894356264885302	179.355715886124	325.325420632	62.896	0.25	0.75	5500	1000	103493,103504,103692,103856,104110,104184,104526,104962,105468,105474,105825,106016,106136,106378,106400,106438,106514,106844,106919,107170,107183,107525,107644,107665	GFP-male-A1GFP-male-A2GFP-male-A3ONT_3-6_male	1	168.0,310.0,221.0,0.0	5500	5500	1	2(E)
1541	4	95,279,183,0	557	14	LOC101893265	NA	11111000110111	100001000	111001000	0.00349069583166219	0.00322152644337909	0.0461484120842932	0.0620952590523475	0.000542426663335285	0.143818714120689	4.29076864943325e-05	0.138482922812109	368.722412533399	404.432863893	22.896	1	0	10000	1000	82559,83403,83603,84001,88541,88685,88788,88826,88876,89144,89599,89624,89748,89822	GFP-male-A1GFP-male-A2GFP-male-A3ONT_3-6_male	1	95.0,279.0,183.0,0.0	10000	10000	1	2(E)
1542	4	976,1171,1311,0	3458	4	LOC101892117	NA	0	11	11	0.295269185063538	0.296579609971652	0.295009728501552	0.29491597170052	0.279466015842945	0.310811250452315	0.279904683183811	0.311098095499961	500	345.997605642	1.001	1	0	1500	1000	110245,110297,110422,110426	GFP-male-A1GFP-male-A2GFP-male-A3ONT_3-6_male	1	976.0,1171.0,1311.0,0.0	1500	1500	1	2(E)
1543	4	388,815,616,0	1819	12	LOC101891418	NA	11011111110	10100000001	10100001101	0.0529396273823021	0.0269215425900339	0.14163575846468	0.315175330879394	0.000231453981030717	0.974114594627516	0.000122135385169318	0.972427794668848	19.0138540849069	199.352030465	252.843	0.75	0.25	1500	1000	48376,48454,49415,49427,49475,49565,49571,50033,50383,50390,50428,51978	GFP-male-A1GFP-male-A2GFP-male-A3ONT_3-6_male	1	388.0,815.0,616.0,0.0	1500	1500	1	2(E)
1545	4	14,38,37,0	89	4	LOC101893433	NA	1111	0	0	0.0146090108482423	0.00544878771002204	0.0112788736294766	0.0146090108482423	0.00179147022563763	0.0458588415664683	0.000931194596589211	0.037222616641004	43.4665359369138	18.76417113	1.095	1	0	1500	1000	99833,99869,100081,100099	GFP-male-A1GFP-male-A2GFP-male-A3ONT_3-6_male	1	14.0,38.0,37.0,0.0	1500	1500	1	2(E)
1549	4	488,1150,1479,0	3117	9	LOC101901171	NA	0	10000111	10100111	0.590559734577036	0.737849923797323	0.666452787616901	0.664179041334268	0.576166542163302	0.750757363124115	0.576356214758943	0.75086197614372	363.550244716144	2862.765521667	24.688	0	1	10000	1000	664911,664937,664958,665093,665102,665245,665298,665371,665372	GFP-male-A1GFP-male-A2GFP-male-A3ONT_3-6_male	1	488.0,1150.0,1479.0,0.0	10000	10000	1	2(E)
1550	4	90,180,132,0	402	4	LOC101899779	NA	0	111	111	0.143342561033244	0.145247721486484	0.143298936033447	0.143342561033244	0.111400908355436	0.178783447007806	0.109513902505457	0.174728633746503	500	45.710725644	1.018	1	0	1500	1000	36593,36722,36845,36851	GFP-male-A1GFP-male-A2GFP-male-A3ONT_3-6_male	1	90.0,180.0,132.0,0.0	1500	1500	1	2(E)
1551	4	240,488,339,0	1067	15	LOC101899953	NA	0	1001110010	1001110010	0.122270648534032	0.129733617282507	0.13002092258117	0.130314627561923	0.10587712521347	0.156231363351138	0.105870670857741	0.15622695977788	923.797819718159	958.564833907	2.176	1	0	10000	1000	53024,61632,61634,62251,62262,62451,63004,63025,63175,63181,63574,63862,63896,63994,63995	GFP-male-A1GFP-male-A2GFP-male-A3ONT_3-6_male	1	240.0,488.0,339.0,0.0	10000	10000	1	2(E)
1553	4	32,61,38,0	131	14	LOC101900242	NA	1e+13	110000001	110000001	0.209491377890992	0.209188852192908	0.225070791662283	0.341167593094484	0.143479386232744	0.785505916436036	0.143492403770252	0.785550717921085	19.5162633754448	24.082752867	16.786	0.75	0.25	1500	1000	68723,68857,69214,69385,69394,69493,69838,69979,70392,70411,71113,73835,73853,74291	GFP-male-A1GFP-male-A2GFP-male-A3ONT_3-6_male	1	32.0,61.0,38.0,0.0	1500	1500	1	2(E)
1554	4	9,26,19,0	54	38	LOC101900641	NA	1.1110001001111e+32	1.0100000011001e+36	1.0100000011001e+36	0.156263253945645	0.235606601501775	0.329384675417661	0.420139097162574	0.13531520174233	0.836702961888967	0.133097542567795	0.833880625636291	390.705973788014	88.478911406	1.611	0.655861111111111	0.344138888888889	10000	1000	78358,78410,78530,114130,114195,114421,114427,456471,456483,476397,476697,476703,482778,527398,527431,527500,531279,531399,535875,535899,536394,536814,536877,536883,537048,537063,537123,537268,537315,537453,537471,537532,537571,537783,537789,537972,538724,538743	GFP-male-A1GFP-male-A2GFP-male-A3ONT_3-6_male	1	9.0,26.0,19.0,0.0	10000	10000	1	2(E)
1556	4	579,1222,819,0	2620	27	LOC101890212	NA	1.11111111111101e+26	1.111111001111e+24	1.11111010111011e+24	0.953785468304591	0.922758606670111	0.893224108763256	0.713181918454537	0.103571706875536	0.959575362818078	0.104424682905196	0.960172162169915	19.0140267960301	387.17568358	184.376	0.25	0.75	1500	1000	14480,14560,14569,15269,15356,15361,16416,16513,16755,16926,16957,17106,17164,17232,17257,17401,17414,18025,18040,18083,18099,18126,18214,18351,19183,19499,24449	GFP-male-A1GFP-male-A2GFP-male-A3ONT_3-6_male	1	579.0,1222.0,819.0,0.0	1500	1500	1	2(E)
1558	4	3,14,11,0	28	4	LOC101897925	NA	1111	0	110	0.95609210334899	0.0197682764101914	0.459772086443866	0.488584197862349	0.00143840179037682	0.991922228457326	0.000315360353354595	0.988239549782554	19.0511443581098	14.10403652	55.644	0.5	0.5	1500	1000	29263,29518,29530,29635	GFP-male-A1GFP-male-A2GFP-male-A3ONT_3-6_male	1	3.0,14.0,11.0,0.0	1500	1500	1	2(E)
[truncated: 4,863 more rows]
