# Supplementary material for: Gene-Level, but Not Chromosome-Wide, Divergence between a Very Young House Fly Proto-Y Chromosome and Its Homologous Proto-X Chromosome
Source: Mol Biol Evol. 2020 Sep 28;38(2):606–18. doi: 10.1093/molbev/msaa250 (PMC7826193; doi:10.1093/molbev/msaa250)
Supplement: msaa250_Supplementary_Data [file msaa250_supplementary_data.zip › msaa250-suppl_data/SuppData5_IDP-ASE Sex-reversed males.txt]

Number.of.input.files	comma.separated.list.of.read.counts.from.each.input.file	total.reads.used.in.analysis	number.of.SNV.sites	gene.name	isoform.names	true.haplotype..if.VCF.phased.	MCMC.estimated.haplotype	most.often.occuring.haplotype.in.MCMC.iterations	mean.rho.conditional.on.MCMC.haplotype	posterior.mode.of.rho	posterior.median.of.rho	poseterior.mean.of.rho	Lower.95..credible.interval	Upper.95..credible.interval	Lower.95..HPD.interval	Upper.95..HPD.interval	effective.sample.size.for.rho	run.time	Gelman.Diag.diagnostic	proportion.rho..0.5	proportion.rho..0.5.1	number.of.iterations	number.of.burnin	SNV.locations	data.type.name	down.sample.proportion	comma.separated.list.of.reads	used.from.each.input.file	v1	v2	ME
2	4	71,141,58,0	270	4	LOC101890425	NA	0	10	10	0.804406020200286	0.81048079922594	0.805767754086252	0.804406020200287	0.751167137801583	0.848631052654631	0.753781642072283	0.84996163492443	500	17.370380542	1.013	0	1	1500	1000	213817,213831,215073,215157	tra-SR-A1tra-SR-A2tra-SR-A3ONT_3-6_female	1	71.0,141.0,58.0,0.0	1500	1500	1	1(B)
3	4	10,8,39,0	57	5	LOC101891286	NA	1000	1010	1010	0.622873386535721	0.577403865265463	0.572039322762204	0.568012093782619	0.386860003119897	0.719297317520878	0.399064532164863	0.72553565202121	70.1102418713881	10.886130549	1.066	0.2105	0.7895	1500	1000	154745,156107,156939,157815,157818	tra-SR-A1tra-SR-A2tra-SR-A3ONT_3-6_female	1	10.0,8.0,39.0,0.0	1500	1500	1	1(B)
4	4	152,785,194,0	1131	2	LOC101890594	NA	0	1	1	0.000642858849670528	0.000102640651313797	0.000466543558237222	0.000642858849670528	1.87239954199061e-05	0.00234525138662906	9.52151846413903e-06	0.00198680186730283	32.2379741145321	38.074534081	2.545	1	0	1500	1000	211761,211912	tra-SR-A1tra-SR-A2tra-SR-A3ONT_3-6_female	1	152.0,785.0,194.0,0.0	1500	1500	1	1(B)
5	4	3,1,20,0	24	4	LOC101889412	NA	0	10	10	0.201817463453912	0.189590902840876	0.212462461378725	0.2195767781986	0.0923520766396409	0.382901672679198	0.0820378275586258	0.36464523410654	87.9887554264821	8.962261449	1.175	1	0	1500	1000	192613,193492,193921,194266	tra-SR-A1tra-SR-A2tra-SR-A3ONT_3-6_female	1	3.0,1.0,20.0,0.0	1500	1500	1	1(B)
7	4	10,16,12,0	38	15	LOC101891114	NA	100100110010000	1001100111	1001101111	0.275644923525132	0.337945128795478	0.369095386490625	0.403251389639898	0.1843832345829	0.745030726225039	0.179946636312923	0.738323195783796	35.9296666492057	9.961929693	1.021	0.77	0.23	1500	1000	58800,59425,59539,60497,60679,60686,61140,61967,62303,62310,63100,63553,63756,63760,63907	tra-SR-A1tra-SR-A2tra-SR-A3ONT_3-6_female	1	10.0,16.0,12.0,0.0	1500	1500	1	1(B)
8	4	27,18,17,0	62	9	LOC101888357	NA	111110111	1e+07	1000	0.128525815303814	0.816672406497024	0.507350434311442	0.494404745720078	0.0908191594760378	0.899618510107246	0.0790508604096028	0.886486195357632	19.3837475888003	10.544143886	19.279	0.5	0.5	1500	1000	103261,103263,103301,103319,125829,146989,150673,76801,117289	tra-SR-A1tra-SR-A2tra-SR-A3ONT_3-6_female	1	27.0,18.0,17.0,0.0	1500	1500	1	1(B)
9	4	37,68,18,0	123	4	LOC101887334	NA	1	1	1	0.857955960707552	0.867479287347103	0.859831413330294	0.857955960707553	0.792235774364527	0.915914027402336	0.797987153424	0.918046885432474	188.360121934795	13.161311327	1.035	0	1	1500	1000	38466,43559,43591,43621	tra-SR-A1tra-SR-A2tra-SR-A3ONT_3-6_female	1	37.0,68.0,18.0,0.0	1500	1500	1	1(B)
11	4	50,37,54,0	141	7	LOC101892326	NA	1001111	1111	1111	0.631997164480323	0.624950460689429	0.609398005423063	0.541263071207371	0.236793667522904	0.705170031726784	0.231738164624938	0.698026510582217	20.36968755267	15.595940952	10.004	0.25	0.75	1500	1000	281189,298512,298515,303852,303857,303890,303896	tra-SR-A1tra-SR-A2tra-SR-A3ONT_3-6_female	1	50.0,37.0,54.0,0.0	1500	1500	1	1(B)
12	4	27,24,18,0	69	7	LOC101887844	NA	0	111110	111110	0.741411084415091	0.748312621287172	0.739703255027031	0.733472450745279	0.608845566583651	0.831719795743973	0.608041200448143	0.830919855795482	167.605767116258	11.376700592	1.016	0	1	1500	1000	54201,55145,55483,56056,56180,56415,56423	tra-SR-A1tra-SR-A2tra-SR-A3ONT_3-6_female	1	27.0,24.0,18.0,0.0	1500	1500	1	1(B)
15	4	55,123,70,0	248	6	LOC101901632	NA	1100	0	10	0.188296567559945	0.189041300784278	0.489971873869632	0.49583111090847	0.150548791307666	0.841651220119431	0.146114821543444	0.836155624644895	19.1256693409194	16.824585923	35.539	0.5	0.5	1500	1000	24987,25040,25146,25152,34010,28184	tra-SR-A1tra-SR-A2tra-SR-A3ONT_3-6_female	1	55.0,123.0,70.0,0.0	1500	1500	1	1(B)
17	4	7,5,0,0	12	21	LOC101890940	NA	1.11e+11	10101111011111112	10100111011111012	0.862430980179462	0.838728139668172	0.774304520984352	0.719813754499469	0.201194246750081	0.947689047624084	0.309242959274885	0.974071461130826	65.6198850127272	11.37143826	1.12	0.12725	0.87275	2000	1000	227234,227236,227283,227291,227321,227333,227593,227681,227969,228553,228559,228733,230637,230718,230727,231276,231282,231381,231414,231699,231705	tra-SR-A1tra-SR-A2tra-SR-A3ONT_3-6_female	1	7.0,5.0,0.0,0.0	2000	2000	1	1(B)
18	4	41,137,33,0	211	5	LOC101889238	NA	1011	1111	1111	0.744607593777856	0.748816490998056	0.746950839903944	0.746243002318798	0.68318125853059	0.805537031571862	0.686682531196437	0.807063325384238	500	15.974299347	1.006	0	1	1500	1000	185709,188007,188292,188606,188831	tra-SR-A1tra-SR-A2tra-SR-A3ONT_3-6_female	1	41.0,137.0,33.0,0.0	1500	1500	1	1(B)
20	4	104,199,58,0	361	4	LOC101890766	NA	0	0	0	0.853735751252224	0.854072790378425	0.533987756563896	0.527291269137006	0.167400874399131	0.883024050793193	0.16970241507221	0.885118744577914	360.279370912743	139.659570767	46.311	0.5	0.5	10000	1000	203697,205778,205790,203349	tra-SR-A1tra-SR-A2tra-SR-A3ONT_3-6_female	1	104.0,199.0,58.0,0.0	10000	10000	1	1(B)
21	4	11,13,16,0	40	9	LOC101891986	NA	1001	11111101	1111101	0.652931383865163	0.606957869180511	0.543156862398906	0.523984042796945	0.270278158481578	0.762054043163674	0.251006615415087	0.739663965924164	40.0722939779924	10.737577523	1.383	0.4155	0.5845	1500	1000	175467,175526,175527,176196,176258,176348,176378,176765,176828	tra-SR-A1tra-SR-A2tra-SR-A3ONT_3-6_female	1	11.0,13.0,16.0,0.0	1500	1500	1	1(B)
22	4	13,14,10,0	37	4	LOC105261753	NA	1101	11	11	0.696234273625147	0.708007534333417	0.598091442996148	0.521147624025725	0.201025093937517	0.813993357136382	0.199402176700994	0.808421212679445	23.5967955791905	9.597845084	6.65	0.454	0.546	1500	1000	13931,13943,14535,14581	tra-SR-A1tra-SR-A2tra-SR-A3ONT_3-6_female	1	13.0,14.0,10.0,0.0	1500	1500	1	1(B)
23	4	113,208,116,0	437	3	LOC101900256	NA	0	0	0	0.311618780104607	0.309662286902395	0.311380556453911	0.311618780104608	0.270609538364891	0.357484042728466	0.273397055316142	0.359600141221099	500	23.571192682	1.008	1	0	1500	1000	473667,478683,478758	tra-SR-A1tra-SR-A2tra-SR-A3ONT_3-6_female	1	113.0,208.0,116.0,0.0	1500	1500	1	1(B)
25	4	1,117,54,0	172	3	LOC101901300	NA	1	0	0	0.0142724601621382	0.0128529295260408	0.0171274765005995	0.185717166402548	0.000886761867567609	0.743308717003144	9.30620703433307e-05	0.729308662008335	360.344274665068	69.883486803	76.272	0.75	0.25	10000	1000	358272,358273,358442	tra-SR-A1tra-SR-A2tra-SR-A3ONT_3-6_female	1	1.0,117.0,54.0,0.0	10000	10000	1	1(B)
26	4	6,23,16,0	45	4	LOC105261621	NA	1	11	11	0.858068130353592	0.8759425647167	0.839369533951231	0.818021771498228	0.605396068093057	0.941250725837285	0.628017686601868	0.952169621425684	538.090932927097	46.655998924	3.443	0.00127777777777778	0.998722222222222	10000	1000	387657,387658,387970,388066	tra-SR-A1tra-SR-A2tra-SR-A3ONT_3-6_female	1	6.0,23.0,16.0,0.0	10000	10000	1	1(B)
27	4	1048,964,592,0	2604	2	LOC101901460	NA	0	1	1	0.488991146151298	0.491460770414197	0.49864325830273	0.49904606356704	0.472958124369728	0.524827507631126	0.472962216459783	0.524860176904408	477.268713136696	112.376393525	1.017	0.531	0.469	1500	1000	404492,404758	tra-SR-A1tra-SR-A2tra-SR-A3ONT_3-6_female	1	1048.0,964.0,592.0,0.0	1500	1500	1	1(B)
28	4	16,17,58,0	91	2	LOC109612033	NA	0	0	1	0.224061896576519	0.219122551915812	0.486988496542238	0.493608921925787	0.158189181342785	0.830940012767218	0.157121465324535	0.829447020757273	367.538832457316	55.646114779	17.378	0.5	0.5	10000	1000	317574,318162	tra-SR-A1tra-SR-A2tra-SR-A3ONT_3-6_female	1	16.0,17.0,58.0,0.0	10000	10000	1	1(B)
29	4	26,85,20,0	131	4	LOC101892641	NA	0	0	0	0.616571685393237	0.612517789050681	0.601052348676386	0.583483601644317	0.387724970772751	0.690486647828096	0.403946848281341	0.70166648925846	53.515967399111	13.315121099	1.258	0.1355	0.8645	1500	1000	2383,2725,2885,3049	tra-SR-A1tra-SR-A2tra-SR-A3ONT_3-6_female	1	26.0,85.0,20.0,0.0	1500	1500	1	1(B)
31	4	12,10,8,0	30	2	LOC101895438	NA	0	1	1	0.320990827719207	0.322291545605805	0.32798328441966	0.331485653008623	0.174015775150636	0.506603347982033	0.161221571747054	0.488929564861378	67.205136036572	9.463759857	1.194	0.9715	0.0285	1500	1000	99756,115875	tra-SR-A1tra-SR-A2tra-SR-A3ONT_3-6_female	1	12.0,10.0,8.0,0.0	1500	1500	1	1(B)
32	4	5,8,23,0	36	4	LOC101895792	NA	0	101	101	0.776014244979168	0.787574823440622	0.777340349415641	0.769583091784849	0.599806508583702	0.890646495878969	0.613269292694887	0.896682770167599	88.1728092512096	9.167734902	1.101	0.0025	0.9975	1500	1000	62305,62395,89313,89703	tra-SR-A1tra-SR-A2tra-SR-A3ONT_3-6_female	1	5.0,8.0,23.0,0.0	1500	1500	1	1(B)
34	4	9,23,32,0	64	8	LOC101890139	NA	10	101000	101000	0.339276400352638	0.342147559355197	0.360877813235204	0.390093607308947	0.251116384362924	0.696673589393314	0.245910092036432	0.688711154931613	29.7009808171624	11.5489962	2.129	0.863	0.137	1500	1000	42540,174999,175044,175200,175209,175646,175773,176749	tra-SR-A1tra-SR-A2tra-SR-A3ONT_3-6_female	1	9.0,23.0,32.0,0.0	1500	1500	1	1(B)
35	4	52,63,16,0	131	3	LOC101892762	NA	0	10	10	0.662621435801114	0.663599774671684	0.663893526821665	0.66246003352217	0.581895209523412	0.738919024994607	0.58397228016464	0.740092203594796	499.853767480053	13.113485976	1.012	0.002	0.998	1500	1000	13568,14655,15628	tra-SR-A1tra-SR-A2tra-SR-A3ONT_3-6_female	1	52.0,63.0,16.0,0.0	1500	1500	1	1(B)
36	4	1286,1730,1347,0	4363	3	LOC101889907	NA	0	1	1	0.313662628256299	0.313775420876852	0.31679263188577	0.406697882484848	0.300783802265012	0.694866221840731	0.300360875113266	0.694279792573218	359.689819180436	1365.9263344	63.706	0.75	0.25	10000	1000	139861,140548,140791	tra-SR-A1tra-SR-A2tra-SR-A3ONT_3-6_female	1	1286.0,1730.0,1347.0,0.0	10000	10000	1	1(B)
37	4	336,922,142,0	1400	18	LOC101890294	NA	10000000000011000	10000000110011112	10000000100011112	0.834167979595749	0.834070090062629	0.72788663965242	0.613893801493426	0.15026554704276	0.850634512444187	0.150270776000707	0.850652776099646	19.0399101739659	88.409481678	70.42	0.25	0.75	1500	1000	147951,148127,149189,149249,149285,183831,183861,186709,187283,193116,193190,193209,193860,193894,193903,194150,194156,194191	tra-SR-A1tra-SR-A2tra-SR-A3ONT_3-6_female	1	336.0,922.0,142.0,0.0	1500	1500	1	1(B)
38	4	25,29,62,0	116	15	LOC101891098	NA	1.1e+13	11000101111111	11000101111111	0.690026332251801	0.675416477375979	0.64610851688442	0.574333067379204	0.244012009033506	0.756213886895873	0.248182502321825	0.758559811820345	63.8481332156044	21.483005884	8.644	0.2545	0.7455	2500	1000	497363,497411,497434,565694,565929,565976,565994,566069,566153,603257,627368,627395,633888,634371,634391	tra-SR-A1tra-SR-A2tra-SR-A3ONT_3-6_female	1	25.0,29.0,62.0,0.0	2500	2500	1	1(B)
39	4	38,18,22,0	78	10	IR25a	NA	1100110000	1	1	0.316492523178568	0.315721377904458	0.337051653230512	0.394082672979906	0.232805067541987	0.734703279450191	0.229297513334127	0.72718405703238	21.3240001739447	11.338826936	6.346	0.801	0.199	1500	1000	256253,256283,257045,257090,259784,260000,261041,261076,261136,261259	tra-SR-A1tra-SR-A2tra-SR-A3ONT_3-6_female	1	38.0,18.0,22.0,0.0	1500	1500	1	1(B)
41	4	17,5,0,0	22	4	LOC101890921	NA	100	111	111	0.29763400931395	0.283495042522228	0.298959285195202	0.305835505001656	0.149360514110268	0.490428031157986	0.152247103623139	0.492589794416427	121.404600724824	8.918014581	1.054	0.983	0.017	1500	1000	207136,207189,209992,209995	tra-SR-A1tra-SR-A2tra-SR-A3ONT_3-6_female	1	17.0,5.0,0.0,0.0	1500	1500	1	1(B)
42	4	9,60,7,0	76	13	LOC101888153	NA	111021000101	11000111000	11010111000	0.0262391364109392	0.0280612641205048	0.0343187370368878	0.257795591297227	0.00685719669733439	0.972877026293223	0.00382531059494399	0.964296018034652	19.0466625362401	12.239789481	51.227	0.75	0.25	1500	1000	4350,4385,5136,5151,5249,5602,5683,5695,8533,8542,8686,9324,9827	tra-SR-A1tra-SR-A2tra-SR-A3ONT_3-6_female	1	9.0,60.0,7.0,0.0	1500	1500	1	1(B)
43	4	6,10,9,0	25	3	LOC101888326	NA	0	11	11	0.382452956483329	0.420123979292817	0.490406613996318	0.498326867663033	0.238537139950913	0.769047029487789	0.252085357620507	0.779223085289765	39.1712573715365	8.861424474	1.181	0.514	0.486	1500	1000	11511,12321,12336	tra-SR-A1tra-SR-A2tra-SR-A3ONT_3-6_female	1	6.0,10.0,9.0,0.0	1500	1500	1	1(B)
45	4	19,34,21,0	74	5	LOC101894048	NA	1	11	11	0.346988640885834	0.350083224347902	0.362585591516628	0.368372329679499	0.245206636130534	0.521228466001824	0.237075031154478	0.507754229773487	159.00576580592	11.322258779	1.084	0.957	0.043	1500	1000	11225,11248,11485,12325,12831	tra-SR-A1tra-SR-A2tra-SR-A3ONT_3-6_female	1	19.0,34.0,21.0,0.0	1500	1500	1	1(B)
46	4	9,85,36,0	130	8	LOC105262009	NA	11	1101000	1101000	0.108734834365123	0.10147047787371	0.117123595966625	0.119140332064875	0.069074819987335	0.182399184499452	0.0662699601696315	0.175932741515042	126.237627182661	13.382729619	1.177	1	0	1500	1000	17334,17460,17497,17663,17670,17788,17799,17985	tra-SR-A1tra-SR-A2tra-SR-A3ONT_3-6_female	1	9.0,85.0,36.0,0.0	1500	1500	1	1(B)
48	4	20,9,11,0	40	3	LOC101893540	NA	110	1	1	0.215461537872873	0.197336829861595	0.214567954391132	0.220983650390458	0.104907219535464	0.367843344138624	0.10017304001572	0.356884200577741	120.99222318234	9.413489866	1.112	1	0	1500	1000	44917,45220,45514	tra-SR-A1tra-SR-A2tra-SR-A3ONT_3-6_female	1	20.0,9.0,11.0,0.0	1500	1500	1	1(B)
49	4	876,1122,507,0	2505	19	LOC101888447	NA	111111	111000000100010096	111001100100010096	0.325620003203589	0.326130553020788	0.355872779963329	0.400804543781685	0.310062738534164	0.579995005288471	0.311095116273054	0.580760024950573	39.3627248096216	244.243032087	29.079	0.75	0.25	2000	1000	22058,23024,25613,26177,26499,26618,26638,26654,26684,26707,26778,26977,49487,49906,49916,50387,50535,50536,50615	tra-SR-A1tra-SR-A2tra-SR-A3ONT_3-6_female	1	876.0,1122.0,507.0,0.0	2000	2000	1	1(B)
50	4	1,4,7,0	12	3	LOC101888274	NA	10	1	1	0.138535027130179	0.0764374967947488	0.281872023094615	0.427608483031107	0.0191089627820366	0.975326980435664	0.0143943488186398	0.9682037381278	21.1246045987359	9.0079977	2.716	0.6015	0.3985	1500	1000	2629,2657,13504	tra-SR-A1tra-SR-A2tra-SR-A3ONT_3-6_female	1	1.0,4.0,7.0,0.0	1500	1500	1	1(B)
54	4	5,36,1,0	42	8	LOC101895205	NA	1110000	1000	1000	0.922123230228633	0.935832150733596	0.928265011421749	0.921973810470342	0.834161373943068	0.977019446393009	0.853058480645993	0.985098253041511	153.597110421295	12.125638114	1.053	0	1	2000	1000	138237,138269,138278,138305,138385,142165,142195,142229	tra-SR-A1tra-SR-A2tra-SR-A3ONT_3-6_female	1	5.0,36.0,1.0,0.0	2000	2000	1	1(B)
55	4	1,27,15,0	43	3	LOC101894870	NA	100	10	10	0.128278555011789	0.105361571204947	0.121303144402344	0.127202376860643	0.0403291837467605	0.238440027009478	0.0346378374395478	0.228865407794043	149.129533233023	11.60557838	1.056	1	0	2000	1000	81131,81710,81716	tra-SR-A1tra-SR-A2tra-SR-A3ONT_3-6_female	1	1.0,27.0,15.0,0.0	2000	2000	1	1(B)
61	4	19,27,2,0	48	4	LOC101890787	NA	1111	1	1	0.0235584684542222	0.00364023780015493	0.019927673789029	0.0235584684542222	0.000897372038139418	0.0738176196192898	0.000455233620847541	0.0626927583209815	41.4144371292218	9.643697486	1.272	1	0	1500	1000	43573,43612,80167,93238	tra-SR-A1tra-SR-A2tra-SR-A3ONT_3-6_female	1	19.0,27.0,2.0,0.0	1500	1500	1	1(B)
62	4	1090,1533,694,0	3317	8	LOC101887577	NA	0	1110011	1110011	0.560931346610878	0.561504648802459	0.560579776927483	0.560357292574337	0.543872643903298	0.577177741065041	0.543822730504649	0.577029317995571	500	171.342163204	1.012	0	1	1500	1000	37990,38238,38406,39177,39246,45883,46011,46018	tra-SR-A1tra-SR-A2tra-SR-A3ONT_3-6_female	1	1090.0,1533.0,694.0,0.0	1500	1500	1	1(B)
63	4	336,759,227,0	1322	40	LOC101887902	NA	1.01e+39	1.00010111111001e+37	1.11111010000011e+38	0.531577163969059	0.46521829294217	0.477985404912965	0.485813197109511	0.436495491342767	0.551766195856855	0.434121895391647	0.548935673010533	80.4178564548134	234.485732902	1.131	0.679333333333333	0.320666666666667	2500	1000	57260,57506,58034,77445,77652,77664,77763,77958,78075,78162,78216,78592,78714,78789,79156,79157,79416,79682,79933,80002,80017,80039,80075,80098,80445,80758,81016,81024,81121,81535,81599,81639,81672,82687,82947,84760,84901,85427,85742,85751	tra-SR-A1tra-SR-A2tra-SR-A3ONT_3-6_female	1	336.0,759.0,227.0,0.0	2500	2500	1	1(B)
65	4	158,119,97,0	374	2	LOC101898279	NA	0	1	1	0.95440331179455	0.957173440506762	0.955420210580046	0.95440331179455	0.928791118402371	0.975268056973408	0.929750337818437	0.975931143767052	204.793498234069	21.446330785	1.055	0	1	1500	1000	56637,56647	tra-SR-A1tra-SR-A2tra-SR-A3ONT_3-6_female	1	158.0,119.0,97.0,0.0	1500	1500	1	1(B)
66	4	1465,1132,479,0	3076	7	LOC101898564	NA	0	10111	10111	0.244707089324171	0.242409077763192	0.244681196619649	0.244707089324171	0.229612886131291	0.259329651901123	0.230530150689227	0.260205198343349	500	149.777346071	1.003	1	0	1500	1000	2015,2177,2201,2252,2291,4648,5363	tra-SR-A1tra-SR-A2tra-SR-A3ONT_3-6_female	1	1465.0,1132.0,479.0,0.0	1500	1500	1	1(B)
67	4	91,190,64,0	345	5	LOC101897427	NA	0	1	101	0.620635149756488	0.389291145935773	0.506879777215035	0.505361974819383	0.344853472925363	0.666149952788882	0.348461828206708	0.667599531156961	20.1048147404701	21.304959773	11.484	0.5	0.5	1500	1000	7121,7502,8394,8532,8760	tra-SR-A1tra-SR-A2tra-SR-A3ONT_3-6_female	1	91.0,190.0,64.0,0.0	1500	1500	1	1(B)
69	4	452,657,430,0	1539	6	LOC101897595	NA	0	11111	11111	0.332853784467405	0.332993385521821	0.338108292121768	0.422518379372696	0.310807680657732	0.704570172813796	0.310241573845216	0.70325110539257	19.1185426550064	76.522422569	36.42	0.75	0.25	1500	1000	39259,40374,40389,40553,46516,47242	tra-SR-A1tra-SR-A2tra-SR-A3ONT_3-6_female	1	452.0,657.0,430.0,0.0	1500	1500	1	1(B)
70	4	21,17,10,0	48	2	LOC101887784	NA	1	1	1	0.75992567361022	0.78005766831548	0.764603499128218	0.759925673610222	0.620008639887886	0.86949710454245	0.635167250508006	0.879307303325306	156.811329467171	10.164974272	1.007	0	1	1500	1000	49500,50321	tra-SR-A1tra-SR-A2tra-SR-A3ONT_3-6_female	1	21.0,17.0,10.0,0.0	1500	1500	1	1(B)
71	4	12,17,21,0	50	19	LOC101900833	NA	110000010001001104	111101100011111104	111101110011111104	0.76188487832327	0.732105895813572	0.614642822355364	0.550254746950529	0.21100554453343	0.821537760016902	0.215897752452719	0.824847421068096	91.5789387200767	18.132151098	1.084	0.400375	0.599625	3000	1000	436379,436676,436690,437417,437438,437492,437555,437963,438032,438338,438362,438557,439058,440339,440342,440706,440956,441156,441176	tra-SR-A1tra-SR-A2tra-SR-A3ONT_3-6_female	1	12.0,17.0,21.0,0.0	3000	3000	1	1(B)
72	4	272,519,289,0	1080	27	LOC101898874	NA	1.1010000000101e+26	1.01110110000111e+24	1.01110110000111e+24	0.329089410296283	0.329271042798183	0.336091267077488	0.34444881460724	0.304360671692981	0.408683465740065	0.302666856038018	0.40526335976967	78.3578638672569	146.435148063	4.73	1	0	2500	1000	36551,36563,36756,36871,37050,40619,41075,41534,41672,41810,42473,42479,42566,42830,43232,43945,44297,44366,44387,44491,45503,45542,45847,45848,46259,46261,46324	tra-SR-A1tra-SR-A2tra-SR-A3ONT_3-6_female	1	272.0,519.0,289.0,0.0	2500	2500	1	1(B)
73	4	430,496,282,0	1208	10	LOC101899224	NA	100	11011	100011011	0.422712233589015	0.424035607824782	0.43032164427369	0.466222722014453	0.398541821285925	0.611097803618494	0.395424082772246	0.606482966056792	19.73336973556	60.554301038	14.114	0.75	0.25	1500	1000	54360,54444,54513,54543,54555,55074,55354,55532,55998,56179	tra-SR-A1tra-SR-A2tra-SR-A3ONT_3-6_female	1	430.0,496.0,282.0,0.0	1500	1500	1	1(B)
74	4	27,271,19,0	317	13	LOC101900136	NA	1010100000101	11010	10000111010	0.098753559987594	0.0848619738164582	0.096158996062084	0.27778358579631	0.0116620820333654	0.9215220168983	0.00867878231392791	0.915076526128491	19.0399776583952	21.972912119	75.746	0.75	0.25	1500	1000	140817,140895,140901,140931,141058,144820,144869,144872,154778,155054,155156,155169,155282	tra-SR-A1tra-SR-A2tra-SR-A3ONT_3-6_female	1	27.0,271.0,19.0,0.0	1500	1500	1	1(B)
76	4	8,31,6,0	45	6	LOC101901459	NA	10000	10010	10010	0.792361136979069	0.790988974705892	0.789822973322425	0.786034530260052	0.663959706828116	0.875621261014814	0.675598999657582	0.881818304826634	210.095842195606	10.071201956	1.06	0	1	1500	1000	453803,453992,455264,455270,455339,456470	tra-SR-A1tra-SR-A2tra-SR-A3ONT_3-6_female	1	8.0,31.0,6.0,0.0	1500	1500	1	1(B)
78	4	68,82,64,0	214	6	LOC101887618	NA	1011	1101	1101	0.869300472574201	0.871028457045967	0.859393458374727	0.700419870993358	0.158143280595979	0.912232063191452	0.16083857641978	0.913692774639328	79.5928255689523	27.605689878	31.499	0.25	0.75	3000	1000	48075,48083,48806,48869,49007,49088	tra-SR-A1tra-SR-A2tra-SR-A3ONT_3-6_female	1	68.0,82.0,64.0,0.0	3000	3000	1	1(B)
79	4	26,41,13,0	80	4	LOC101889348	NA	0	11	11	0.230083534683778	0.215369793717304	0.228994038720785	0.230568084663228	0.141186741034651	0.323337839229465	0.14563140216812	0.328098281516958	257.467464235271	10.827917405	1.007	1	0	1500	1000	461132,461430,461524,461544	tra-SR-A1tra-SR-A2tra-SR-A3ONT_3-6_female	1	26.0,41.0,13.0,0.0	1500	1500	1	1(B)
81	4	36,19,50,0	105	5	LOC105261578	NA	1000	1101	1101	0.34253366096781	0.334177510508309	0.355183656417127	0.385414792639584	0.259042062989398	0.677803311668268	0.252532393801621	0.670444160080812	24.2552667436216	11.922568213	3.9	0.8575	0.1425	1500	1000	47037,47265,47521,47536,47692	tra-SR-A1tra-SR-A2tra-SR-A3ONT_3-6_female	1	36.0,19.0,50.0,0.0	1500	1500	1	1(B)
82	4	52,143,33,0	228	27	LOC101899577	NA	1.0000011e+26	1.01100000111111e+25	1.01100000111111e+25	0.324634652799242	0.334700338683858	0.325451177044049	0.322082107840298	0.229468282669052	0.407407820728469	0.232380058953897	0.409826773332012	254.780286901691	61.079856415	2.584	1	0	4500	1000	73807,73984,74026,74071,74263,74383,74395,75013,75267,75286,75520,75658,75808,75894,76120,76438,76471,76693,76702,76738,76885,76896,77044,107903,107907,107970,107986	tra-SR-A1tra-SR-A2tra-SR-A3ONT_3-6_female	1	52.0,143.0,33.0,0.0	4500	4500	1	1(B)
83	4	69,79,77,0	225	10	LOC101899405	NA	1e+07	10101100	10101100	0.698867637629701	0.697259587302202	0.682859036652069	0.621859277042622	0.345897568849184	0.752072609204562	0.355012910160241	0.757207628644838	20.1772182780773	18.975584847	10.992	0.2495	0.7505	1500	1000	59736,59796,59811,59988,60099,60357,60650,60749,62022,62035	tra-SR-A1tra-SR-A2tra-SR-A3ONT_3-6_female	1	69.0,79.0,77.0,0.0	1500	1500	1	1(B)
84	4	35,33,24,0	92	6	LOC101887948	NA	100001	110	110	0.211513371954315	0.203315908793633	0.21336731507955	0.214448977851351	0.133560068582699	0.300736595587372	0.130395181256844	0.296103539652318	266.49829140058	11.196326337	1.02	1	0	1500	1000	50841,50913,52021,52864,53374,53799	tra-SR-A1tra-SR-A2tra-SR-A3ONT_3-6_female	1	35.0,33.0,24.0,0.0	1500	1500	1	1(B)
85	4	8,19,7,0	34	25	LOC101888993	NA	1.1110000111e+23	1.0011111111101e+23	1.1111011111101e+23	0.92297018158754	0.929203691801178	0.890856820881059	0.717860933543384	0.084025924689222	0.986378554312242	0.105624356791483	0.996395243884277	39.677342778827	12.570876214	18.049	0.25	0.75	2000	1000	407151,407259,407358,407361,407559,407622,407649,407715,407718,407979,408000,408027,408081,408090,408123,408177,408363,408462,408465,408708,408804,408888,408909,409002,409617	tra-SR-A1tra-SR-A2tra-SR-A3ONT_3-6_female	1	8.0,19.0,7.0,0.0	2000	2000	1	1(B)
86	4	10,11,45,0	66	7	LOC101888637	NA	0	10000	110000	0.785830183783833	0.205916074547178	0.471536424663564	0.498214309245356	0.140746582538192	0.859256610734049	0.147551667825779	0.86492589334287	19.4491298603443	10.681568909	17.68	0.5	0.5	1500	1000	264625,264820,277091,277358,277666,277670,277718	tra-SR-A1tra-SR-A2tra-SR-A3ONT_3-6_female	1	10.0,11.0,45.0,0.0	1500	1500	1	1(B)
87	4	940,1336,664,0	2940	4	prohibitin	NA	0	10	10	0.580646025145706	0.577759920688683	0.580443687535176	0.580646025145704	0.563524615951446	0.598623445997353	0.563404726843691	0.59852986017098	500	159.864658739	1.005	0	1	1500	1000	111307,111359,112172,112387	tra-SR-A1tra-SR-A2tra-SR-A3ONT_3-6_female	1	940.0,1336.0,664.0,0.0	1500	1500	1	1(B)
90	4	19,24,5,0	48	6	LOC101888118	NA	0	11110	11111	0.19698012619479	0.849307397142857	0.484871023260313	0.518046014291097	0.112380343493771	0.917119419507952	0.111805314782615	0.916439035962075	367.444998188213	44.332323432	16.253	0.5	0.5	10000	1000	113497,115596,115608,115710,115809,115937	tra-SR-A1tra-SR-A2tra-SR-A3ONT_3-6_female	1	19.0,24.0,5.0,0.0	10000	10000	1	1(B)
92	4	0,9,33,0	42	12	LOC101899828	NA	1.11e+11	101	101	0.210171328520914	0.221392485530374	0.266644651522709	0.348874488546697	0.123630712833453	0.792416385230153	0.11092024162131	0.773383944488267	419.979400399862	46.482827051	1.259	0.766083333333333	0.233916666666667	10000	1000	52777,52841,53089,53313,53378,64446,64448,64502,64520,64562,64643,64709	tra-SR-A1tra-SR-A2tra-SR-A3ONT_3-6_female	1	0.0,9.0,33.0,0.0	10000	10000	1	1(B)
93	4	18,34,19,0	71	3	LOC101891104	NA	10	0	0	0.205020664399239	0.199340703655774	0.513655543759159	0.499343450246845	0.132269303721512	0.866442951123675	0.131686934907454	0.865694573666303	367.351865796209	50.960840742	17.264	0.5	0.5	10000	1000	142718,144733,145428	tra-SR-A1tra-SR-A2tra-SR-A3ONT_3-6_female	1	18.0,34.0,19.0,0.0	10000	10000	1	1(B)
95	4	36,54,29,0	119	4	LOC101890081	NA	111	111	111	0.750929780099632	0.753838182929607	0.734926207474122	0.588325061965594	0.0671812648009146	0.821021753175207	0.0641662648383668	0.817477518032728	364.719731818222	63.663892422	21.836	0.25	0.75	10000	1000	140071,140867,141052,141129	tra-SR-A1tra-SR-A2tra-SR-A3ONT_3-6_female	1	36.0,54.0,29.0,0.0	10000	10000	1	1(B)
98	4	40,22,72,0	134	13	LOC101891275	NA	111110	1	1	0.256644946224738	0.257865194200826	0.277896212068824	0.315096799611889	0.198994504677851	0.64635936878274	0.187435192818798	0.621489717541942	46.2874221151055	19.191993918	6.38	0.89575	0.10425	2000	1000	151547,151919,152276,152300,152324,152489,152627,152786,177887,177899,197216,207932,243601	tra-SR-A1tra-SR-A2tra-SR-A3ONT_3-6_female	1	40.0,22.0,72.0,0.0	2000	2000	1	1(B)
99	4	31,35,20,0	86	7	LOC101890418	NA	100001	110111	110110	0.690587334591286	0.685207300538392	0.665452028942842	0.550136700735494	0.100509586014344	0.776687264256888	0.106703200510518	0.780679939110902	19.616442335251	11.533258334	14.887	0.25	0.75	1500	1000	146999,147106,147191,147685,148135,148147,148287	tra-SR-A1tra-SR-A2tra-SR-A3ONT_3-6_female	1	31.0,35.0,20.0,0.0	1500	1500	1	1(B)
103	4	27,19,39,0	85	2	LOC101900527	NA	0	1	1	0.986780343962584	0.994249538800733	0.989664061096239	0.986780343962584	0.960140735044579	0.998875458606318	0.966782582827539	0.999520477264893	41.3177572658413	10.814172637	1.806	0	1	1500	1000	14039,14051	tra-SR-A1tra-SR-A2tra-SR-A3ONT_3-6_female	1	27.0,19.0,39.0,0.0	1500	1500	1	1(B)
106	4	34,58,12,0	104	14	LOC101890219	NA	0	1001000111001	1001111011001	0.548276043819681	0.54262609540198	0.544102233219758	0.544505505137187	0.438872543930184	0.648590154659379	0.438522936207758	0.648023869290854	156.372034545149	13.962636675	1.17	0.195	0.805	1500	1000	502003,502114,502141,502153,502204,502291,502321,502327,502384,502585,502615,502663,502678,503078	tra-SR-A1tra-SR-A2tra-SR-A3ONT_3-6_female	1	34.0,58.0,12.0,0.0	1500	1500	1	1(B)
107	4	154,115,83,0	352	3	LOC101900758	NA	0	10	11	0.302124750090599	0.301814215831634	0.492692557503158	0.494216522398857	0.262419073298265	0.727302246798545	0.260908598926203	0.725688412221338	364.793349559792	118.652741176	21.668	0.5	0.5	10000	1000	346390,346986,347373	tra-SR-A1tra-SR-A2tra-SR-A3ONT_3-6_female	1	154.0,115.0,83.0,0.0	10000	10000	1	1(B)
108	4	22,29,11,0	62	8	LOC101890909	NA	0	1111000	1111000	0.314102336447171	0.31940954736139	0.342293133316492	0.378378908123731	0.212728084080645	0.689606497750839	0.19697640203625	0.66254652047791	64.1792289199523	13.676832237	1.198	0.83125	0.16875	2000	1000	512286,512392,512616,513244,513276,513478,513570,514092	tra-SR-A1tra-SR-A2tra-SR-A3ONT_3-6_female	1	22.0,29.0,11.0,0.0	2000	2000	1	1(B)
109	4	35,89,35,0	159	5	LOC101888677	NA	0	1	1	0.458919333499836	0.484873505193622	0.481342570088051	0.481003414726153	0.395935833990627	0.566913121007017	0.394818940720744	0.565345878941058	282.353498988166	13.846483254	1.014	0.664	0.336	1500	1000	24024,24212,24495,24557,24616	tra-SR-A1tra-SR-A2tra-SR-A3ONT_3-6_female	1	35.0,89.0,35.0,0.0	1500	1500	1	1(B)
111	4	122,142,78,0	342	6	LOC101899721	NA	0	1110	1110	0.454525508277841	0.483864011556435	0.475652876185396	0.477380090778968	0.413690452404927	0.548367896304632	0.413615209002338	0.547525203087349	225.685427343319	22.668941107	1.025	0.737	0.263	1500	1000	321208,321437,321989,322030,322046,322477	tra-SR-A1tra-SR-A2tra-SR-A3ONT_3-6_female	1	122.0,142.0,78.0,0.0	1500	1500	1	1(B)
112	4	9,33,8,0	50	3	LOC101899893	NA	0	1	1	0.676302921214425	0.667237692920134	0.668664566926851	0.667512027800879	0.531801400828668	0.79389557563455	0.533738227912798	0.79495004110919	346.393865639553	10.428911329	1.02	0.0045	0.9955	1500	1000	328204,328245,331643	tra-SR-A1tra-SR-A2tra-SR-A3ONT_3-6_female	1	9.0,33.0,8.0,0.0	1500	1500	1	1(B)
113	4	117,130,111,0	358	7	LOC101890562	NA	0	1100	1101	0.488586484555313	0.518100304423227	0.51473987926795	0.514589007602881	0.444265713983793	0.584359638048109	0.445470737342315	0.585420862263477	722.889302016043	157.391284733	2.675	0.36575	0.63425	10000	1000	507364,507367,507415,507515,507561,507605,507614	tra-SR-A1tra-SR-A2tra-SR-A3ONT_3-6_female	1	117.0,130.0,111.0,0.0	10000	10000	1	1(B)
115	4	44,24,87,0	155	16	LOC101888852	NA	1.01e+15	101110110100111	101110110100111	0.358637915480292	0.379875324012157	0.409843424212313	0.431206258728643	0.302993684548703	0.633372911630799	0.303344569094915	0.633392774862074	150.134663773435	32.52490255	1.173	0.7877	0.2123	3500	1000	28205,28328,31449,35544,39194,40611,40862,41149,41162,41190,41207,41537,41548,41679,41893,41938	tra-SR-A1tra-SR-A2tra-SR-A3ONT_3-6_female	1	44.0,24.0,87.0,0.0	3500	3500	1	1(B)
118	4	47,189,84,0	320	5	LOC101901113	NA	10	11	11	0.692175351687999	0.693906777883214	0.681154689040996	0.601611458612835	0.296877853250501	0.738688610696625	0.300725469074788	0.742084899211772	368.533372684388	122.447975577	16.862	0.25	0.75	10000	1000	361114,363850,363856,375080,375227	tra-SR-A1tra-SR-A2tra-SR-A3ONT_3-6_female	1	47.0,189.0,84.0,0.0	10000	10000	1	1(B)
119	4	10,30,30,0	70	24	LOC101898456	NA	2.0000100000001e+21	1.11100111011001e+21	1.11001111110001e+20	0.255898251389527	0.262674236246164	0.335483870051051	0.464524801646528	0.180089682443376	0.813247870083669	0.183564076138592	0.816310220105769	378.960235036738	58.59592024	2.469	0.574638888888889	0.425361111111111	10000	1000	50199,50264,50420,53018,53021,53189,53729,57446,57545,57554,58239,58506,58803,58815,59211,63233,63458,63595,63766,63790,63883,63907,63943,63970	tra-SR-A1tra-SR-A2tra-SR-A3ONT_3-6_female	1	10.0,30.0,30.0,0.0	10000	10000	1	1(B)
122	4	362,560,301,0	1223	17	LOC101901722	NA	1e+07	1110000000110100	1110000000110100	0.688790343404597	0.688597230457891	0.68301075829663	0.601361772732514	0.324420505315306	0.712087132660168	0.322927279486228	0.710624215762232	19.1499999402096	74.490723835	32.048	0.25	0.75	1500	1000	527749,527857,527932,528004,529203,529362,529488,529623,541767,541811,541885,541981,542076,542227,542804,543023,556423	tra-SR-A1tra-SR-A2tra-SR-A3ONT_3-6_female	1	362.0,560.0,301.0,0.0	1500	1500	1	1(B)
123	4	119,201,134,0	454	18	LOC101891085	NA	10	1001100000001011	1001100000001011	0.715334125016583	0.70744373347392	0.684228034669579	0.580179951631597	0.230839847544628	0.750591683220503	0.231519147647419	0.751186194328471	161.139861784699	97.856633554	23.527	0.2796875	0.7203125	5000	1000	518730,518847,518886,519520,519712,519961,520036,520072,520751,520813,521165,521978,522011,522050,522221,522314,523857,523887	tra-SR-A1tra-SR-A2tra-SR-A3ONT_3-6_female	1	119.0,201.0,134.0,0.0	5000	5000	1	1(B)
125	4	14,11,13,0	38	6	LOC101890394	NA	1100	11	11	0.270258088467899	0.286112766968904	0.270870346984889	0.272143126238821	0.144814468075248	0.413344336064608	0.136763227124842	0.399419844909392	171.064327267926	9.842546983	1.073	0.997	0.003	1500	1000	504429,504453,504906,504919,506721,506730	tra-SR-A1tra-SR-A2tra-SR-A3ONT_3-6_female	1	14.0,11.0,13.0,0.0	1500	1500	1	1(B)
126	4	9,7,2,0	18	5	LOC101898628	NA	10100	1101	1101	0.21000662792212	0.204137830101583	0.280146775620653	0.291572357571029	0.0336103526616055	0.600539293757942	0.0175547560949017	0.557617864118286	31.8280484285492	8.603602108	1.532	0.895	0.105	1500	1000	203681,203744,204305,205127,185668	tra-SR-A1tra-SR-A2tra-SR-A3ONT_3-6_female	1	9.0,7.0,2.0,0.0	1500	1500	1	1(B)
127	4	69,102,105,0	276	14	LOC101899208	NA	0	10010011010	10010011010	0.724698628428406	0.719611174675523	0.708154153244644	0.627799629661868	0.313439212821827	0.766538509212747	0.317363784209288	0.770150064474283	60.7225217983167	31.908591563	15.952	0.25	0.75	2500	1000	317193,317229,317699,317798,317928,318164,318765,319100,319259,319705,320002,320029,320074,320146	tra-SR-A1tra-SR-A2tra-SR-A3ONT_3-6_female	1	69.0,102.0,105.0,0.0	2500	2500	1	1(B)
128	4	15,33,16,0	64	3	LOC101900232	NA	0	1	1	0.561112449257338	0.551028595298591	0.521791607690673	0.517889022255396	0.370622945356732	0.664236686209687	0.378349161838152	0.666108722227754	119.006034149042	10.332969273	1.019	0.4145	0.5855	1500	1000	343686,343752,344655	tra-SR-A1tra-SR-A2tra-SR-A3ONT_3-6_female	1	15.0,33.0,16.0,0.0	1500	1500	1	1(B)
129	4	12,40,12,0	64	4	LOC105262438	NA	0	110	110	0.331447852078654	0.336610757846302	0.347600360143041	0.358040446008971	0.241311803397714	0.555625167267926	0.234265423416963	0.53237036676445	79.1836539081424	10.337852968	1.12	0.947	0.053	1500	1000	344655,344932,345023,345282	tra-SR-A1tra-SR-A2tra-SR-A3ONT_3-6_female	1	12.0,40.0,12.0,0.0	1500	1500	1	1(B)
130	4	9,2,8,0	19	7	LOC105262440	NA	1000	111000	111111	0.907463899905879	0.0946446222573897	0.432389420940906	0.498114891697459	0.0242356502064603	0.989063153284987	0.0287777216306964	0.991262437919859	19.3553380929762	8.95766723	17.319	0.5	0.5	1500	1000	458287,458289,458749,458970,460591,464759,464813	tra-SR-A1tra-SR-A2tra-SR-A3ONT_3-6_female	1	9.0,2.0,8.0,0.0	1500	1500	1	1(B)
131	4	835,1396,675,0	2906	6	LOC101901550	NA	0	1010	10010	0.453696265968114	0.45360923269071	0.505907963231778	0.507152348160335	0.438645469577914	0.579088733243983	0.437873428529749	0.578282361894863	369.590101736184	1151.005574603	16.121	0.5	0.5	10000	1000	515792,515870,516071,517763,517784,518222	tra-SR-A1tra-SR-A2tra-SR-A3ONT_3-6_female	1	835.0,1396.0,675.0,0.0	10000	10000	1	1(B)
132	4	23,22,13,0	58	2	LOC101900935	NA	0	0	0	0.200254436787631	0.193126409888772	0.225896718481442	0.366485639892237	0.114953147701249	0.839284146104464	0.108721429467186	0.830705657745486	372.375380154618	47.627677636	11.59	0.706055555555556	0.293944444444444	10000	1000	351597,352642	tra-SR-A1tra-SR-A2tra-SR-A3ONT_3-6_female	1	23.0,22.0,13.0,0.0	10000	10000	1	1(B)
135	4	98,69,60,0	227	2	LOC101900581	NA	0	1	1	0.804612599252792	0.810097883165737	0.806040222299984	0.80461259925279	0.752486153626371	0.856348250410785	0.749969755426718	0.853009015768699	401.949469530405	16.397165334	1.027	0	1	1500	1000	347373,347517	tra-SR-A1tra-SR-A2tra-SR-A3ONT_3-6_female	1	98.0,69.0,60.0,0.0	1500	1500	1	1(B)
137	4	48,146,85,0	279	7	LOC101891260	NA	1	111101	111101	0.703714230782794	0.701190601043918	0.703184404197413	0.703541804081073	0.650845570687337	0.757627331052418	0.650539535177743	0.757219919884499	500	18.426162305	1.004	0	1	1500	1000	17209,17279,18166,18657,19308,19334,25958	tra-SR-A1tra-SR-A2tra-SR-A3ONT_3-6_female	1	48.0,146.0,85.0,0.0	1500	1500	1	1(B)
138	4	10,38,15,0	63	23	LOC101889718	NA	111100010100	1.000000001001e+20	1.101e+19	0.255166016709002	0.752934787735282	0.725042386349922	0.628110687130601	0.194553988912388	0.850367861242278	0.197903949569856	0.852501807071978	20.0315265263202	12.681501801	10.631	0.25	0.75	1500	1000	67455,67498,68085,68204,68210,68255,68258,68313,68319,68378,68390,71241,71322,71361,71544,71916,71919,71979,73482,73495,74069,74100,74114	tra-SR-A1tra-SR-A2tra-SR-A3ONT_3-6_female	1	10.0,38.0,15.0,0.0	1500	1500	1	1(B)
139	4	22,27,4,0	53	11	LOC101889438	NA	1111110110	0	1000	0.0798255297765348	0.854218956791625	0.45978323144038	0.480273498848926	0.0384642715688524	0.914377189453212	0.0387466620144928	0.914850345195234	19.192697079887	10.014007858	24.888	0.5	0.5	1500	1000	22108,47561,49206,49272,49278,50786,51402,51725,51791,51902,56403	tra-SR-A1tra-SR-A2tra-SR-A3ONT_3-6_female	1	22.0,27.0,4.0,0.0	1500	1500	1	1(B)
141	4	8,46,5,0	59	6	LOC101894759	NA	0	1	1	0.899708120635912	0.909203683570492	0.887212604336653	0.715501299926392	0.106097508834943	0.958094363265691	0.115236163654221	0.963971889338275	363.861867801307	45.642204454	22.287	0.25	0.75	10000	1000	33659,56194,56819,80713,81226,127313	tra-SR-A1tra-SR-A2tra-SR-A3ONT_3-6_female	1	8.0,46.0,5.0,0.0	10000	10000	1	1(B)
142	4	39,379,0,0	418	9	LOC101895488	NA	1	111110	111110	0.293858141142656	0.29076566664651	0.295382134025768	0.391112179737774	0.195681738276636	0.778984249352314	0.195559084055086	0.778163071390499	19.2043326337204	27.65661773	27.207	0.75	0.25	1500	1000	196619,196770,196773,196834,197027,197103,197636,197639,212926	tra-SR-A1tra-SR-A2tra-SR-A3ONT_3-6_female	1	39.0,379.0,0.0,0.0	1500	1500	1	1(B)
145	4	51,140,28,0	219	2	LOC101894435	NA	0	1	1	0.389968008776566	0.395820305677206	0.390427122970778	0.389968008776566	0.32761404629578	0.452714170347003	0.322156008031383	0.445558539843411	422.24379530196	15.816964766	1.037	1	0	1500	1000	1168,2484	tra-SR-A1tra-SR-A2tra-SR-A3ONT_3-6_female	1	51.0,140.0,28.0,0.0	1500	1500	1	1(B)
147	4	95,190,143,0	428	8	LOC101895509	NA	0	1100000	1100000	0.922961873350015	0.923135731633337	0.50049027920367	0.50134774496992	0.0597918282296107	0.941554015129647	0.0608737822835466	0.942444306243592	19.02580104281	24.30773559	91.001	0.5	0.5	1500	1000	1231,1356,1400,2229,6151,6453,27269,27430	tra-SR-A1tra-SR-A2tra-SR-A3ONT_3-6_female	1	95.0,190.0,143.0,0.0	1500	1500	1	1(B)
148	4	24,89,22,0	135	10	LOC101892616	NA	0	1e+07	1e+07	0.634688683051164	0.621717129411939	0.557221603765771	0.528504726719246	0.326189256221801	0.689109358501975	0.32009039051644	0.682057652282221	58.9115292430596	18.052556081	1.051	0.39075	0.60925	2000	1000	250354,251320,252067,252785,252819,253664,254479,255350,258433,258451	tra-SR-A1tra-SR-A2tra-SR-A3ONT_3-6_female	1	24.0,89.0,22.0,0.0	2000	2000	1	1(B)
149	4	14,33,19,0	66	7	LOC101893198	NA	1100110	110110	110111	0.803738252678093	0.806277649324908	0.775731467001635	0.647343470297052	0.125477705059093	0.881539662459429	0.134268374519746	0.884168841512513	19.7513754719015	10.561546882	13.125	0.25	0.75	1500	1000	310053,310099,320215,321286,321751,321775,322021	tra-SR-A1tra-SR-A2tra-SR-A3ONT_3-6_female	1	14.0,33.0,19.0,0.0	1500	1500	1	1(B)
150	4	475,997,497,0	1969	16	LOC101890570	NA	0	110000000011	110000000011	0.420106699204582	0.432470092836203	0.428479403636758	0.428214718427394	0.403971202717558	0.453481230948285	0.403338216458309	0.452883110224394	81.2407623366285	126.560531908	1.621	1	0	1500	1000	19884,19903,22542,22593,24257,24616,24812,25728,25844,28556,28971,29542,29596,29681,30335,21698	tra-SR-A1tra-SR-A2tra-SR-A3ONT_3-6_female	1	475.0,997.0,497.0,0.0	1500	1500	1	1(B)
151	4	118,108,92,0	318	3	LOC101888969	NA	1	0	0	0.307458052858669	0.306945386021184	0.45484526347015	0.462984518707657	0.266347397275424	0.667884132862578	0.263471052811645	0.663711486977997	19.5656467677572	19.747615739	16.295	0.5	0.5	1500	1000	21606,21981,23676	tra-SR-A1tra-SR-A2tra-SR-A3ONT_3-6_female	1	118.0,108.0,92.0,0.0	1500	1500	1	1(B)
152	4	1690,1483,1157,0	4330	5	LOC101889498	NA	0	1	1	0.725728176342546	0.725840746849408	0.722826172153507	0.616428829266244	0.279795041498771	0.738019829718347	0.279830677557592	0.738041908197577	359.46764639228	1524.479092164	77.623	0.25	0.75	10000	1000	55454,56482,56650,57235,57388	tra-SR-A1tra-SR-A2tra-SR-A3ONT_3-6_female	1	1690.0,1483.0,1157.0,0.0	10000	10000	1	1(B)
153	4	32,87,111,0	230	3	LOC101889324	NA	0	10	10	0.00681939727012279	0.00664400040901052	0.00745988524989235	0.253769653911133	0.000247203696988673	0.999484203296834	4.1929341847654e-06	0.998927731251442	359.050789196388	91.014696706	188.467	0.75	0.25	10000	1000	51875,51902,51914	tra-SR-A1tra-SR-A2tra-SR-A3ONT_3-6_female	1	32.0,87.0,111.0,0.0	10000	10000	1	1(B)
154	4	6,6,0,0	12	3	LOC105262208	NA	1	0	0	0.0504479900390058	0.0140434787992276	0.0289436408325907	0.0504479900390059	0.00223311729573507	0.181291486119628	0.00085552890891387	0.153060206404372	28.2010066458544	9.159391974	1.953	1	0	1500	1000	3186,3194,3243	tra-SR-A1tra-SR-A2tra-SR-A3ONT_3-6_female	1	6.0,6.0,0.0,0.0	1500	1500	1	1(B)
157	4	1102,2191,1122,0	4415	11	LOC101898708	NA	0	1e+07	11100000	0.658799903096299	0.658899420978646	0.658803599066552	0.59403571479975	0.346255986547363	0.711645154676764	0.345870147623027	0.71114571981127	359.939752773155	1868.701845954	54.547	0.25	0.75	10000	1000	332629,332692,332697,333836,334722,334750,336252,336270,336297,336492,336633	tra-SR-A1tra-SR-A2tra-SR-A3ONT_3-6_female	1	1102.0,2191.0,1122.0,0.0	10000	10000	1	1(B)
159	4	8,5,34,0	47	9	LOC101897398	NA	1000	10100111	10100111	0.244197246132633	0.246954630269168	0.282145034332081	0.360651545244692	0.142714697020678	0.792345603434155	0.132666739847909	0.78023048399072	184.725776725729	24.26142622	1.169	0.775875	0.224125	5000	1000	169808,169823,169913,170027,170108,170312,221085,221086,232706	tra-SR-A1tra-SR-A2tra-SR-A3ONT_3-6_female	1	8.0,5.0,34.0,0.0	5000	5000	1	1(B)
161	4	61,120,78,0	259	29	LOC101900141	NA	0	1.11000111111101e+23	1.00011111110111e+21	0.633507000292504	0.611288128072355	0.60573723342126	0.596973819454491	0.43730260834379	0.673197665398178	0.473711924712164	0.692562504685255	322.72930091125	88.101183484	1.438	0.06085	0.93915	6000	1000	340520,340595,340640,340778,340781,341159,341177,341321,341447,342969,342999,343005,343059,343107,343171,343276,343581,343598,343617,343644,343872,343881,344235,344391,344400,344493,344505,344532,345246	tra-SR-A1tra-SR-A2tra-SR-A3ONT_3-6_female	1	61.0,120.0,78.0,0.0	6000	6000	1	1(B)
162	4	53,59,32,0	144	6	LOC101899969	NA	0	1100	1100	0.419528688660309	0.435248756440531	0.458318789134212	0.46676448225304	0.354184282830131	0.602307221601515	0.348522476438602	0.596308992574916	179.605425017531	18.426097817	1.059	0.69725	0.30275	2000	1000	326650,326657,326837,327188,327562,327611	tra-SR-A1tra-SR-A2tra-SR-A3ONT_3-6_female	1	53.0,59.0,32.0,0.0	2000	2000	1	1(B)
163	4	1365,1571,1299,0	4235	4	LOC101898534	NA	0	11	11	0.569346792031333	0.57015320920603	0.569237663888346	0.569346792031333	0.555078838022781	0.583852421965211	0.555144367390713	0.583881477079338	500	265.15271563	1.011	0	1	1500	1000	336893,338071,338086,338344	tra-SR-A1tra-SR-A2tra-SR-A3ONT_3-6_female	1	1365.0,1571.0,1299.0,0.0	1500	1500	1	1(B)
165	4	334,794,588,0	1716	28	LOC101897678	NA	1e+06	1.0000000001111e+22	1.1100000011101e+26	0.595450307899692	0.407623746574832	0.412923388296977	0.454610317621253	0.386242720964252	0.609095714502383	0.386862901719721	0.609231427791272	19.3832875143378	136.879981369	19.685	0.75	0.25	1500	1000	273715,274182,274430,274586,274595,274729,274995,275031,275059,313055,313897,314227,314376,314391,314412,314562,316869,316949,317059,317076,317346,317354,317488,317530,317535,317830,318246,318256	tra-SR-A1tra-SR-A2tra-SR-A3ONT_3-6_female	1	334.0,794.0,588.0,0.0	1500	1500	1	1(B)
166	4	58,117,71,0	246	10	LOC101899468	NA	0	111100111	110100111	0.453685537804101	0.436746266952712	0.451330850034511	0.459442662474194	0.371417187509697	0.57141704959616	0.371547320969089	0.571632746390922	38.0999885167552	18.947126447	2.054	0.767	0.233	1500	1000	358160,358618,358626,359196,359465,359593,359644,359818,359821,359861	tra-SR-A1tra-SR-A2tra-SR-A3ONT_3-6_female	1	58.0,117.0,71.0,0.0	1500	1500	1	1(B)
167	4	266,368,191,0	825	12	LOC101899293	NA	0	10000000111	10000000111	0.610472448669189	0.612888195174339	0.609152467710537	0.608789361477348	0.572838854073481	0.642879161045604	0.574958858265302	0.644277999123196	500	50.256651564	1.016	0	1	1500	1000	352336,352358,352944,352957,353326,353329,353467,353551,353557,353659,354035,354083	tra-SR-A1tra-SR-A2tra-SR-A3ONT_3-6_female	1	266.0,368.0,191.0,0.0	1500	1500	1	1(B)
168	4	193,370,171,0	734	14	LOC101899121	NA	1e+12	110000000011	111000001111	0.354963764139692	0.373785837810969	0.373485577651075	0.373490213210791	0.324923652740272	0.424450616827026	0.323277593872761	0.421649134810752	36.092040758285	49.387235715	2.852	1	0	1500	1000	350503,350509,350545,351168,351453,351471,351552,351690,351717,351732,352109,352139,352336,352358	tra-SR-A1tra-SR-A2tra-SR-A3ONT_3-6_female	1	193.0,370.0,171.0,0.0	1500	1500	1	1(B)
170	4	2,9,10,0	21	7	LOC105261847	NA	110111	111111	111111	0.956082099854931	0.971245687069765	0.95047142372763	0.727687424866847	0.00347577971468992	0.997656605288644	0.00916618553327494	0.999844844495144	280.601316916723	31.723551758	25.585	0.25	0.75	8000	1000	122619,123722,124018,124497,124710,124728,124750	tra-SR-A1tra-SR-A2tra-SR-A3ONT_3-6_female	1	2.0,9.0,10.0,0.0	8000	8000	1	1(B)
173	4	3,4,5,0	12	9	LOC101897579	NA	1111110	110111	10110111	0.943854878907269	0.963892718356956	0.945219483500345	0.712700097743161	0.00748100698689841	0.997331551851527	0.00959492198638707	0.99846343874133	19.2455208812028	8.741992073	26.749	0.25	0.75	1500	1000	104689,104857,104929,104932,105128,105446,105456,105508,105525	tra-SR-A1tra-SR-A2tra-SR-A3ONT_3-6_female	1	3.0,4.0,5.0,0.0	1500	1500	1	1(B)
179	4	25,60,23,0	108	6	LOC101899021	NA	0	110	11010	0.260671470193207	0.261509208593199	0.485321876477529	0.500187825954425	0.200582279668046	0.801016573012951	0.203227077989405	0.801288836890995	19.576549206669	11.912015692	15.699	0.5	0.5	1500	1000	44493,48223,48703,88507,89203,89383	tra-SR-A1tra-SR-A2tra-SR-A3ONT_3-6_female	1	25.0,60.0,23.0,0.0	1500	1500	1	1(B)
180	4	3,2,7,0	12	6	LOC101899657	NA	1e+05	111	101	0.347434366739341	0.391722175658797	0.38699108763007	0.393110183996332	0.181168018660147	0.676005126710272	0.166734269248504	0.642168622396547	57.9725452143039	8.623943549	1.169	0.807	0.193	1500	1000	506,791,995,1016,1527,1539	tra-SR-A1tra-SR-A2tra-SR-A3ONT_3-6_female	1	3.0,2.0,7.0,0.0	1500	1500	1	1(B)
184	4	106,167,87,0	360	3	LOC101893158	NA	0	11	11	0.535120602359777	0.526826376236468	0.517074803348203	0.513736875771957	0.439899237507583	0.579622505356215	0.442985871705007	0.582194634993226	348.575449013303	20.328281514	1.039	0.3465	0.6535	1500	1000	2470,3715,4223	tra-SR-A1tra-SR-A2tra-SR-A3ONT_3-6_female	1	106.0,167.0,87.0,0.0	1500	1500	1	1(B)
186	4	187,236,158,0	581	4	LOC101893822	NA	0	0	0	0.5282122740553	0.516962310306325	0.519387620420671	0.518774636342331	0.471446377777113	0.56184586078639	0.467787156177805	0.557667171098524	428.629613225917	32.172509469	1.019	0.2075	0.7925	1500	1000	136802,136811,137230,137367	tra-SR-A1tra-SR-A2tra-SR-A3ONT_3-6_female	1	187.0,236.0,158.0,0.0	1500	1500	1	1(B)
187	4	84,114,46,0	244	4	LOC101893320	NA	0	111	111	0.312725656386575	0.312144550861948	0.312298541593236	0.313052316978767	0.256861582349219	0.370407609473796	0.258011080400778	0.371461188672722	500	17.42690188	1.001	1	0	1500	1000	29824,66150,66477,68740	tra-SR-A1tra-SR-A2tra-SR-A3ONT_3-6_female	1	84.0,114.0,46.0,0.0	1500	1500	1	1(B)
189	4	8,3,11,0	22	4	LOC109612282	NA	0	0	0	0.240771684573002	0.194741299614964	0.240332509944388	0.25352057331728	0.0955225784055578	0.527733788870107	0.0678006942071383	0.460130553558679	84.3350977470638	9.694755067	1.189	0.9635	0.0365	1500	1000	174961,174998,203373,203429	tra-SR-A1tra-SR-A2tra-SR-A3ONT_3-6_female	1	8.0,3.0,11.0,0.0	1500	1500	1	1(B)
190	4	35,47,32,0	114	21	LOC101900488	NA	1.000001e+20	1.00001011e+19	1.00001011e+19	0.769839458790496	0.770642714013547	0.748791229127758	0.635425221363098	0.192647631964998	0.836796305499894	0.195856114704077	0.839088337578022	60.8900864089068	20.379758983	14.88	0.25	0.75	2500	1000	13488,29865,46047,46235,46244,46298,46436,47018,47087,47111,47195,47270,47711,47954,47990,48176,48329,114975,114984,115136,258456	tra-SR-A1tra-SR-A2tra-SR-A3ONT_3-6_female	1	35.0,47.0,32.0,0.0	2500	2500	1	1(B)
191	4	21337,33505,20818,0	75660	4	LOC101895498	NA	1	1	1	0.508924932400922	0.508839407234398	0.508949948838868	0.508935906713993	0.505259102064993	0.51260305991971	0.505175964484826	0.512526006186755	500	4904.826448208	1.007	0	1	1500	1000	41445,41723,41786,42015	tra-SR-A1tra-SR-A2tra-SR-A3ONT_3-6_female	1	21337.0,33505.0,20818.0,0.0	1500	1500	1	1(B)
192	4	18,54,21,0	93	5	LOC109613422	NA	0	1111	1111	0.703331445175793	0.695039096229798	0.698855912652484	0.698080407574079	0.589880814307831	0.795357877773934	0.603293474270633	0.802113486564027	137.462113196208	12.319534193	1.168	0.0055	0.9945	1500	1000	16114,16715,17036,17060,17191	tra-SR-A1tra-SR-A2tra-SR-A3ONT_3-6_female	1	18.0,54.0,21.0,0.0	1500	1500	1	1(B)
195	4	6,16,5,0	27	27	LOC101890669	NA	1.11100110111101e+20	1.0111110001e+22	1.11011111111011e+24	0.964180942094666	0.0912262220014077	0.162428594576836	0.390832904019463	0.0100601900917134	0.995534079729746	0.0185721052912156	0.99984765752095	323.1228392016	37.549364208	13.406	0.6755	0.3245	9000	1000	53903,53909,54245,54404,54722,54729,57901,57910,57958,57961,58108,58138,58489,59035,59181,59272,59287,59323,59344,75705,76498,76978,77388,77391,77688,92443,92594	tra-SR-A1tra-SR-A2tra-SR-A3ONT_3-6_female	1	6.0,16.0,5.0,0.0	9000	9000	1	1(B)
197	4	57,129,47,0	233	6	LOC101889035	NA	111100	11	11	0.16499757661398	0.155944277311681	0.163742645546634	0.16499757661398	0.122756411977402	0.213388446222168	0.121220745802418	0.210918397474802	481.458617973865	18.415335826	1.018	1	0	1500	1000	928,950,967,1393,1885,1891	tra-SR-A1tra-SR-A2tra-SR-A3ONT_3-6_female	1	57.0,129.0,47.0,0.0	1500	1500	1	1(B)
198	4	19,14,15,0	48	4	LOC101887980	NA	110	111	111	0.79492464185102	0.803169696759292	0.770413321466085	0.650152451341183	0.178994319503905	0.888990359076742	0.198273119359867	0.902883182171271	126.099146964329	20.76757394	9.89	0.27075	0.72925	4000	1000	5195,5264,5273,5372	tra-SR-A1tra-SR-A2tra-SR-A3ONT_3-6_female	1	19.0,14.0,15.0,0.0	4000	4000	1	1(B)
199	4	4,7,1,0	12	2	LOC101888742	NA	0	0	0	0.721712058259941	0.731906323802213	0.708253149362676	0.678184350791563	0.324041129100408	0.889339572586637	0.377679914773742	0.917661748611903	38.1665802728476	8.839353103	1.455	0.1425	0.8575	1500	1000	25238,26751	tra-SR-A1tra-SR-A2tra-SR-A3ONT_3-6_female	1	4.0,7.0,1.0,0.0	1500	1500	1	1(B)
200	4	22,79,20,0	121	4	LOC101889101	NA	1000	111	111	0.188667514712712	0.185796473661055	0.187174086617019	0.188667514712712	0.121623793323303	0.260436572130523	0.119457976850459	0.256588373479154	241.764752936083	12.871989087	1.028	1	0	1500	1000	35876,38091,38130,38134	tra-SR-A1tra-SR-A2tra-SR-A3ONT_3-6_female	1	22.0,79.0,20.0,0.0	1500	1500	1	1(B)
201	4	38,100,37,0	175	2	LOC101888920	NA	0	1	1	0.806847938932647	0.813686444784015	0.80906151545936	0.806847938932646	0.741509051570485	0.864648537433051	0.746737826324219	0.868409772349282	432.713641411175	13.221682826	1.006	0	1	1500	1000	27498,27854	tra-SR-A1tra-SR-A2tra-SR-A3ONT_3-6_female	1	38.0,100.0,37.0,0.0	1500	1500	1	1(B)
203	4	24,81,15,0	120	10	LOC101900627	NA	1100110000	11000011	111110000	0.664164724448087	0.113467538542843	0.151635535596262	0.326159783592664	0.0528968150266997	0.72866963161944	0.0484289554817512	0.722440990522905	365.003898158574	73.756733758	13.771	0.616472222222222	0.383527777777778	10000	1000	57377,57641,57893,57902,58121,58175,58203,58229,58424,58429	tra-SR-A1tra-SR-A2tra-SR-A3ONT_3-6_female	1	24.0,81.0,15.0,0.0	10000	10000	1	1(B)
206	4	1108,1829,550,0	3487	4	LOC101899318	NA	100	10	10	0.570046116200253	0.567955425395652	0.569730149111417	0.569881647591401	0.551281560199541	0.589213200458173	0.550610458895578	0.58822606433671	500	165.258906845	1.008	0	1	1500	1000	22752,22840,23587,26282	tra-SR-A1tra-SR-A2tra-SR-A3ONT_3-6_female	1	1108.0,1829.0,550.0,0.0	1500	1500	1	1(B)
207	4	94,371,102,0	567	5	LOC105262125	NA	1	1000	1001	0.342112213475054	0.650502255671122	0.499411446517577	0.496050184855532	0.30734321614337	0.683031046781425	0.30460918371344	0.679157637865389	19.316085471878	29.860757081	21.749	0.5	0.5	1500	1000	116853,117136,117289,117305,117972	tra-SR-A1tra-SR-A2tra-SR-A3ONT_3-6_female	1	94.0,371.0,102.0,0.0	1500	1500	1	1(B)
208	4	987,1027,1084,0	3098	9	LOC101899653	NA	100001000	1111101	1111101	0.377673108240146	0.378135143856051	0.381773457818958	0.43794197898228	0.362692196790822	0.628379912453831	0.362656179305514	0.628368789380773	19.1415446296365	157.522682267	33.264	0.75	0.25	1500	1000	44949,44961,45613,45747,46094,46261,60937,67530,67801	tra-SR-A1tra-SR-A2tra-SR-A3ONT_3-6_female	1	987.0,1027.0,1084.0,0.0	1500	1500	1	1(B)
212	4	31,58,34,0	123	5	LOC101899494	NA	0	1111	1111	0.333887122779507	0.331732599475739	0.333936701850668	0.335053617151088	0.254283769485113	0.420504380839641	0.249791373660503	0.413880563734723	428.369952524529	12.534878681	1.016	1	0	1500	1000	33258,33724,34573,36500,36510	tra-SR-A1tra-SR-A2tra-SR-A3ONT_3-6_female	1	31.0,58.0,34.0,0.0	1500	1500	1	1(B)
213	4	51,248,72,0	371	31	LOC101890965	NA	1.1110000111e+30	1.10110011010011e+29	1.10011011111101e+26	0.255085423123348	0.249926354822082	0.259010326012062	0.358905506063108	0.168135233026196	0.752297463643902	0.167102062452786	0.749531790444135	39.44021585746	44.662820019	26.257	0.75	0.25	2000	1000	1189,1494,1506,2061,2322,2487,2844,2862,3003,3027,3063,3096,3387,3396,4068,4182,4200,4438,5404,5431,5500,5542,5722,5887,6088,6139,6145,6371,6520,6592,7411	tra-SR-A1tra-SR-A2tra-SR-A3ONT_3-6_female	1	51.0,248.0,72.0,0.0	2000	2000	1	1(B)
217	4	43,79,137,0	259	5	LOC101900268	NA	10110	111	111	0.733950214282513	0.733174209756488	0.720525104880799	0.586922459552457	0.11896695219125	0.787657068393775	0.115141909191676	0.778155575911663	19.2310160840673	17.3831064	25.973	0.25	0.75	1500	1000	191787,193101,194294,194343,194896	tra-SR-A1tra-SR-A2tra-SR-A3ONT_3-6_female	1	43.0,79.0,137.0,0.0	1500	1500	1	1(B)
219	4	20,27,11,0	58	2	LOC101899588	NA	0	1	1	0.400647768582354	0.402358444868722	0.459813444675068	0.470461285550948	0.293800698187849	0.678268400106839	0.287959579486419	0.671105373250527	56.7756676558125	10.765825099	1.486	0.6245	0.3755	1500	1000	197778,198287	tra-SR-A1tra-SR-A2tra-SR-A3ONT_3-6_female	1	20.0,27.0,11.0,0.0	1500	1500	1	1(B)
220	4	4,9,9,0	22	10	LOC101900092	NA	1011011011	101	1	0.10267997141411	0.104043044746303	0.124058812340971	0.145950275770772	0.0259498221083738	0.393523324590673	0.0120428951102959	0.341773030845257	69.766005396771	10.908491513	1.099	0.9905	0.0095	2000	1000	90149,90224,156663,156768,157665,157731,157734,158341,163385,165609	tra-SR-A1tra-SR-A2tra-SR-A3ONT_3-6_female	1	4.0,9.0,9.0,0.0	2000	2000	1	1(B)
222	4	39,82,31,0	152	5	LOC101887643	NA	0	1110	1110	0.585375233986435	0.572775560023552	0.556816249119412	0.550198608695832	0.425642942290204	0.654912323099606	0.421957837211321	0.650734898162321	67.9797678319573	13.462347684	1.05	0.197	0.803	1500	1000	130490,130850,131873,131946,132608	tra-SR-A1tra-SR-A2tra-SR-A3ONT_3-6_female	1	39.0,82.0,31.0,0.0	1500	1500	1	1(B)
223	4	47,101,40,0	188	5	LOC101901206	NA	1	11	11	0.656956444056621	0.662522998845686	0.656109330804267	0.65354058064612	0.575244043664685	0.721781376631766	0.590361294565265	0.730202466376521	203.696965988902	14.746422744	1.093	0.01	0.99	1500	1000	108880,109638,112080,112640,112787	tra-SR-A1tra-SR-A2tra-SR-A3ONT_3-6_female	1	47.0,101.0,40.0,0.0	1500	1500	1	1(B)
224	4	61,28,108,0	197	4	LOC101887299	NA	0	10	10	0.439420922074045	0.468945088190642	0.472920453215276	0.476808874525481	0.384564028609253	0.578546762626368	0.381213086656666	0.574521466821778	284.483147924888	15.418944346	1.032	0.684	0.316	1500	1000	10188,10632,11167,11358	tra-SR-A1tra-SR-A2tra-SR-A3ONT_3-6_female	1	61.0,28.0,108.0,0.0	1500	1500	1	1(B)
225	4	118,225,101,0	444	11	LOC101901593	NA	11	111110000	111110000	0.600017998752081	0.589217307970089	0.580191977266731	0.543803458518834	0.372191242563324	0.633060729861765	0.372781248842207	0.633842489447182	20.6090380907109	28.59872722	9.443	0.25	0.75	1500	1000	123518,125742,126668,126704,127049,127727,127971,128519,129212,129421,129422	tra-SR-A1tra-SR-A2tra-SR-A3ONT_3-6_female	1	118.0,225.0,101.0,0.0	1500	1500	1	1(B)
226	4	8,6,20,0	34	2	LOC101887466	NA	1	1	1	0.620191230993822	0.595485540963023	0.603132690308331	0.602858742145278	0.439092388326111	0.763283264683802	0.444150478283475	0.767395791768003	198.078269852743	9.640652909	1.023	0.1165	0.8835	1500	1000	70794,86932	tra-SR-A1tra-SR-A2tra-SR-A3ONT_3-6_female	1	8.0,6.0,20.0,0.0	1500	1500	1	1(B)
227	4	18,32,6,0	56	10	LOC101900159	NA	1	110001110	110001110	0.342237901286302	0.346497943295901	0.445466009524827	0.486964578437967	0.230762778799624	0.777325226996558	0.225489550879535	0.768460615952246	50.7651189953563	13.252366638	1.595	0.5515	0.4485	2000	1000	48937,49030,49081,49114,49181,49190,49240,49243,61344,61643	tra-SR-A1tra-SR-A2tra-SR-A3ONT_3-6_female	1	18.0,32.0,6.0,0.0	2000	2000	1	1(B)
228	4	51,95,38,0	184	2	LOC101900743	NA	0	0	0	0.831802847055838	0.829155755352854	0.831507633815166	0.831802847055838	0.777817145982117	0.882731907142309	0.777371394189263	0.881973201316123	413.708701176593	14.663431979	1.014	0	1	1500	1000	99956,100550	tra-SR-A1tra-SR-A2tra-SR-A3ONT_3-6_female	1	51.0,95.0,38.0,0.0	1500	1500	1	1(B)
229	4	132,224,110,0	466	4	LOC101900334	NA	1000	1	1	0.443678368175961	0.448988380317864	0.462128768567936	0.477528001172758	0.403149366966466	0.577551316559327	0.401078476949318	0.575192578763729	61.7494857864362	24.598185937	1.175	0.6805	0.3195	1500	1000	63926,63985,66724,70004	tra-SR-A1tra-SR-A2tra-SR-A3ONT_3-6_female	1	132.0,224.0,110.0,0.0	1500	1500	1	1(B)
232	4	64,321,91,0	476	16	LOC101894034	NA	111	111000000110111	111100000110111	0.589270799108333	0.591724257456018	0.586080074566866	0.584413911254422	0.528350016996927	0.631006684580056	0.533335754056907	0.633123961398266	260.726348264551	31.264868871	1.001	0.002	0.998	1500	1000	31125,31495,31525,32393,37196,37866,37923,37950,40010,40261,40696,40846,40936,41378,41593,41609	tra-SR-A1tra-SR-A2tra-SR-A3ONT_3-6_female	1	64.0,321.0,91.0,0.0	1500	1500	1	1(B)
233	4	1946,6396,1529,0	9871	8	LOC101894545	NA	0	10	10	0.756824050760312	0.756919771580735	0.754888312767303	0.687656985765906	0.47300061891507	0.764922117985936	0.473079926083468	0.764957029226646	79.1302521802341	1199.495499808	71.668	0.25	0.75	3000	1000	230133,230250,230616,230757,231721,231835,266261,266270	tra-SR-A1tra-SR-A2tra-SR-A3ONT_3-6_female	1	1946.0,6396.0,1529.0,0.0	3000	3000	1	1(B)
234	4	42,46,31,0	119	9	LOC101896946	NA	1.1e+07	11001100	11001100	0.890554905019554	0.894586461757193	0.603760708186145	0.581597413168689	0.193299613947519	0.93895951135294	0.200895656479628	0.944091412390767	364.311055019251	72.410948729	22.696	0.5	0.5	10000	1000	9354,13555,13557,14049,14053,17296,17308,22500,22525	tra-SR-A1tra-SR-A2tra-SR-A3ONT_3-6_female	1	42.0,46.0,31.0,0.0	10000	10000	1	1(B)
235	4	1237,2297,1258,0	4792	4	LOC101896594	NA	100	100	100	0.726446251939377	0.724927792319362	0.726191079459248	0.726446251939376	0.714167039049791	0.73937270221828	0.714648082391692	0.739604450494157	500	216.158996045	1	0	1	1500	1000	93678,93775,94049,95679	tra-SR-A1tra-SR-A2tra-SR-A3ONT_3-6_female	1	1237.0,2297.0,1258.0,0.0	1500	1500	1	1(B)
236	4	128,159,87,0	374	7	LOC101895964	NA	0	1100	1100	0.682130972886821	0.678937315478787	0.680339466920152	0.679831211150841	0.629428044809605	0.726162109082234	0.630459925100785	0.726714434400224	500	22.483094287	1.013	0	1	1500	1000	23743,24449,24875,24920,25484,25744,25755	tra-SR-A1tra-SR-A2tra-SR-A3ONT_3-6_female	1	128.0,159.0,87.0,0.0	1500	1500	1	1(B)
237	4	120,182,136,0	438	3	LOC101896129	NA	0	10	10	0.582372876045407	0.587957897181901	0.583465411930202	0.582171250510371	0.536396490014932	0.627172438306472	0.535867448263089	0.626064095076252	500	27.514839197	1.007	0.0015	0.9985	1500	1000	26569,26662,26671	tra-SR-A1tra-SR-A2tra-SR-A3ONT_3-6_female	1	120.0,182.0,136.0,0.0	1500	1500	1	1(B)
238	4	392,561,437,0	1390	28	LOC101896300	NA	1.00011001e+26	1.000011e+21	1.0000111000001e+21	0.302129007204976	0.406477992890507	0.406777260631266	0.420184511576056	0.286175886516157	0.580037706992897	0.284074188222077	0.576816830563044	19.423421165603	111.525968893	18.876	0.75	0.25	1500	1000	28734,28777,28870,28929,28960,28970,29066,29192,29336,29563,29689,30208,72806,72873,72874,73013,73016,73049,73070,73226,73409,73452,73512,73520,73595,73820,73853,74278	tra-SR-A1tra-SR-A2tra-SR-A3ONT_3-6_female	1	392.0,561.0,437.0,0.0	1500	1500	1	1(B)
239	4	155,93,91,0	339	8	LOC101895791	NA	1.1e+07	1e+05	110110	0.31345897609937	0.675422654933831	0.501040394486955	0.495480998196314	0.27492815471816	0.716005831961562	0.277510927156613	0.716626762756623	19.3773826422173	23.003580722	19.795	0.5	0.5	1500	1000	3161,3217,3375,3559,3571,3613,3661,3808	tra-SR-A1tra-SR-A2tra-SR-A3ONT_3-6_female	1	155.0,93.0,91.0,0.0	1500	1500	1	1(B)
240	4	13,16,12,0	41	3	LOC101896777	NA	0	1	1	0.794855150403351	0.807759014319047	0.799512113923626	0.794312884865234	0.673361518444837	0.892859459693487	0.679778838048996	0.896701680223213	195.502943053173	9.51990359	1.043	0	1	1500	1000	5048,5065,5819	tra-SR-A1tra-SR-A2tra-SR-A3ONT_3-6_female	1	13.0,16.0,12.0,0.0	1500	1500	1	1(B)
241	4	145,117,50,0	312	5	LOC101901660	NA	1100	1111	1111	0.884462157480156	0.882483846368679	0.884732256102169	0.884462157480154	0.848832725942971	0.918756123454522	0.849446053482146	0.919352221080047	420.440497530808	20.438675012	1.024	0	1	1500	1000	1389,1594,1619,2302,2310	tra-SR-A1tra-SR-A2tra-SR-A3ONT_3-6_female	1	145.0,117.0,50.0,0.0	1500	1500	1	1(B)
242	4	157,123,49,0	329	7	LOC101901333	NA	1111111	11000	11000	0.306072211790697	0.305741908222211	0.305781196282479	0.342989196453478	0.0542174503825129	0.720656841009375	0.0506536312150589	0.71548226347829	362.870180622052	137.000164054	27.592	0.75	0.25	10000	1000	28660,28663,29292,29337,29628,29707,29743	tra-SR-A1tra-SR-A2tra-SR-A3ONT_3-6_female	1	157.0,123.0,49.0,0.0	10000	10000	1	1(B)
245	4	18,24,12,0	54	5	LOC101901497	NA	1110	0	0	0.157904468214454	0.149310906287277	0.452783376563338	0.47072754713074	0.088548146973559	0.867266985969752	0.0851844043685934	0.86257471460336	326.351224152359	40.365384908	17.136	0.5	0.5	9000	1000	52916,53456,53528,53699,53897	tra-SR-A1tra-SR-A2tra-SR-A3ONT_3-6_female	1	18.0,24.0,12.0,0.0	9000	9000	1	1(B)
251	4	4,6,2,0	12	5	LOC101897267	NA	11001	110	110	0.281809269316974	0.482360779292027	0.444567753919378	0.447302213949074	0.157941206844713	0.783541083099692	0.144008609113827	0.768282489804161	38.4298824865074	8.523533428	1.271	0.625	0.375	1500	1000	507146,507499,508088,509545,509825	tra-SR-A1tra-SR-A2tra-SR-A3ONT_3-6_female	1	4.0,6.0,2.0,0.0	1500	1500	1	1(B)
254	4	10,31,8,0	49	8	LOC101896046	NA	11100010	1001	1001	0.194382016176851	0.176637771018887	0.198240816164401	0.200311253900572	0.100204470546227	0.313636274376266	0.0984231461012183	0.311106673038789	130.104125099764	10.165622826	1.034	1	0	1500	1000	30951,30958,33446,35955,36358,64466,83861,84075	tra-SR-A1tra-SR-A2tra-SR-A3ONT_3-6_female	1	10.0,31.0,8.0,0.0	1500	1500	1	1(B)
256	4	7,44,0,0	51	8	LOC101895352	NA	10100000	101	101	0.343440232895468	0.400199165667117	0.411822873169206	0.416219910470885	0.263084998195538	0.587886747416546	0.262603200112521	0.586953657295359	74.1151723651361	10.733202457	1.12	0.82	0.18	1500	1000	53461,53823,61849,61878,61987,62132,62176,62641	tra-SR-A1tra-SR-A2tra-SR-A3ONT_3-6_female	1	7.0,44.0,0.0,0.0	1500	1500	1	1(B)
257	4	4,25,8,0	37	4	LOC101896685	NA	0	111	111	0.596808106908229	0.5862478573446	0.571834500307491	0.566338534984153	0.371477875205202	0.743709870287139	0.369809963855272	0.742021107411943	83.1886962145219	9.869546715	1.133	0.236	0.764	1500	1000	419516,419657,419661,419694	tra-SR-A1tra-SR-A2tra-SR-A3ONT_3-6_female	1	4.0,25.0,8.0,0.0	1500	1500	1	1(B)
258	4	27,27,13,0	67	2	LOC101895179	NA	10	1	1	0.238663341910738	0.236192008509591	0.237051597915831	0.240664203354205	0.142045271105961	0.356864718434764	0.134231679472711	0.344535067307663	127.960609093631	10.441149262	1.057	0.995	0.005	1500	1000	23021,26846	tra-SR-A1tra-SR-A2tra-SR-A3ONT_3-6_female	1	27.0,27.0,13.0,0.0	1500	1500	1	1(B)
261	4	56,31,41,0	128	2	LOC101898466	NA	0	1	1	0.212076654299764	0.20995010287866	0.210865486447833	0.212076654299764	0.148129504884549	0.286432254844442	0.142722681138035	0.278743398768134	269.901305517251	12.544693753	1.031	1	0	1500	1000	556702,556750	tra-SR-A1tra-SR-A2tra-SR-A3ONT_3-6_female	1	56.0,31.0,41.0,0.0	1500	1500	1	1(B)
267	4	82,189,96,0	367	29	LOC101895783	NA	1111	1.0011000101e+27	1.0011000101e+27	0.734453732682482	0.730347019328913	0.71842932747054	0.618775199643101	0.259906683195573	0.774899582394697	0.26421297446202	0.777515276221711	39.655063459466	41.517619009	21.401	0.25	0.75	2000	1000	833157,833192,833254,833265,833418,833428,833931,834049,834349,835198,836654,837263,837414,837437,837566,837567,838336,838366,838582,838588,839413,839479,839551,839632,843275,846019,846063,846472,846483	tra-SR-A1tra-SR-A2tra-SR-A3ONT_3-6_female	1	82.0,189.0,96.0,0.0	2000	2000	1	1(B)
268	4	22,16,61,0	99	24	LOC101896885	NA	1.1001001e+19	1.11000000000001e+22	1.11000000000001e+22	0.282965289403122	0.314173957987716	0.334074246313342	0.370960038390077	0.226922810443012	0.691856602043904	0.215414154033846	0.67700048656405	392.065639267168	63.950824672	1.196	0.853	0.147	9000	1000	786098,786373,790905,790910,791171,791560,793686,793694,793852,793957,794095,797819,797847,797957,797973,798027,798123,798332,798600,798605,798675,803822,804225,804253	tra-SR-A1tra-SR-A2tra-SR-A3ONT_3-6_female	1	22.0,16.0,61.0,0.0	9000	9000	1	1(B)
269	4	14,33,19,0	66	14	LOC101896352	NA	101110010001	0	0	0.14467417310339	0.831915608296348	0.496595835525392	0.496360590668093	0.085349569410546	0.900899004022098	0.101469813003025	0.913403748438342	19.3218471825803	11.480534058	20.143	0.5	0.5	1500	1000	51478,51607,71629,71758,72038,72094,72109,72352,72425,72479,73352,73534,73825,76218	tra-SR-A1tra-SR-A2tra-SR-A3ONT_3-6_female	1	14.0,33.0,19.0,0.0	1500	1500	1	1(B)
270	4	170,172,128,0	470	3	LOC101896711	NA	0	10	10	0.756752848014707	0.757140992842595	0.560202721206761	0.5552451646661	0.318194163787825	0.788555538128915	0.319047481389293	0.789221897115587	362.79955250696	151.475111013	26.947	0.5	0.5	10000	1000	781923,782243,782354	tra-SR-A1tra-SR-A2tra-SR-A3ONT_3-6_female	1	170.0,172.0,128.0,0.0	10000	10000	1	1(B)
271	4	6,3,8,0	17	6	LOC101896531	NA	0	1	1	0.710998080365892	0.706028983439131	0.571585147234279	0.531085572982382	0.173653637560178	0.868993893839523	0.149966467020986	0.835404771534628	24.4275150806114	8.908035689	1.815	0.4315	0.5685	1500	1000	165349,165487,165490,165679,165715,165718	tra-SR-A1tra-SR-A2tra-SR-A3ONT_3-6_female	1	6.0,3.0,8.0,0.0	1500	1500	1	1(B)
272	4	68,68,119,0	255	8	LOC101895148	NA	0	111101	111101	0.394465142197111	0.395766470676259	0.416649705569708	0.462789725030569	0.34005319470214	0.658302402399983	0.340816427413259	0.658746764540726	44.2924880274931	23.655554373	7.054	0.69275	0.30725	2000	1000	772798,777713,778726,779104,779111,779277,779616,779777	tra-SR-A1tra-SR-A2tra-SR-A3ONT_3-6_female	1	68.0,68.0,119.0,0.0	2000	2000	1	1(B)
273	4	19,58,19,0	96	7	LOC101894985	NA	1110	110001	110001	0.22730489804904	0.226604423221391	0.248592107468413	0.394390308920468	0.152448220380487	0.924223419465048	0.158438134595809	0.92732933427634	19.3972434939637	12.210576554	19.187	0.75	0.25	1500	1000	360297,361052,361295,361361,361442,380049,380739	tra-SR-A1tra-SR-A2tra-SR-A3ONT_3-6_female	1	19.0,58.0,19.0,0.0	1500	1500	1	1(B)
274	4	10,3,4,0	17	2	LOC101895320	NA	10	1	1	0.439828173529868	0.429852874963337	0.479745367118083	0.486373854704686	0.273615935545592	0.720781411215987	0.26620614913812	0.707755018409907	68.0271624443503	8.791120272	1.123	0.568	0.432	1500	1000	804253,804490	tra-SR-A1tra-SR-A2tra-SR-A3ONT_3-6_female	1	10.0,3.0,4.0,0.0	1500	1500	1	1(B)
276	4	76,82,68,0	226	2	LOC101894819	NA	1	0	1	0.753558092808821	0.15244676755819	0.451299617596921	0.453362514096319	0.115164217548563	0.799311440179503	0.113136620332077	0.796788880878414	361.632602024939	86.296293719	32.188	0.5	0.5	10000	1000	157390,160173	tra-SR-A1tra-SR-A2tra-SR-A3ONT_3-6_female	1	76.0,82.0,68.0,0.0	10000	10000	1	1(B)
277	4	640,2310,406,0	3356	39	LOC101895490	NA	1.10000001111111e+38	1.1110000110011e+27	1.0000000101111e+37	0.121295611039875	0.833321489117728	0.500380314323497	0.490161062479354	0.114206637501945	0.844213717844669	0.114131478250696	0.8442070102649	19.0154898828888	326.405114968	156.41	0.5	0.5	1500	1000	810165,810167,810337,810338,810395,810484,810569,810761,810846,810944,811628,811706,811733,811766,811769,812156,813011,813029,813077,813127,813185,820011,820029,820125,820134,820257,820296,820776,820904,820980,821142,821213,821472,821693,824468,825032,825169,825657,825677	tra-SR-A1tra-SR-A2tra-SR-A3ONT_3-6_female	1	640.0,2310.0,406.0,0.0	1500	1500	1	1(B)
278	4	147,336,107,0	590	23	LOC101895958	NA	1.1000000011e+19	1.0001111001011e+21	1.10011011101e+21	0.600152981335383	0.597835970852494	0.493073752335274	0.487379728984093	0.336434742240503	0.631075749325624	0.338335029608062	0.6326286539266	60.8984579031626	74.602104835	15.231	0.5	0.5	2500	1000	944081,944186,944205,1078077,1078079,1078346,1078349,1078517,1078591,1078657,1078671,1078936,1079017,1079027,1096590,1111104,1148488,1148512,1161414,1164555,1164567,1164645,939723	tra-SR-A1tra-SR-A2tra-SR-A3ONT_3-6_female	1	147.0,336.0,107.0,0.0	2500	2500	1	1(B)
279	4	30,46,21,0	97	16	LOC101892480	NA	0	101111000100000	101111000100000	0.341244316625641	0.429296776311209	0.428667825389484	0.431038387584019	0.304139931971809	0.5717524732404	0.294317884428241	0.55797505414864	58.3423662307312	12.928026963	1.182	0.836	0.164	1500	1000	8143,8208,11927,12089,12092,12365,12495,12552,12681,13698,13860,14060,14622,14736,14751,18403	tra-SR-A1tra-SR-A2tra-SR-A3ONT_3-6_female	1	30.0,46.0,21.0,0.0	1500	1500	1	1(B)
280	4	52,51,17,0	120	2	LOC101892660	NA	0	1	1	0.495121159700436	0.48196520392473	0.494371737943154	0.495121159700436	0.406204153094909	0.582079878280955	0.413945243952187	0.58847740045798	385.26471638737	13.130619503	1.056	0.549	0.451	1500	1000	145993,146002	tra-SR-A1tra-SR-A2tra-SR-A3ONT_3-6_female	1	52.0,51.0,17.0,0.0	1500	1500	1	1(B)
281	4	7,2,9,0	18	16	LOC101892838	NA	11100111	10100010001	1	0.0861035563250948	0.0357209365649168	0.0865788770318972	0.105137299244845	0.00963060291651112	0.329404163460391	0.0038510266314748	0.268123405474471	68.5235126980226	10.829860593	1.485	0.99875	0.00125	2000	1000	262106,262127,262216,262220,262661,262765,267386,267395,267539,268426,268431,268980,269963,273624,280744,280798	tra-SR-A1tra-SR-A2tra-SR-A3ONT_3-6_female	1	7.0,2.0,9.0,0.0	2000	2000	1	1(B)
282	4	8,11,14,0	33	7	LOC101893188	NA	1000110	111000	111000	0.174126128339294	0.172466662272904	0.177724703050131	0.246697950712363	0.0626995965688072	0.85631651777709	0.0512193213882493	0.833657641486156	21.5972874655247	9.097302625	6.085	0.8755	0.1245	1500	1000	316504,317366,317962,397072,397875,397893,403930	tra-SR-A1tra-SR-A2tra-SR-A3ONT_3-6_female	1	8.0,11.0,14.0,0.0	1500	1500	1	1(B)
284	4	37,146,45,0	228	2	LOC101890629	NA	0	1	1	0.705167156128827	0.70601398625713	0.705829208351625	0.705167156128828	0.644912667380907	0.763347490631398	0.644549114181515	0.762675454085222	500	16.242261318	1.012	0	1	1500	1000	8460,8510	tra-SR-A1tra-SR-A2tra-SR-A3ONT_3-6_female	1	37.0,146.0,45.0,0.0	1500	1500	1	1(B)
286	4	93,35,100,0	228	4	LOC101890978	NA	1	0	11	0.783063536348274	0.784268757641577	0.5135286415002	0.519127900484572	0.209173463672489	0.82626344209573	0.209862291230263	0.826673360339822	362.893207294422	90.962547693	26.249	0.5	0.5	10000	1000	29481,29724,29898,33190	tra-SR-A1tra-SR-A2tra-SR-A3ONT_3-6_female	1	93.0,35.0,100.0,0.0	10000	10000	1	1(B)
290	4	6,7,8,0	21	17	LOC101898782	NA	1.00011e+16	1011100000001001	111111011000111	0.697691837685714	0.394893773404428	0.438818729730892	0.4447091311886	0.187651737544678	0.730668110274754	0.172438351087561	0.712008414201095	51.5217010810771	9.242924363	1.172	0.649	0.351	1500	1000	153353,154478,154806,155253,155703,155712,156063,156105,156228,156268,156753,156891,156903,157223,157362,157365,157643	tra-SR-A1tra-SR-A2tra-SR-A3ONT_3-6_female	1	6.0,7.0,8.0,0.0	1500	1500	1	1(B)
291	4	4,15,16,0	35	4	LOC101899479	NA	1000	10	10	0.218945486470166	0.201032067485193	0.216976714333838	0.227960771826331	0.125708538633725	0.395995933913194	0.11188779493834	0.367180605343964	126.961985645731	9.205082394	1.013	0.9995	5e-04	1500	1000	243109,243213,243771,246190	tra-SR-A1tra-SR-A2tra-SR-A3ONT_3-6_female	1	4.0,15.0,16.0,0.0	1500	1500	1	1(B)
292	4	74,93,64,0	231	4	LOC101898432	NA	1000	11	11	0.173744151716111	0.17314692769969	0.184988414320239	0.335370656459464	0.129328941843931	0.852498058985263	0.128054954283564	0.849589006488605	19.1607019952839	15.690377214	30.185	0.75	0.25	1500	1000	174984,175008,175224,175515	tra-SR-A1tra-SR-A2tra-SR-A3ONT_3-6_female	1	74.0,93.0,64.0,0.0	1500	1500	1	1(B)
293	4	183,257,109,0	549	17	LOC101898606	NA	10000	1001100000001	11001111100011	0.373339070463242	0.376321252183237	0.500080469470319	0.496055394822058	0.34238569015772	0.654041387793518	0.340452205715202	0.651499019127948	19.6740203160844	37.011060519	14.736	0.5	0.5	1500	1000	233911,233930,234017,234047,234113,234146,234161,234722,234737,238768,238894,239023,239237,239350,239383,239724,239821	tra-SR-A1tra-SR-A2tra-SR-A3ONT_3-6_female	1	183.0,257.0,109.0,0.0	1500	1500	1	1(B)
294	4	16,26,57,0	99	23	LOC101899638	NA	10101111100010	1.00010010101e+21	1.11011010111111e+20	0.666899941714363	0.45954942619759	0.469804006712098	0.477201750127429	0.300146265917614	0.687758686920481	0.29890135649369	0.68352908185304	43.7143312815632	13.35667525	1.158	0.608	0.392	1500	1000	250178,250258,258109,258118,258151,258182,258577,258589,260754,261123,261270,261303,261729,265254,265267,265381,266177,266201,266219,266512,267824,268070,268278	tra-SR-A1tra-SR-A2tra-SR-A3ONT_3-6_female	1	16.0,26.0,57.0,0.0	1500	1500	1	1(B)
295	4	3,10,9,0	22	11	LOC101899130	NA	110000010	1000000100	100	0.258337651203615	0.277014915637071	0.364661765323013	0.428722990208888	0.12905362526658	0.812417024814238	0.118623466771663	0.798712896134774	58.9139992144509	10.816145879	1.163	0.6565	0.3435	2000	1000	183524,183720,183826,183829,184374,184380,184438,184448,184853,185090,185157	tra-SR-A1tra-SR-A2tra-SR-A3ONT_3-6_female	1	3.0,10.0,9.0,0.0	2000	2000	1	1(B)
296	4	155,1327,68,0	1550	8	LOC101899303	NA	0	1111111	1111111	0.724734024652418	0.724783312812029	0.719941256582612	0.61296729663895	0.262926847680709	0.745354182150323	0.264198419222474	0.746282329094018	360.217554611279	559.36448473	47.749	0.25	0.75	10000	1000	196529,196552,196583,196589,196733,200660,201083,201596	tra-SR-A1tra-SR-A2tra-SR-A3ONT_3-6_female	1	155.0,1327.0,68.0,0.0	10000	10000	1	1(B)
300	4	7,6,1,0	14	12	LOC101898595	NA	10000000010	110000101	110000101	0.115140197796356	0.119218882653746	0.326328134757383	0.440286366524654	0.0362344154037227	0.962594899898726	0.0361678707090282	0.96250865153172	87.1396428067494	13.876385586	2.168	0.59675	0.40325	3000	1000	451539,451775,451845,452288,452299,452392,452447,452449,452497,452508,452547,452560	tra-SR-A1tra-SR-A2tra-SR-A3ONT_3-6_female	1	7.0,6.0,1.0,0.0	3000	3000	1	1(B)
302	4	21,58,28,0	107	6	LOC101894941	NA	0	111	0	0.596717160101691	0.405860250610205	0.482672573761307	0.490119284497595	0.321979422876817	0.661206325342018	0.325384242335247	0.664539584285262	75.6958717290507	16.61327367	1.08	0.539	0.461	2000	1000	80519,81179,81185,82011,83908,83927	tra-SR-A1tra-SR-A2tra-SR-A3ONT_3-6_female	1	21.0,58.0,28.0,0.0	2000	2000	1	1(B)
303	4	10,18,5,0	33	2	LOC101895799	NA	0	1	1	0.419510606028767	0.451341047474564	0.470646266056324	0.47418890404424	0.275863459286525	0.692332506621628	0.278675073655116	0.694364077039807	106.225542942748	9.240176283	1.019	0.607	0.393	1500	1000	71654,71951	tra-SR-A1tra-SR-A2tra-SR-A3ONT_3-6_female	1	10.0,18.0,5.0,0.0	1500	1500	1	1(B)
305	4	52,66,32,0	150	4	LOC101895625	NA	0	0	0	0.723878612620553	0.725104721578223	0.713189086141042	0.649001455548809	0.30965021796754	0.790113833128572	0.314560734260145	0.793300142919124	381.572653087614	70.018481091	3.634	0.202472222222222	0.797527777777778	10000	1000	66543,66546,67945,68462	tra-SR-A1tra-SR-A2tra-SR-A3ONT_3-6_female	1	52.0,66.0,32.0,0.0	10000	10000	1	1(B)
308	4	3,7,6,0	16	5	LOC105262201	NA	0	100	100	0.682689020295368	0.615322558723134	0.602260188799147	0.593247054959543	0.271952936208874	0.88978687900351	0.325389001487466	0.923374527093661	36.4232637809385	8.60656996	1.495	0.269	0.731	1500	1000	91059,91063,91303,91493,91501	tra-SR-A1tra-SR-A2tra-SR-A3ONT_3-6_female	1	3.0,7.0,6.0,0.0	1500	1500	1	1(B)
311	4	312,467,343,0	1122	12	LOC101889236	NA	0	1111	11101111	0.597511059522814	0.597127353470962	0.511531912526747	0.507779785836732	0.393775189599454	0.619821646841548	0.393765247569374	0.619818065327137	19.5058914365469	63.786224503	17.029	0.5	0.5	1500	1000	631,668,684,762,1080,1171,1191,1416,1685,2202,2246,2298	tra-SR-A1tra-SR-A2tra-SR-A3ONT_3-6_female	1	312.0,467.0,343.0,0.0	1500	1500	1	1(B)
312	4	499,414,378,0	1291	9	LOC101890032	NA	0	10	1101111	0.335921995214004	0.33666340584036	0.498121462167144	0.500150108475096	0.314944597228985	0.685481209518747	0.314112478720036	0.684400319555537	19.1364834975067	62.811494324	33.945	0.5	0.5	1500	1000	22063,22154,22254,95183,95261,98206,98453,150768,151477	tra-SR-A1tra-SR-A2tra-SR-A3ONT_3-6_female	1	499.0,414.0,378.0,0.0	1500	1500	1	1(B)
313	4	15,24,7,0	46	6	LOC101889410	NA	0	100	100	0.632250218688545	0.604988035578313	0.58443820424322	0.58041112497078	0.410164216492677	0.736669093743931	0.413445513380128	0.738109356903808	103.685756389612	10.663092712	1.068	0.184	0.816	1500	1000	5549,5679,5727,5895,5986,6023	tra-SR-A1tra-SR-A2tra-SR-A3ONT_3-6_female	1	15.0,24.0,7.0,0.0	1500	1500	1	1(B)
314	4	251,531,245,0	1027	19	LOC101889866	NA	0	10011011111100112	10011011111100112	0.364736210194179	0.376930631701714	0.376254025034796	0.376315152654316	0.339963819561184	0.412838656465421	0.339702955126506	0.412577504281993	214.143762334321	131.226964567	2.094	1	0	3000	1000	8033,11025,11216,11294,11299,11663,11775,14055,14256,15098,15118,15473,15545,15820,16418,16467,16931,17161,17192	tra-SR-A1tra-SR-A2tra-SR-A3ONT_3-6_female	1	251.0,531.0,245.0,0.0	3000	3000	1	1(B)
315	4	116,267,157,0	540	10	LOC101889581	NA	0	0	0	0.43491757753452	0.430985295552786	0.441686699354872	0.45005266104665	0.396546678742894	0.546150360288197	0.390828124201767	0.541034754713433	32.2507751300816	32.978204172	2.189	0.8825	0.1175	1500	1000	3001,3028,3383,3395,3457,3630,3642,3693,3932,3994	tra-SR-A1tra-SR-A2tra-SR-A3ONT_3-6_female	1	116.0,267.0,157.0,0.0	1500	1500	1	1(B)
317	4	2,4,8,0	14	9	LOC101887554	NA	111110010	0	0	0.0514917325405933	0.00834160839204158	0.0421051559292748	0.0600887546143677	0.0013202989934403	0.221577571815054	0.000637458939668817	0.187762519559929	75.6748993821453	10.240589858	1.112	1	0	2000	1000	442624,442630,442926,442944,442965,443511,443517,443706,444329	tra-SR-A1tra-SR-A2tra-SR-A3ONT_3-6_female	1	2.0,4.0,8.0,0.0	2000	2000	1	1(B)
326	4	15,7,1,0	23	2	LOC105262165	NA	0	1	1	0.645366811068718	0.665250826742101	0.589272938476152	0.563411634130621	0.273590702434538	0.7976857006896	0.271106539976876	0.789846283575025	45.8733762317482	9.380638706	1.241	0.3225	0.6775	1500	1000	69228,102491	tra-SR-A1tra-SR-A2tra-SR-A3ONT_3-6_female	1	15.0,7.0,1.0,0.0	1500	1500	1	1(B)
327	4	10,25,37,0	72	8	LOC101892669	NA	1e+06	1100111	1100111	0.685448201422604	0.679882585219397	0.637829090549845	0.579242051837264	0.270675947050245	0.775526113608857	0.272322672540475	0.777291498374321	49.0141775219584	14.283020432	1.669	0.2815	0.7185	2000	1000	2118,2187,32086,63388,63744,63745,63820,63843	tra-SR-A1tra-SR-A2tra-SR-A3ONT_3-6_female	1	10.0,25.0,37.0,0.0	2000	2000	1	1(B)
329	4	0,10,16,0	26	5	LOC101893528	NA	11000	111	111	0.103463468965514	0.0907642300897318	0.09853739069295	0.106399349590154	0.0148118767120165	0.242581514675248	0.00505859772106434	0.218678762294593	165.018886518147	12.220329048	1.142	1	0	2500	1000	118658,118799,121158,124091,128515	tra-SR-A1tra-SR-A2tra-SR-A3ONT_3-6_female	1	0.0,10.0,16.0,0.0	2500	2500	1	1(B)
331	4	6,14,10,0	30	7	LOC101899190	NA	1111111	0	1e+05	0.0430667379901043	0.0326198089698088	0.0419719964629451	0.270987488300826	0.00612644879199493	0.987156825863586	0.00563072520530679	0.986039450924708	19.0688686559278	9.777741671	40.023	0.75	0.25	1500	1000	96532,96539,101740,101980,101993,102070,102224	tra-SR-A1tra-SR-A2tra-SR-A3ONT_3-6_female	1	6.0,14.0,10.0,0.0	1500	1500	1	1(B)
333	4	2,8,18,0	28	4	LOC101900860	NA	1111	0	0	0.0357322132975837	0.00862153304164586	0.0324324103721143	0.157012521859011	0.00117941028283552	0.875013702292484	5.17401099597352e-05	0.844937886336562	365.015182129222	40.166936543	9.986	0.842722222222222	0.157277777777778	10000	1000	89763,89900,89945,90518	tra-SR-A1tra-SR-A2tra-SR-A3ONT_3-6_female	1	2.0,8.0,18.0,0.0	10000	10000	1	1(B)
340	4	9,19,1,0	29	6	LOC101892940	NA	111001	0	0	0.0660828546215618	0.035010587718223	0.0587227257821375	0.0660828546215618	0.0121117891704049	0.155961282363695	0.00736958371313772	0.14253595399286	44.1845872939837	9.303380816	1.346	1	0	1500	1000	12433,12472,12528,12618,12619,13657	tra-SR-A1tra-SR-A2tra-SR-A3ONT_3-6_female	1	9.0,19.0,1.0,0.0	1500	1500	1	1(B)
341	4	11,24,24,0	59	5	LOC101892767	NA	0	1000	1000	0.581791087695766	0.539400681607966	0.529941435593841	0.525645642777652	0.35549861087884	0.664655795115242	0.37411988199975	0.678780802993052	153.386596975836	10.36336664	1.055	0.3605	0.6395	1500	1000	4946,5825,6863,7034,7035	tra-SR-A1tra-SR-A2tra-SR-A3ONT_3-6_female	1	11.0,24.0,24.0,0.0	1500	1500	1	1(B)
343	4	17,9,35,0	61	20	LOC101893182	NA	10101100111001100	11011110111101112	11011100111101112	0.772383997205196	0.769317932416157	0.750389299380404	0.707500795743385	0.24162722124035	0.858759651157915	0.269320657070009	0.877068744248547	418.727158414776	54.651329302	1.378	0.0988055555555555	0.901194444444444	10000	1000	173661,173697,173698,173822,173891,174277,174325,179803,180403,180442,180489,187484,187727,187730,195432,195441,195899,195908,301248,301429	tra-SR-A1tra-SR-A2tra-SR-A3ONT_3-6_female	1	17.0,9.0,35.0,0.0	10000	10000	1	1(B)
344	4	42,63,17,0	122	17	LOC101892892	NA	1011000000000110	1111100000111001	1111100000111001	0.660853527265677	0.65703248809592	0.648673981875567	0.642413698025848	0.507284583977591	0.731662545474602	0.527405873480316	0.736242964249802	68.4998966931177	15.128740334	1.167	0.0225	0.9775	1500	1000	87821,90334,90425,90508,90941,91104,91692,94008,94016,94046,94146,94149,94392,94448,94497,94516,95074	tra-SR-A1tra-SR-A2tra-SR-A3ONT_3-6_female	1	42.0,63.0,17.0,0.0	1500	1500	1	1(B)
345	4	117,150,69,0	336	12	LOC101894021	NA	1.1e+11	10100000001	1.01e+10	0.69241300212938	0.692203780041583	0.530790450947001	0.511424445454015	0.256573442924554	0.730371880017994	0.259984012971872	0.732877978388344	19.3632745351139	23.383213685	20.201	0.5	0.5	1500	1000	463552,463745,463952,464132,464698,464707,464860,464863,465010,465031,465051,467054	tra-SR-A1tra-SR-A2tra-SR-A3ONT_3-6_female	1	117.0,150.0,69.0,0.0	1500	1500	1	1(B)
346	4	4,5,7,0	16	3	LOC109611756	NA	1	0	0	0.464684330095151	0.505502755805574	0.465850116426324	0.463690951469875	0.225065948337929	0.713414330861117	0.213311652099463	0.69324153905354	73.6201279051943	8.78997517	1.158	0.5945	0.4055	1500	1000	3291,4564,4602	tra-SR-A1tra-SR-A2tra-SR-A3ONT_3-6_female	1	4.0,5.0,7.0,0.0	1500	1500	1	1(B)
347	4	65,418,59,0	542	37	LOC101893847	NA	1e+34	1.00001100000111e+23	1.00011111101011e+34	0.339158223604499	0.344922259488454	0.49157671932438	0.489817583982134	0.309912914817451	0.672929511729132	0.30926426369225	0.671715688811154	101.088206697876	113.682068715	18.153	0.5	0.5	3500	1000	425053,425103,425975,425996,426118,426162,426438,426474,426499,426510,426597,426750,428442,428457,428499,428701,428842,428866,429133,429244,429292,429310,429343,429545,429628,429724,429748,429772,430200,430203,433179,433239,433412,433427,433475,433493,433514	tra-SR-A1tra-SR-A2tra-SR-A3ONT_3-6_female	1	65.0,418.0,59.0,0.0	3500	3500	1	1(B)
348	4	2,5,8,0	15	8	LOC101893514	NA	1100	10	11	0.232894190941631	0.216156798692613	0.303660336633274	0.359342048247496	0.0955109576933152	0.761484863872723	0.0781176800065739	0.731660100042807	27.674791609441	9.641649451	2.233	0.754	0.246	1500	1000	377970,378076,381506,381520,399063,399492,399495,400491	tra-SR-A1tra-SR-A2tra-SR-A3ONT_3-6_female	1	2.0,5.0,8.0,0.0	1500	1500	1	1(B)
351	4	109,149,69,0	327	9	LOC101893682	NA	1e+08	10	10011000	0.3352101806666	0.335168308192177	0.480602393463673	0.489755828022691	0.297499519404917	0.68850889323629	0.296645090514699	0.68762122436694	19.4890437677743	22.338887871	17.409	0.5	0.5	1500	1000	417908,418160,418300,418336,420590,420863,421610,421745,421860	tra-SR-A1tra-SR-A2tra-SR-A3ONT_3-6_female	1	109.0,149.0,69.0,0.0	1500	1500	1	1(B)
358	4	9,40,5,0	54	15	LOC101894746	NA	110011111111101	1.00011e+11	10011100	0.163692033088878	0.840860805975384	0.500947350694967	0.470484841176008	0.00910206472140069	0.945527372216057	0.00347617959714265	0.934070414045524	19.1989333350859	10.7206711	27.369	0.5	0.5	1500	1000	306339,306343,306807,306815,306914,307072,328701,329490,329514,329589,350224,350242,350266,353170,356055	tra-SR-A1tra-SR-A2tra-SR-A3ONT_3-6_female	1	9.0,40.0,5.0,0.0	1500	1500	1	1(B)
361	4	10,6,26,0	42	41	LOC101897091	NA	1.11110111111111e+40	1.00111000011011e+36	1.1111010111111e+38	0.879222022454393	0.929751326666392	0.600075060042232	0.498910100689788	0.00196349086001897	0.978243786073713	0.000202456202900445	0.970034410056381	361.44511343585	51.152585829	29.13	0.5	0.5	10000	1000	35341,35344,83125,83128,84236,84374,85583,85589,85643,85658,85685,85703,86053,86068,86110,86116,86254,86269,86299,86317,87232,87343,89314,89323,89651,89996,90325,93719,93722,93934,93971,94091,98538,98541,98715,98932,98959,99808,104145,110538,110548	tra-SR-A1tra-SR-A2tra-SR-A3ONT_3-6_female	1	10.0,6.0,26.0,0.0	10000	10000	1	1(B)
366	4	6,9,13,0	28	14	LOC101890544	NA	101100110	1011011101	1011001101	0.0920026404126209	0.0905257515978997	0.116868641343643	0.131497002804658	0.0314592075111056	0.305597491242878	0.0177743246682618	0.270753912877662	233.864110067302	18.182656083	1.189	0.993916666666667	0.00608333333333333	4000	1000	123353,123542,123641,123668,125365,125431,126043,126131,126551,126584,126606,126773,126911,126923	tra-SR-A1tra-SR-A2tra-SR-A3ONT_3-6_female	1	6.0,9.0,13.0,0.0	4000	4000	1	1(B)
368	4	47,97,4,0	148	3	LOC101889540	NA	110	1	1	0.43562563073681	0.441301998975489	0.465711480848965	0.475650511344093	0.369311440282464	0.607968616461802	0.371223285859791	0.608458927883336	84.6219139622759	13.136572783	1.164	0.659	0.341	1500	1000	155596,155633,159105	tra-SR-A1tra-SR-A2tra-SR-A3ONT_3-6_female	1	47.0,97.0,4.0,0.0	1500	1500	1	1(B)
370	4	2,6,12,0	20	15	LOC101890374	NA	111101100000001	10000001100000	1110001	0.129960356167296	0.119477037090513	0.241254496858209	0.422756261161683	0.0344998348464077	0.943838860578921	0.0254673219207309	0.932243999439681	314.021475405031	34.154244959	1.192	0.601566666666667	0.398433333333333	8500	1000	106394,106395,107752,107803,108050,108247,108382,108595,108658,108777,108780,109162,109327,109336,110694	tra-SR-A1tra-SR-A2tra-SR-A3ONT_3-6_female	1	2.0,6.0,12.0,0.0	8500	8500	1	1(B)
371	4	92,307,47,0	446	2	LOC101889191	NA	0	1	1	0.554299475617461	0.553140121286037	0.552474972170197	0.551324811695827	0.498172856981651	0.596929476449707	0.502627197715114	0.600137381287484	500	24.165542885	1.023	0.0275	0.9725	1500	1000	77927,78011	tra-SR-A1tra-SR-A2tra-SR-A3ONT_3-6_female	1	92.0,307.0,47.0,0.0	1500	1500	1	1(B)
372	4	1,9,4,0	14	3	LOC101898284	NA	0	1	1	0.940191743786931	0.982309774158153	0.962499265174564	0.939641867989227	0.756106646128592	0.997087942426768	0.799040962584803	0.999308323165077	70.1306491748451	10.991447744	1.031	0	1	2000	1000	11517,13116,13122	tra-SR-A1tra-SR-A2tra-SR-A3ONT_3-6_female	1	1.0,9.0,4.0,0.0	2000	2000	1	1(B)
373	4	43,55,41,0	139	5	LOC101894567	NA	0	100	100	0.428739225106242	0.424714279903968	0.478998301088259	0.486895091291773	0.366980825329893	0.621829063804372	0.367006359712877	0.621996886153603	49.7969127487026	13.683270091	1.004	0.5735	0.4265	1500	1000	50581,51148,51187,51488,51491	tra-SR-A1tra-SR-A2tra-SR-A3ONT_3-6_female	1	43.0,55.0,41.0,0.0	1500	1500	1	1(B)
375	4	215,290,492,0	997	9	LOC101893169	NA	11	10000101	101	0.637512195295029	0.637618709844738	0.630552538242816	0.576581278271414	0.373743085335954	0.664921278853978	0.375993465330542	0.666667985244988	19.4441073530386	53.889241806	18.318	0.25	0.75	1500	1000	1371,1605,1842,2154,2272,2522,6398,21475,22461	tra-SR-A1tra-SR-A2tra-SR-A3ONT_3-6_female	1	215.0,290.0,492.0,0.0	1500	1500	1	1(B)
376	4	27,51,30,0	108	5	LOC101894236	NA	0	111	111	0.320338397580001	0.324035542073081	0.345258599035908	0.419553120743662	0.251505790889958	0.744940837118469	0.249599552155355	0.740453580221364	20.4073989674838	12.587261195	9.895	0.75	0.25	1500	1000	24354,24364,24565,24675,24922	tra-SR-A1tra-SR-A2tra-SR-A3ONT_3-6_female	1	27.0,51.0,30.0,0.0	1500	1500	1	1(B)
377	4	741,419,259,0	1419	14	LOC101893724	NA	0	111000001100	111100001101	0.342770724253887	0.343628100612061	0.474997191245582	0.49095199274691	0.320820541578215	0.69606334553376	0.320363954060733	0.695056181511277	19.1541306276903	90.40209915	31.711	0.5	0.5	1500	1000	28453,28497,28636,28639,28699,29308,29339,29408,29544,30012,30036,30048,30761,30955	tra-SR-A1tra-SR-A2tra-SR-A3ONT_3-6_female	1	741.0,419.0,259.0,0.0	1500	1500	1	1(B)
378	4	295,252,131,0	678	5	LOC101893553	NA	10000	110	110	0.300213906950637	0.299044392856137	0.300316626928793	0.300213906950637	0.265293316473026	0.33526502710421	0.264961461903505	0.334784139600391	500	35.461087686	1.003	1	0	1500	1000	25416,26415,26658,26704,26792	tra-SR-A1tra-SR-A2tra-SR-A3ONT_3-6_female	1	295.0,252.0,131.0,0.0	1500	1500	1	1(B)
379	4	102,159,57,0	318	18	LOC101894403	NA	1	1.100001101e+15	1110010101111000	0.701839917868277	0.698585596738445	0.524140561885835	0.512658026885575	0.282777476354665	0.742361229511102	0.287137712202261	0.745050861632113	19.4026631055336	23.596494207	19.238	0.5	0.5	1500	1000	31398,31403,31458,31461,31738,31952,32014,32312,32679,32988,33105,33345,34880,35546,35591,35636,35641,35744	tra-SR-A1tra-SR-A2tra-SR-A3ONT_3-6_female	1	102.0,159.0,57.0,0.0	1500	1500	1	1(B)
384	4	11,13,15,0	39	3	LOC101897268	NA	0	10	10	0.61124352234282	0.576603500011401	0.548598566605718	0.545603951928869	0.357817440178151	0.731614684836948	0.357275550472524	0.730426798317865	83.8611004575768	9.919060391	1.078	0.342	0.658	1500	1000	166475,166604,167156	tra-SR-A1tra-SR-A2tra-SR-A3ONT_3-6_female	1	11.0,13.0,15.0,0.0	1500	1500	1	1(B)
388	4	124,48,140,0	312	2	LOC101900774	NA	1	1	1	0.632366356577217	0.63215139495168	0.620688893490363	0.520629707347639	0.157989712496859	0.681967688674158	0.157158551573774	0.681069569225189	365.286327361102	111.881969489	20.952	0.25	0.75	10000	1000	143017,143876	tra-SR-A1tra-SR-A2tra-SR-A3ONT_3-6_female	1	124.0,48.0,140.0,0.0	10000	10000	1	1(B)
389	4	4,2,5,0	11	9	LOC101901452	NA	101110	11000001	1	0.0759801571206038	0.0806991424222199	0.23371851779129	0.4114245071785	0.0149881549337323	0.963283243662441	0.00795316250967627	0.935117285187973	20.1991695815609	8.864806928	4.649	0.594	0.406	1500	1000	309613,312717,312719,312801,312965,313078,313188,313191,315464	tra-SR-A1tra-SR-A2tra-SR-A3ONT_3-6_female	1	4.0,2.0,5.0,0.0	1500	1500	1	1(B)
391	4	53,70,29,0	152	2	LOC101898827	NA	0	1	1	0.0736647138360152	0.067547969881697	0.0712850402481978	0.0736647138360151	0.0365364235059051	0.123528676941354	0.0338290410872548	0.119797912152609	135.017466749554	15.13799818	1.047	1	0	1500	1000	22411,23234	tra-SR-A1tra-SR-A2tra-SR-A3ONT_3-6_female	1	53.0,70.0,29.0,0.0	1500	1500	1	1(B)
392	4	7,26,8,0	41	3	LOC101898018	NA	1	0	0	0.363756445511644	0.390305653523171	0.417681982658737	0.434231341276939	0.235637319023549	0.693199054154917	0.220234443278114	0.671689120073878	58.9341362731601	9.651138621	1.213	0.725	0.275	1500	1000	2571,2837,6674	tra-SR-A1tra-SR-A2tra-SR-A3ONT_3-6_female	1	7.0,26.0,8.0,0.0	1500	1500	1	1(B)
393	4	253,592,222,0	1067	7	LOC101898193	NA	11	10	10010	0.339997141509213	0.340861996326168	0.378322395232485	0.42043212147669	0.317860962179251	0.590520035898399	0.31784813012673	0.590430253210672	19.4869594221487	52.057212632	17.522	0.75	0.25	1500	1000	7362,7518,7566,7582,7749,10591,10600	tra-SR-A1tra-SR-A2tra-SR-A3ONT_3-6_female	1	253.0,592.0,222.0,0.0	1500	1500	1	1(B)
394	4	46,83,41,0	170	8	LOC101900082	NA	0	1000011	1000011	0.400163983359277	0.409684976404699	0.423647660286401	0.436349319716475	0.336852587136953	0.58369590881876	0.336020718994758	0.581158081568922	82.9555157144372	14.591522654	1.06	0.821	0.179	1500	1000	32553,32558,32880,33216,33295,33306,33434,34137	tra-SR-A1tra-SR-A2tra-SR-A3ONT_3-6_female	1	46.0,83.0,41.0,0.0	1500	1500	1	1(B)
395	4	100,187,123,0	410	5	LOC101899741	NA	0	10	10	0.647980745585118	0.648816369936328	0.525310039449288	0.521602381138308	0.355093152712884	0.685685153501234	0.353956422215132	0.684365630974096	371.439739006112	144.011778125	14.773	0.5	0.5	10000	1000	45549,46004,46052,46266,46677	tra-SR-A1tra-SR-A2tra-SR-A3ONT_3-6_female	1	100.0,187.0,123.0,0.0	10000	10000	1	1(B)
397	4	69,159,91,0	319	6	LOC101899580	NA	0	10	110	0.642291366992216	0.64355415758179	0.500168843728133	0.492617439559262	0.300076314990773	0.684982538601207	0.301871236762661	0.686463304116101	163.952626150656	56.284536268	15.551	0.5	0.5	5000	1000	38345,38691,39011,40167,40512,40833	tra-SR-A1tra-SR-A2tra-SR-A3ONT_3-6_female	1	69.0,159.0,91.0,0.0	5000	5000	1	1(B)
400	4	12,55,20,0	87	3	LOC101899411	NA	1	10	10	0.427863481879708	0.481247880358819	0.479253708802803	0.481456440803705	0.349476701314805	0.632414522509487	0.341863154018979	0.619180197755318	171.18016404427	11.569031328	1.015	0.6045	0.3955	1500	1000	30930,31074,31188	tra-SR-A1tra-SR-A2tra-SR-A3ONT_3-6_female	1	12.0,55.0,20.0,0.0	1500	1500	1	1(B)
402	4	36,11,7,0	54	2	LOC101889803	NA	10	1	1	0.175382511505445	0.0375151312630371	0.219525435629461	0.301460116282397	0.00209691755702237	0.865366491026913	0.00112060931052978	0.84035622810318	21.6887918057083	9.712386576	2.635	0.7615	0.2385	1500	1000	128270,128286	tra-SR-A1tra-SR-A2tra-SR-A3ONT_3-6_female	1	36.0,11.0,7.0,0.0	1500	1500	1	1(B)
404	4	3,6,5,0	14	4	LOC101889350	NA	1111	100	100	0.120671667208006	0.0613401489964461	0.107945185181313	0.140034042106505	0.0219120217719945	0.618714549908123	0.0134182494596728	0.352139327501435	31.4684518168744	9.214639291	1.865	0.972	0.028	1500	1000	110480,115312,115348,115362	tra-SR-A1tra-SR-A2tra-SR-A3ONT_3-6_female	1	3.0,6.0,5.0,0.0	1500	1500	1	1(B)
406	4	3,51,9,0	63	8	LOC105261617	NA	1	1011	1011	0.965114606507583	0.968428756072208	0.95996067033861	0.728712656066446	0.00354605364756412	0.995007415358887	0.0056968413390561	0.995766628216714	19.0426529989308	10.667180663	54.919	0.25	0.75	1500	1000	40073,40096,40114,76112,76124,76674,76957,76990	tra-SR-A1tra-SR-A2tra-SR-A3ONT_3-6_female	1	3.0,51.0,9.0,0.0	1500	1500	1	1(B)
407	4	72,9,6,0	87	12	LOC101890821	NA	1111100	1100000011	1.1e+09	0.0444563353797888	0.0581115722640488	0.0790495590147332	0.272432373468479	0.0149930596845551	0.921945376906065	0.00919733431194806	0.915164601999942	19.0987710695294	12.645157845	39.917	0.75	0.25	1500	1000	218456,218476,218521,218650,219271,219322,219475,219667,219686,219856,220192,220204	tra-SR-A1tra-SR-A2tra-SR-A3ONT_3-6_female	1	72.0,9.0,6.0,0.0	1500	1500	1	1(B)
408	4	50,101,15,0	166	4	LOC101901292	NA	1100	0	0	0.153155382170379	0.150216927265224	0.16389185542747	0.328250817726152	0.106460285859698	0.887911139913247	0.102950495136926	0.88302432796838	361.752039760137	70.766711996	30.903	0.75	0.25	10000	1000	676734,676875,680961,686007	tra-SR-A1tra-SR-A2tra-SR-A3ONT_3-6_female	1	50.0,101.0,15.0,0.0	10000	10000	1	1(B)
409	4	438,1291,561,0	2290	7	LOC101887324	NA	10010	10000	10000	0.888955717725825	0.88884926220636	0.770311773383806	0.700493640734903	0.364939802365627	0.899562831734986	0.368792240019966	0.902114960079978	19.042197402148	137.184777821	71.135	0.25	0.75	1500	1000	787994,788590,789211,789238,789589,796890,836592	tra-SR-A1tra-SR-A2tra-SR-A3ONT_3-6_female	1	438.0,1291.0,561.0,0.0	1500	1500	1	1(B)
410	4	21,39,25,0	85	3	LOC101900948	NA	0	1	1	0.725133898590705	0.740504875229618	0.724450390729268	0.721934800772057	0.619731268034675	0.81627060261984	0.631984333445991	0.826509830003435	228.312549498615	11.821041868	1.004	0	1	1500	1000	664024,665186,665367	tra-SR-A1tra-SR-A2tra-SR-A3ONT_3-6_female	1	21.0,39.0,25.0,0.0	1500	1500	1	1(B)
412	4	108,171,81,0	360	9	LOC101888807	NA	100010101	1000101	1010101	0.938518419554895	0.938953215589223	0.580205406016627	0.536785173146711	0.0440269889687258	0.961948171152013	0.0496325385895488	0.966381522632646	19.0404623174058	20.95868673	72.768	0.5	0.5	1500	1000	1324095,1324242,1324384,1324403,1326753,1326927,1328585,1328623,1328857	tra-SR-A1tra-SR-A2tra-SR-A3ONT_3-6_female	1	108.0,171.0,81.0,0.0	1500	1500	1	1(B)
414	4	19,22,23,0	64	12	LOC101890523	NA	110110000010	1000111100	1000111100	0.226016342325284	0.23571518817338	0.237054093821891	0.238199323899717	0.144315459581484	0.340996821226255	0.142093302429289	0.336610969970514	157.375481105512	11.334657608	1.074	1	0	1500	1000	1330489,1330522,1330718,1330729,1331191,1331243,1331288,1331302,1331356,1331407,1332290,1333091	tra-SR-A1tra-SR-A2tra-SR-A3ONT_3-6_female	1	19.0,22.0,23.0,0.0	1500	1500	1	1(B)
415	4	10,9,17,0	36	4	LOC101901673	NA	1000	1	1	0.294326711353231	0.27730966551078	0.32917409512921	0.409173379401338	0.176991290876607	0.791728681959968	0.167341504725519	0.776240411471637	24.1958625991973	9.195093297	2.272	0.701	0.299	1500	1000	713556,776898,777027,785002	tra-SR-A1tra-SR-A2tra-SR-A3ONT_3-6_female	1	10.0,9.0,17.0,0.0	1500	1500	1	1(B)
416	4	109,675,97,0	881	8	LOC101899617	NA	110111	0	1110111	0.896736827379449	0.896619666615738	0.500943335079722	0.500082762928098	0.0872356929710221	0.912612678696756	0.0868390854441247	0.912181634374806	359.237944120792	301.013837478	108.993	0.5	0.5	10000	1000	576685,577133,578125,591915,592191,592289,592363,592436	tra-SR-A1tra-SR-A2tra-SR-A3ONT_3-6_female	1	109.0,675.0,97.0,0.0	10000	10000	1	1(B)
417	4	4598,4434,987,0	10019	10	LOC101887937	NA	110000001	110000001	111100001	0.5926099302412	0.592159356724549	0.59226736160869	0.582411323531753	0.400164725444114	0.744522537668969	0.401026796869196	0.744780630137276	19.0394486392262	754.827869418	70.322	0.25	0.75	1500	1000	1157286,1160156,1161562,1167587,1167602,1168743,1168760,1180514,1181380,1183560	tra-SR-A1tra-SR-A2tra-SR-A3ONT_3-6_female	1	4598.0,4434.0,987.0,0.0	1500	1500	1	1(B)
418	4	48,76,46,0	170	10	LOC101900772	NA	1000010001	11010011	11010011	0.830718102713609	0.83354569256177	0.81920931897737	0.663643668273633	0.12771531136603	0.879870992571511	0.130012872593659	0.881564274063934	362.305676323965	86.694356141	28.257	0.25	0.75	10000	1000	654082,654861,655183,655324,656475,657377,657738,658218,659037,660000	tra-SR-A1tra-SR-A2tra-SR-A3ONT_3-6_female	1	48.0,76.0,46.0,0.0	10000	10000	1	1(B)
420	4	7,9,5,0	21	2	LOC101887664	NA	0	1	1	0.863616458663272	0.870511677148148	0.865822073557917	0.857490048068048	0.683396154662431	0.969080047285373	0.705694458007138	0.977751935618363	61.7606268209518	8.604473998	1.089	0	1	1500	1000	1019869,1008727	tra-SR-A1tra-SR-A2tra-SR-A3ONT_3-6_female	1	7.0,9.0,5.0,0.0	1500	1500	1	1(B)
423	4	7,26,10,0	43	15	LOC101900468	NA	1.10101111e+14	110000000111	10000000110	0.0793487863485911	0.090674980765747	0.478043532872107	0.456081096233276	0.0332481312701917	0.903097113272299	0.0265889015210053	0.891677061037743	60.049130286421	15.111087723	18.587	0.5	0.5	2500	1000	637791,637832,637910,638231,638386,641785,641810,641867,642772,646581,646624,646625,646855,646926,647394	tra-SR-A1tra-SR-A2tra-SR-A3ONT_3-6_female	1	7.0,26.0,10.0,0.0	2500	2500	1	1(B)
424	4	314,1746,42,0	2102	7	LOC101888985	NA	1	111	111	0.724062291995009	0.724281955781216	0.719941362235657	0.623397873672883	0.308486634897993	0.74195498141756	0.309030974374968	0.742346390663878	199.639277646342	469.647488116	49.272	0.25	0.75	6000	1000	1344128,1344370,1344397,1344769,1344830,1344833,1345044	tra-SR-A1tra-SR-A2tra-SR-A3ONT_3-6_female	1	314.0,1746.0,42.0,0.0	6000	6000	1	1(B)
425	4	4,1,10,0	15	9	LOC101889515	NA	1011	10010000	10011000	0.303207677172333	0.344908437214485	0.399968675420353	0.425856350199526	0.178019684032465	0.75132686747347	0.17049497770101	0.735542851681603	43.3953490099554	9.110884773	1.3	0.7145	0.2855	1500	1000	608929,610008,618166,618175,621062,623665,623753,623963,623976	tra-SR-A1tra-SR-A2tra-SR-A3ONT_3-6_female	1	4.0,1.0,10.0,0.0	1500	1500	1	1(B)
427	4	5,22,12,0	39	5	LOC101893603	NA	0	100	100	0.704537514976835	0.703211905648161	0.674929726347624	0.635002646854276	0.307912949663044	0.80098878538115	0.343424444777585	0.820392729396833	29.1054698930665	10.195134777	1.862	0.175	0.825	1500	1000	23173,23487,23739,48467,51009	tra-SR-A1tra-SR-A2tra-SR-A3ONT_3-6_female	1	5.0,22.0,12.0,0.0	1500	1500	1	1(B)
428	4	1164,1528,839,0	3531	6	LOC101897281	NA	1e+05	0	1110	0.183888879641667	0.183919612391568	0.370935601115271	0.374971836218044	0.17388919722123	0.579351976196846	0.173509291248745	0.578815976312688	19.0378685590627	183.688465352	74.331	0.5	0.5	1500	1000	50358,50445,50565,54819,55138,59640	tra-SR-A1tra-SR-A2tra-SR-A3ONT_3-6_female	1	1164.0,1528.0,839.0,0.0	1500	1500	1	1(B)
430	4	0,8,25,0	33	18	LOC101898311	NA	101000000100010	1011000010001101	1011000010001101	0.194920852683353	0.201178670192451	0.218892651100493	0.22708516925397	0.0939613597382994	0.405004340017246	0.0781023066141829	0.384547075948533	192.685848322274	13.975573667	1.143	0.993333333333333	0.00666666666666667	2500	1000	287077,287080,287939,288372,288414,288419,288470,288536,288578,289028,289061,289175,289209,289253,307580,308081,374428,374941	tra-SR-A1tra-SR-A2tra-SR-A3ONT_3-6_female	1	0.0,8.0,25.0,0.0	2500	2500	1	1(B)
431	4	1152,2395,233,0	3780	2	LOC101897456	NA	0	1	1	0.585728411459528	0.585147852987298	0.58561931258225	0.585728411459528	0.570834085834988	0.600776857272487	0.570692252424121	0.600528435252499	500	150.878636806	1.003	0	1	1500	1000	138053,153136	tra-SR-A1tra-SR-A2tra-SR-A3ONT_3-6_female	1	1152.0,2395.0,233.0,0.0	1500	1500	1	1(B)
432	4	3,10,8,0	21	18	LOC101900814	NA	1110111000010	100001000111101	1000000000010001	0.0315648217203448	0.94337958108842	0.571038190598339	0.498348189504674	0.00299841549617428	0.996299537081994	0.00139529687161821	0.994299905658689	39.2667206690014	11.847579849	29.28	0.5	0.5	2000	1000	1399,1525,1540,3280,3688,3847,4105,4135,4774,4843,4846,5545,5770,5771,5941,5950,6649,7411	tra-SR-A1tra-SR-A2tra-SR-A3ONT_3-6_female	1	3.0,10.0,8.0,0.0	2000	2000	1	1(B)
433	4	123,291,18,0	432	7	LOC101893494	NA	11111	11111	11111	0.954531886224493	0.955306041079617	0.950743728201561	0.779808300994896	0.229128998534952	0.971317002146498	0.236258877722079	0.974977655825868	359.691131788094	149.123057497	77.695	0.25	0.75	10000	1000	28547,28559,60002,60159,60189,60711,60762	tra-SR-A1tra-SR-A2tra-SR-A3ONT_3-6_female	1	123.0,291.0,18.0,0.0	10000	10000	1	1(B)
434	4	4,24,7,0	35	6	LOC101893661	NA	110111	1000	1000	0.144599177700016	0.128194039181509	0.141926989051923	0.151212404776322	0.0580070527707499	0.294839655616313	0.0480521932630625	0.27111218256832	86.3700620580898	9.788622544	1.192	1	0	1500	1000	79893,79905,79951,87903,88315,88424	tra-SR-A1tra-SR-A2tra-SR-A3ONT_3-6_female	1	4.0,24.0,7.0,0.0	1500	1500	1	1(B)
441	4	47,16,64,0	127	4	LOC101890427	NA	1110	1	1	0.045658050137979	0.0409026704305425	0.0433619131997127	0.0458306045871175	0.0155488430012481	0.0882350018936405	0.0137806012725066	0.0838429191693689	89.1567319306194	12.553961925	1.111	1	0	1500	1000	212742,212766,213157,213321	tra-SR-A1tra-SR-A2tra-SR-A3ONT_3-6_female	1	47.0,16.0,64.0,0.0	1500	1500	1	1(B)
442	4	208,231,258,0	697	22	LOC101888425	NA	1e+15	1101000010000100	1101000010100100	0.681096800423456	0.676929881041105	0.677220447542908	0.677082927183315	0.639734697548909	0.71290292182446	0.640162779082695	0.713118028454737	260.145109368197	47.717784398	1.103	0	1	1500	1000	32684,32696,33111,40524,40528,40726,41278,41581,41837,46769,47036,47084,47244,47864,47969,48083,52496,78840,79120,79239,79314,79316	tra-SR-A1tra-SR-A2tra-SR-A3ONT_3-6_female	1	208.0,231.0,258.0,0.0	1500	1500	1	1(B)
443	4	1398,2162,1324,0	4884	43	LOC101888705	NA	1.000010001e+34	1.1000110101e+37	1.10101010011001e+39	0.642685952308798	0.644413290711676	0.502644535809873	0.501759225349635	0.346368134684579	0.655827177931065	0.346626942496817	0.65601908111571	179.428210081497	2181.030186135	57.309	0.5	0.5	5500	1000	83283,83412,83473,83527,83549,83645,83737,83941,83943,83996,84166,103317,135454,135565,164735,167170,179868,180147,180227,180348,193838,194067,194124,194224,194416,194816,195165,195186,195303,195701,195828,195969,196206,196289,196297,196385,196485,196623,196789,197088,197664,199908,199944	tra-SR-A1tra-SR-A2tra-SR-A3ONT_3-6_female	1	1398.0,2162.0,1324.0,0.0	5500	5500	1	1(B)
444	4	186,207,147,0	540	7	LOC101890596	NA	0	11110	11110	0.675736055553282	0.669818484548123	0.675507520597059	0.674897832174802	0.635147615554689	0.71232571612431	0.632483836242011	0.708819194831755	500	31.478021147	1.016	0	1	1500	1000	217662,217668,223656,223865,252321,252557,288119	tra-SR-A1tra-SR-A2tra-SR-A3ONT_3-6_female	1	186.0,207.0,147.0,0.0	1500	1500	1	1(B)
445	4	150,325,194,0	669	6	LOC101890088	NA	0	11110	11110	0.428875307200914	0.433028103176763	0.431321770463908	0.431606166074146	0.393421518925097	0.474017619991009	0.39295785755028	0.473311680223411	500	33.275420023	1.004	1	0	1500	1000	210156,210239,210452,210530,210737,214162	tra-SR-A1tra-SR-A2tra-SR-A3ONT_3-6_female	1	150.0,325.0,194.0,0.0	1500	1500	1	1(B)
446	4	2,4,10,0	16	9	LOC101889697	NA	1111111	0	0	0.049384468927529	0.0063021651151434	0.0477828461604515	0.0517893185836584	0.00142417729203439	0.138337427144333	0.000367913876459915	0.122118516225677	38.2037990085943	8.549963207	1.165	1	0	1500	1000	198833,198911,199052,200806,200869,200890,200914,201591,204613	tra-SR-A1tra-SR-A2tra-SR-A3ONT_3-6_female	1	2.0,4.0,10.0,0.0	1500	1500	1	1(B)
448	4	116,175,73,0	364	7	LOC101900105	NA	1101011	1110	1111	0.878730832743856	0.878940925376388	0.872413202397318	0.689678189338877	0.0983630533703627	0.907317339813725	0.102582456530397	0.909261520800063	19.0589308986366	21.19838425	53.413	0.25	0.75	1500	1000	62746,62748,63377,65857,66242,66741,66793	tra-SR-A1tra-SR-A2tra-SR-A3ONT_3-6_female	1	116.0,175.0,73.0,0.0	1500	1500	1	1(B)
449	4	23,36,14,0	73	2	LOC101898678	NA	0	1	1	0.770944249463241	0.779502617742522	0.773253257502387	0.770747992541006	0.673980298565707	0.854005162464531	0.676986700511739	0.855864561961991	182.776256694505	11.203962383	1.017	0	1	1500	1000	34763,35321	tra-SR-A1tra-SR-A2tra-SR-A3ONT_3-6_female	1	23.0,36.0,14.0,0.0	1500	1500	1	1(B)
450	4	1,1,11,0	13	7	LOC105262093	NA	111101	0	0	0.128512518482095	0.0815652331999745	0.153862777297541	0.273293710471377	0.0164428078379017	0.931390955779915	0.00208013232468461	0.901922067783553	106.132202413562	15.822909655	6.415	0.8031	0.1969	3500	1000	68249,68851,68868,85541,85566,85587,85719	tra-SR-A1tra-SR-A2tra-SR-A3ONT_3-6_female	1	1.0,1.0,11.0,0.0	3500	3500	1	1(B)
451	4	18,34,30,0	82	7	LOC101900443	NA	100100	100100	100100	0.741024481890849	0.755295601147224	0.73678030402304	0.734484160526363	0.630208921180475	0.823818563478147	0.630242727679782	0.824262035927313	456.328605468805	11.925438779	1.042	0	1	1500	1000	46216,46303,47133,47138,47201,47720,47729	tra-SR-A1tra-SR-A2tra-SR-A3ONT_3-6_female	1	18.0,34.0,30.0,0.0	1500	1500	1	1(B)
452	4	31,24,19,0	74	2	LOC101899377	NA	0	1	1	0.590920361692045	0.584107877979483	0.577881513796736	0.578358398161505	0.463231712533085	0.69810974364207	0.463483872990233	0.699147749134724	187.331933358289	10.47070581	1.039	0.0945	0.9055	1500	1000	38498,38786	tra-SR-A1tra-SR-A2tra-SR-A3ONT_3-6_female	1	31.0,24.0,19.0,0.0	1500	1500	1	1(B)
453	4	27,19,39,0	85	4	LOC101899818	NA	100	111	111	0.699148099594075	0.698752675104803	0.696523634518698	0.69304165957973	0.569076293132281	0.796833549369359	0.577545532069788	0.804171254235089	197.427194401389	11.481656321	1.034	0.007	0.993	1500	1000	58788,60284,60423,60492	tra-SR-A1tra-SR-A2tra-SR-A3ONT_3-6_female	1	27.0,19.0,39.0,0.0	1500	1500	1	1(B)
454	4	86,89,39,0	214	14	LOC101899650	NA	10011101110000	1100011110000	11001111	0.376373146960324	0.623508119358956	0.61097781084039	0.562051291746397	0.340309322802566	0.682513439355984	0.340252304294016	0.681895285325705	20.5938687991625	17.996684318	9.487	0.25	0.75	1500	1000	49826,49873,49883,52197,52200,52258,52571,52585,52843,52845,54198,54723,54757,54964	tra-SR-A1tra-SR-A2tra-SR-A3ONT_3-6_female	1	86.0,89.0,39.0,0.0	1500	1500	1	1(B)
458	4	71,833,178,0	1082	31	LOC101897634	NA	1.11000110001211e+30	1.000010101e+27	1.000010101e+27	0.189425810476147	0.188956625170016	0.391716534594936	0.456017915553123	0.168277656121995	0.847525615118792	0.167689923905007	0.846592656713995	39.0989035850453	117.611223023	58.978	0.5	0.5	2000	1000	126640,126837,127052,127140,127159,127315,127711,127714,128022,128053,128067,128210,140474,143958,143984,144054,144069,144114,144167,144381,144396,169033,169081,169084,169159,180205,225706,246079,246184,246207,246755	tra-SR-A1tra-SR-A2tra-SR-A3ONT_3-6_female	1	71.0,833.0,178.0,0.0	2000	2000	1	1(B)
460	4	6,16,21,0	43	9	LOC101894730	NA	0	10000	10011	0.615873100567044	0.61555809477646	0.627335057150268	0.626742296777013	0.461467749122589	0.771026288161905	0.48643792444107	0.781259039348849	87.3869914890266	10.911757071	1.242	0.0485	0.9515	1500	1000	45842,45857,45892,45931,46892,47396,47405,48869,48887	tra-SR-A1tra-SR-A2tra-SR-A3ONT_3-6_female	1	6.0,16.0,21.0,0.0	1500	1500	1	1(B)
462	4	223,36,124,0	383	17	LOC101895119	NA	0	10011111111110	10010001111110	0.56944796761949	0.561305308215951	0.536666902854386	0.515159391077358	0.39668778431001	0.607561107740966	0.401445657474411	0.61159214503083	98.2995430954106	53.425726778	2.512	0.37525	0.62475	3000	1000	27422,27428,27621,27632,27661,27845,28026,28101,28140,28158,39398,39401,39452,39500,39515,39542,39818	tra-SR-A1tra-SR-A2tra-SR-A3ONT_3-6_female	1	223.0,36.0,124.0,0.0	3000	3000	1	1(B)
463	4	8,2,3,0	13	6	LOC101896760	NA	10000	1111	111	0.695730611665425	0.699725742367729	0.556168820710706	0.552100276120457	0.226734364173394	0.839694195422129	0.250560469876876	0.851123340685322	37.3394012793037	8.73299845	1.631	0.394	0.606	1500	1000	20990,24138,25125,25128,25191,25413	tra-SR-A1tra-SR-A2tra-SR-A3ONT_3-6_female	1	8.0,2.0,3.0,0.0	1500	1500	1	1(B)
466	4	24,76,1,0	101	3	LOC101893081	NA	1	1	1	0.748815878430429	0.748561438494662	0.748780827874573	0.747488372892181	0.661171783717713	0.822870781303499	0.669020574714018	0.825914436037163	496.904901925865	11.423619089	1.021	0	1	1500	1000	1281,1338,1801	tra-SR-A1tra-SR-A2tra-SR-A3ONT_3-6_female	1	24.0,76.0,1.0,0.0	1500	1500	1	1(B)
467	4	175,572,224,0	971	25	LOC101891010	NA	1.0111e+11	1.10111100001011e+23	1.10111100001011e+23	0.620492894995816	0.608556051681929	0.60836009718441	0.549423726266877	0.249655522622281	0.73162756896045	0.251619715165122	0.733251538136644	19.1543923898205	72.175511144	31.92	0.25	0.75	1500	1000	8722,8863,8887,9028,9084,9244,12081,12594,12833,12839,13273,19060,19406,19424,19465,53443,53462,53773,58121,58157,58229,58234,58478,69562,69617	tra-SR-A1tra-SR-A2tra-SR-A3ONT_3-6_female	1	175.0,572.0,224.0,0.0	1500	1500	1	1(B)
469	4	132,231,132,0	495	17	LOC101891993	NA	1e+08	1000001001	101110011011101	0.249262335825872	0.248687766290965	0.479216624313114	0.481198594659122	0.217798443642304	0.74587219339588	0.219316716931005	0.747233807440364	19.1470342731621	31.821732522	32.612	0.5	0.5	1500	1000	174847,175058,175278,175296,175750,176295,177857,177989,178063,178263,189674,189977,191846,215531,215613,215925,216064	tra-SR-A1tra-SR-A2tra-SR-A3ONT_3-6_female	1	132.0,231.0,132.0,0.0	1500	1500	1	1(B)
470	4	32,44,24,0	100	2	LOC101892621	NA	0	1	1	0.243744474286247	0.239053740359737	0.24406709414534	0.257807091414337	0.165635982999502	0.628561884513103	0.144328784265832	0.346905127237236	295.790215371752	36.064814714	1.19	0.966090909090909	0.0339090909090909	6500	1000	246074,257117	tra-SR-A1tra-SR-A2tra-SR-A3ONT_3-6_female	1	32.0,44.0,24.0,0.0	6500	6500	1	1(B)
471	4	27,43,11,0	81	9	LOC101895922	NA	1e+05	10000001	10000001	0.21233587681793	0.223287051439734	0.221149463660357	0.222472472553992	0.134106858823263	0.319529060329163	0.134668911107625	0.319821628900914	171.075074491589	12.011789491	1.014	1	0	1500	1000	24003,24439,33795,40264,40925,40940,40997,41003,41114	tra-SR-A1tra-SR-A2tra-SR-A3ONT_3-6_female	1	27.0,43.0,11.0,0.0	1500	1500	1	1(B)
472	4	33,61,15,0	109	5	LOC101895745	NA	11001	111	110	0.355348445098521	0.360162390414983	0.3848722953161	0.438983153520182	0.280266632164092	0.692668005188365	0.271157850852291	0.680776618089688	21.6989036877064	12.31512891	6.399	0.7045	0.2955	1500	1000	11056,11065,15697,15790,17502	tra-SR-A1tra-SR-A2tra-SR-A3ONT_3-6_female	1	33.0,61.0,15.0,0.0	1500	1500	1	1(B)
476	4	20,23,25,0	68	9	LOC101897765	NA	11001	10100000	10100000	0.233015499110116	0.232410839642878	0.250529468756657	0.252288800416156	0.159045242548494	0.362596923115726	0.155296540484367	0.356637217609795	160.855449270339	10.71396577	1.017	1	0	1500	1000	148799,148802,149448,149550,149618,149627,149861,149882,149915	tra-SR-A1tra-SR-A2tra-SR-A3ONT_3-6_female	1	20.0,23.0,25.0,0.0	1500	1500	1	1(B)
478	4	524,992,464,0	1980	11	LOC101900377	NA	10	100111	11011011	0.502532453965784	0.497854196428191	0.492619542626662	0.491303727156657	0.456966945690195	0.519899492934542	0.458574605236308	0.520868539381611	37.3406931155498	125.432674361	2.68	0.666	0.334	1500	1000	103237,103317,103384,103655,103656,103695,103701,104383,104493,104578,104717	tra-SR-A1tra-SR-A2tra-SR-A3ONT_3-6_female	1	524.0,992.0,464.0,0.0	1500	1500	1	1(B)
479	4	2813,2909,1623,0	7345	8	LOC101901418	NA	1e+07	0	1e+05	0.602778610303145	0.359560615652755	0.480831330565431	0.481142580456671	0.352178530881981	0.610138582572402	0.352487797121064	0.610430477447707	360.414337891506	3689.121752533	44.39	0.5	0.5	10000	1000	208709,221490,221604,221619,221940,221943,221982,222270	tra-SR-A1tra-SR-A2tra-SR-A3ONT_3-6_female	1	2813.0,2909.0,1623.0,0.0	10000	10000	1	1(B)
480	4	2,4,10,0	16	9	LOC101888252	NA	11000110	11011111	11011111	0.943609776007083	0.989414101141225	0.951084775757857	0.910654758374546	0.32517597383225	0.998189874915938	0.733465869419826	0.999823090343027	271.040595435054	27.377237793	1.178	0.03	0.97	7000	1000	275370,276538,277075,280176,294695,294701,299222,299243,331251	tra-SR-A1tra-SR-A2tra-SR-A3ONT_3-6_female	1	2.0,4.0,10.0,0.0	7000	7000	1	1(B)
481	4	374,118,369,0	861	9	LOC101887900	NA	0	1	1	0.800218142216769	0.800703527537351	0.740907032191589	0.740463703780917	0.653964723325561	0.822511023949596	0.654873926206868	0.823210114181949	381.205529219883	331.409335586	11.176	0	1	10000	1000	228419,228458,228506,228530,228695,229010,229037,229149,229175	tra-SR-A1tra-SR-A2tra-SR-A3ONT_3-6_female	1	374.0,118.0,369.0,0.0	10000	10000	1	1(B)
483	4	79,55,79,0	213	4	LOC101888071	NA	0	0	0	0.658447975763612	0.662420207017297	0.659563588909474	0.658447975763611	0.591021458283141	0.717547298409941	0.592424787551946	0.718068236073178	500	17.074620598	1.009	0	1	1500	1000	270492,271120,271928,271943	tra-SR-A1tra-SR-A2tra-SR-A3ONT_3-6_female	1	79.0,55.0,79.0,0.0	1500	1500	1	1(B)
484	4	789,1418,892,0	3099	4	LOC101901252	NA	1110	1	1	0.00428060065222745	0.0041152002598201	0.00469304507699094	0.174572698441768	0.00239227052212912	0.696084097895573	0.00163770057435813	0.692680472310395	359.084825452374	846.589960249	554.21	0.75	0.25	10000	1000	168982,169055,169186,169234	tra-SR-A1tra-SR-A2tra-SR-A3ONT_3-6_female	1	789.0,1418.0,892.0,0.0	10000	10000	1	1(B)
485	4	67,124,77,0	268	17	LOC101900202	NA	111111	1101101101101111	1101101101101111	0.695019461929279	0.679527643275008	0.680211758979848	0.679583166685624	0.613625791259559	0.741157175221313	0.613623699197055	0.741152849555389	84.7465552698824	22.825581401	1.507	0	1	1500	1000	86186,93834,93894,94065,94101,94362,94371,94449,94687,94846,100607,100742,100750,100785,100812,100840,100898	tra-SR-A1tra-SR-A2tra-SR-A3ONT_3-6_female	1	67.0,124.0,77.0,0.0	1500	1500	1	1(B)
486	4	5,11,4,0	20	4	LOC101887738	NA	1000	100	100	0.214740560718117	0.207587395329829	0.219323619466466	0.231627651208234	0.0766416223960774	0.456631565696724	0.0568962410034812	0.416779923738318	136.427854070612	10.598968112	1.157	0.988	0.012	2000	1000	80950,81678,83170,83183	tra-SR-A1tra-SR-A2tra-SR-A3ONT_3-6_female	1	5.0,11.0,4.0,0.0	2000	2000	1	1(B)
487	4	22,23,16,0	61	6	LOC101887400	NA	0	10	10	0.293062256837236	0.28503850525754	0.294395310931738	0.301173509529314	0.185691749568193	0.461008453922505	0.165624687965396	0.432424502660562	104.293456532884	10.560957394	1.027	0.988	0.012	1500	1000	242070,242100,242115,242661,242800,242908	tra-SR-A1tra-SR-A2tra-SR-A3ONT_3-6_female	1	22.0,23.0,16.0,0.0	1500	1500	1	1(B)
488	4	83,191,89,0	363	17	LOC101900962	NA	10000000001	1111110010110	1111001010110	0.377946793300535	0.425229376471823	0.440442253535257	0.454077139189971	0.352223334003609	0.587799064044225	0.349729055570936	0.584914673698296	173.064775210259	62.925216715	2.122	0.744833333333333	0.255166666666667	4000	1000	109943,109947,110056,110061,110223,135930,136284,136329,152856,152883,152907,153321,156700,157093,157228,157353,157423	tra-SR-A1tra-SR-A2tra-SR-A3ONT_3-6_female	1	83.0,191.0,89.0,0.0	4000	4000	1	1(B)
489	4	1,57,9,0	67	18	LOC101888655	NA	0	111111100111111	111111111111111	0.275266055520874	0.311513716618954	0.352123083669769	0.401796502940174	0.208318015881613	0.716486326935314	0.199818008439903	0.707507636757386	159.606835032566	23.810493451	1.156	0.752916666666667	0.247083333333333	4000	1000	91014,91026,91521,91791,92142,92190,93751,94117,94177,94183,94222,94225,94495,94582,94676,100317,100421,100434	tra-SR-A1tra-SR-A2tra-SR-A3ONT_3-6_female	1	1.0,57.0,9.0,0.0	4000	4000	1	1(B)
491	4	17,62,10,0	89	9	LOC101892743	NA	1011100	1111110	1111110	0.804309052496255	0.802530788506686	0.783018869065803	0.645861501435567	0.130823233388566	0.875605284579717	0.129481895934051	0.872857306737334	19.4301495038509	11.641913922	18.01	0.25	0.75	1500	1000	633,638,880,881,949,6564,6603,9996,10002	tra-SR-A1tra-SR-A2tra-SR-A3ONT_3-6_female	1	17.0,62.0,10.0,0.0	1500	1500	1	1(B)
492	4	495,702,308,0	1505	9	LOC101891596	NA	1e+06	111100	111100	0.401684781835102	0.408155798283825	0.417134614435945	0.451087600259005	0.378505224478332	0.590346819557328	0.377821552243482	0.5892792512155	19.649953810993	83.602407629	15.116	0.75	0.25	1500	1000	119009,119010,119620,119802,119807,133860,134671,134707,134737	tra-SR-A1tra-SR-A2tra-SR-A3ONT_3-6_female	1	495.0,702.0,308.0,0.0	1500	1500	1	1(B)
493	4	432,683,390,0	1505	7	LOC101891415	NA	0	100001	100001	0.338305994037612	0.338175252694392	0.343580462636607	0.42036698592151	0.315916485285946	0.68253962827162	0.31524094054157	0.681544766620073	361.645965861419	526.778614024	32.307	0.75	0.25	10000	1000	91230,93035,93167,95946,96202,99875,100042	tra-SR-A1tra-SR-A2tra-SR-A3ONT_3-6_female	1	432.0,683.0,390.0,0.0	10000	10000	1	1(B)
494	4	31,41,90,0	162	8	LOC101891239	NA	0	100110	100110	0.191306949864467	0.197522475986661	0.247556008201367	0.371915878785581	0.147462227794953	0.850460086282561	0.149086672329793	0.851494800144934	19.2894919049612	15.33316708	22.609	0.75	0.25	1500	1000	64777,64784,69812,69932,70054,70171,70623,77741	tra-SR-A1tra-SR-A2tra-SR-A3ONT_3-6_female	1	31.0,41.0,90.0,0.0	1500	1500	1	1(B)
495	4	10,15,26,0	51	6	LOC101891767	NA	1e+05	1	1	0.699111449093446	0.704834973173773	0.568933350546993	0.513178764358846	0.215391704892315	0.779075325119081	0.222268558129738	0.782286071835311	21.6681049557515	10.037449482	3.059	0.4735	0.5265	1500	1000	138397,142587,150483,164108,164514,164633	tra-SR-A1tra-SR-A2tra-SR-A3ONT_3-6_female	1	10.0,15.0,26.0,0.0	1500	1500	1	1(B)
496	4	9,40,18,0	67	5	LOC101890263	NA	10000	1111	1111	0.118822314946168	0.107885445323817	0.119113595177061	0.169640937259107	0.0538083145755377	0.745994415740806	0.0394257336385699	0.711481942198448	379.599364809516	49.298395938	5.027	0.914861111111111	0.0851388888888889	10000	1000	49684,49730,50001,50129,50147	tra-SR-A1tra-SR-A2tra-SR-A3ONT_3-6_female	1	9.0,40.0,18.0,0.0	10000	10000	1	1(B)
497	4	6,6,8,0	20	3	LOC101894472	NA	11	11	11	0.72604257823065	0.751395256234305	0.714244543940182	0.699682173503704	0.446989306016077	0.901409184904062	0.459057375256918	0.910379634718443	56.0514877870044	8.813789068	1.133	0.067	0.933	1500	1000	617333,825057,825060	tra-SR-A1tra-SR-A2tra-SR-A3ONT_3-6_female	1	6.0,6.0,8.0,0.0	1500	1500	1	1(B)
500	4	3,5,6,0	14	10	LOC101893121	NA	1000000111	100011000	100011000	0.115135202056403	0.0734628017646357	0.141576101042245	0.229949416997817	0.0227049801726901	0.878232557924047	0.0158542959497368	0.84211801370188	22.4428624242518	8.623276879	4.441	0.877	0.123	1500	1000	148254,148737,149071,149109,149118,149166,149172,149220,149223,215616	tra-SR-A1tra-SR-A2tra-SR-A3ONT_3-6_female	1	3.0,5.0,6.0,0.0	1500	1500	1	1(B)
502	4	5,6,2,0	13	7	LOC101896104	NA	1e+06	11100	11100	0.223352553131101	0.218833651846584	0.245777625236403	0.265455388098443	0.0799609393868591	0.552337836716736	0.073549831569566	0.521836488756576	62.01313594198	8.996007197	1.131	0.9545	0.0455	1500	1000	499800,499814,499861,499966,499981,500181,500323	tra-SR-A1tra-SR-A2tra-SR-A3ONT_3-6_female	1	5.0,6.0,2.0,0.0	1500	1500	1	1(B)
506	4	136,237,7,0	380	5	LOC101893733	NA	11	1100	1100	0.458935889230966	0.462255021302191	0.468816606669801	0.474859258148432	0.415573875836193	0.558239256369389	0.413002424925834	0.552004467330599	64.1491292896075	22.916484164	1.141	0.7685	0.2315	1500	1000	322530,322579,322618,327360,327384	tra-SR-A1tra-SR-A2tra-SR-A3ONT_3-6_female	1	136.0,237.0,7.0,0.0	1500	1500	1	1(B)
507	4	116,132,156,0	404	11	LOC101896617	NA	10	111011110	111011110	0.759674887348271	0.754817991831302	0.759184364054855	0.758771415701846	0.715114345567189	0.798442728362955	0.719099114896514	0.799933798684374	479.457089918028	27.114544635	1.018	0	1	1500	1000	514269,514293,521397,521915,522050,522122,522656,522692,522949,523609,528920	tra-SR-A1tra-SR-A2tra-SR-A3ONT_3-6_female	1	116.0,132.0,156.0,0.0	1500	1500	1	1(B)
508	4	109,166,199,0	474	7	LOC101895058	NA	0	11011	11011	0.681503556873276	0.680362204843756	0.689778340844397	0.727526943175808	0.641756199145607	0.88821502397592	0.643578865899451	0.88908254169964	20.1363347369659	30.112066303	11.626	0	1	1500	1000	310508,310511,311264,311270,313199,313384,313745	tra-SR-A1tra-SR-A2tra-SR-A3ONT_3-6_female	1	109.0,166.0,199.0,0.0	1500	1500	1	1(B)
511	4	244,996,249,0	1489	4	LOC101897992	NA	0	101	101	0.855828415385407	0.856390761755743	0.85584981832565	0.855798366351459	0.837783919379682	0.873901871823246	0.837574538394395	0.873455415159278	500	58.873040489	1.008	0	1	1500	1000	27177,29583,64726,66776	tra-SR-A1tra-SR-A2tra-SR-A3ONT_3-6_female	1	244.0,996.0,249.0,0.0	1500	1500	1	1(B)
514	4	7,7,1,0	15	13	LOC101891702	NA	1e+09	101010100001	1.0101e+11	0.785246871789337	0.679664181657726	0.612322416213677	0.587483238681062	0.192543456298392	0.89460045611859	0.223158848268664	0.916687178205238	170.436259252631	15.622070571	1.145	0.3203	0.6797	3500	1000	76288,80300,97414,101213,101412,101415,101694,101707,101880,101882,101942,102176,102184	tra-SR-A1tra-SR-A2tra-SR-A3ONT_3-6_female	1	7.0,7.0,1.0,0.0	3500	3500	1	1(B)
516	4	0,6,7,0	13	7	LOC101901705	NA	1111111	0	0	0.062925477267019	0.0121763244382419	0.0438843015672972	0.0682338280906364	0.00138920192381931	0.290073157078327	0.000493313865800197	0.233166561427715	58.2730610152894	10.076243673	1.041	0.99975	0.00025	2000	1000	116766,117099,117218,117364,117381,117786,117814	tra-SR-A1tra-SR-A2tra-SR-A3ONT_3-6_female	1	0.0,6.0,7.0,0.0	2000	2000	1	1(B)
517	4	81,177,66,0	324	6	LOC101890203	NA	0	0	0	0.893505918528697	0.894296355968055	0.792080370458372	0.649792921490626	0.105113276552921	0.920434021853603	0.106994388932998	0.922186110506006	360.429671755576	123.665839471	45.654	0.25	0.75	10000	1000	378378,379042,379048,380878,380932,382936	tra-SR-A1tra-SR-A2tra-SR-A3ONT_3-6_female	1	81.0,177.0,66.0,0.0	10000	10000	1	1(B)
518	4	150,121,144,0	415	11	LOC101892400	NA	0	0	10	0.762960592647971	0.782388694951904	0.78130732642458	0.689900317426019	0.291685773817261	0.897728128047659	0.294422270562839	0.899554531342526	361.932587095704	171.304723455	31.118	0.25	0.75	10000	1000	339344,339363,339630,339632,339734,340238,340281,356597,357011,357019,361107	tra-SR-A1tra-SR-A2tra-SR-A3ONT_3-6_female	1	150.0,121.0,144.0,0.0	10000	10000	1	1(B)
520	4	82,194,56,0	332	13	LOC101889314	NA	0	110010111110	110010111110	0.228027158120534	0.227499015679238	0.227876795111552	0.32642571348631	0.074635094245719	0.785259103120079	0.0700177044055754	0.780543456096065	99.7038184286439	49.599077259	33.503	0.75	0.25	3500	1000	293028,293481,295587,295798,295802,295941,295954,296217,301822,301963,302397,302641,302646	tra-SR-A1tra-SR-A2tra-SR-A3ONT_3-6_female	1	82.0,194.0,56.0,0.0	3500	3500	1	1(B)
521	4	52,47,53,0	152	38	LOC101892228	NA	0	1.01000010100011e+34	1.01100010111111e+33	0.307393696765944	0.670702584880811	0.602210923294909	0.532548510362151	0.279315170076027	0.742382173928672	0.281529096991508	0.74438675017469	386.815246740799	108.856862641	6.027	0.409138888888889	0.590861111111111	10000	1000	202380,202694,202704,203011,203307,203460,203531,203586,203631,203646,203815,204244,204381,204642,204667,204699,204823,208994,210535,210751,210820,210823,210985,211021,211130,211337,211432,211434,214642,214911,214921,215022,275333,275363,275603,275670,275695,281424	tra-SR-A1tra-SR-A2tra-SR-A3ONT_3-6_female	1	52.0,47.0,53.0,0.0	10000	10000	1	1(B)
522	4	66,309,50,0	425	48	LOC101888489	NA	1e+47	1.10011111110001e+46	1.11011e+46	0.714412319027296	0.726536277576023	0.719552249181162	0.635964664464638	0.297390032489057	0.803213310084662	0.299140597381738	0.804366208678356	59.89678634112	79.93288648	22.627	0.25	0.75	2500	1000	154660,154822,188564,188592,189101,189421,189427,190201,190207,191750,191753,191801,192071,192074,192563,193013,193022,193820,194345,194372,194408,194411,194465,195008,195068,195071,195650,195668,195872,195974,196199,196205,196980,196989,197040,197635,197638,197674,197683,197743,197854,198106,198337,199663,199670,199754,199760,200228	tra-SR-A1tra-SR-A2tra-SR-A3ONT_3-6_female	1	66.0,309.0,50.0,0.0	2500	2500	1	1(B)
528	4	148,187,130,0	465	11	LOC101890781	NA	0	11001111	11001111	0.405025633840124	0.411460705422811	0.422940145188221	0.446779771286952	0.368179511069789	0.595475177256799	0.365606253884456	0.592587417851931	45.8434404959775	36.215192949	3.429	0.7865	0.2135	2000	1000	908816,908927,908944,909250,909251,923478,924168,959725,959773,964394,965271	tra-SR-A1tra-SR-A2tra-SR-A3ONT_3-6_female	1	148.0,187.0,130.0,0.0	2000	2000	1	1(B)
529	4	0,32,7,0	39	8	LOC101890608	NA	0	1001000	1001000	0.70025316846553	0.703248126877276	0.691796976359146	0.676402091439664	0.428326133494493	0.814119202578276	0.464701270616483	0.828340947911772	101.329584729688	12.775449525	1.199	0.0585	0.9415	2000	1000	638536,638834,639068,639087,639209,639269,639315,639323	tra-SR-A1tra-SR-A2tra-SR-A3ONT_3-6_female	1	0.0,32.0,7.0,0.0	2000	2000	1	1(B)
530	4	43,47,65,0	155	3	LOC101898972	NA	0	10	10	0.695389489533126	0.697479688630074	0.680416426125136	0.598124624026684	0.260127182629413	0.760383972246907	0.264820452333164	0.764533252095093	375.003728915404	70.328703667	12.852	0.25	0.75	10000	1000	88682,88879,89362	tra-SR-A1tra-SR-A2tra-SR-A3ONT_3-6_female	1	43.0,47.0,65.0,0.0	10000	10000	1	1(B)
532	4	149,180,99,0	428	14	LOC101899320	NA	1e+06	100100101	100100101	0.640087741690413	0.638975612549452	0.632037084271037	0.631996529535491	0.583886625658981	0.683177226965757	0.583832577069832	0.682899672553096	318.87611485732	27.56308539	1.024	0	1	1500	1000	73312,73375,79820,79976,80269,80741,81160,81271,81733,81753,82353,82543,82927,82945	tra-SR-A1tra-SR-A2tra-SR-A3ONT_3-6_female	1	149.0,180.0,99.0,0.0	1500	1500	1	1(B)
533	4	35,59,120,0	214	12	LOC101898799	NA	0	1001010	10001001010	0.712914500993259	0.715438094054479	0.565518509048112	0.538246045812862	0.309714243081762	0.75995352336306	0.310285854426457	0.760505092574159	102.188946833777	35.989071201	15	0.4995	0.5005	3500	1000	84890,85073,85114,85253,86178,86185,86565,86766,87080,87092,87117,87164	tra-SR-A1tra-SR-A2tra-SR-A3ONT_3-6_female	1	35.0,59.0,120.0,0.0	3500	3500	1	1(B)
534	4	191,295,154,0	640	8	LOC101898622	NA	2e+07	110011	110011	0.585505617470597	0.404689080851504	0.486627262644475	0.494343627566375	0.37370999230134	0.614363896761575	0.37729217902723	0.616942475245566	19.9326671759847	34.390273816	12.525	0.5	0.5	1500	1000	72805,72835,72871,73177,73246,73375,73808,73811	tra-SR-A1tra-SR-A2tra-SR-A3ONT_3-6_female	1	191.0,295.0,154.0,0.0	1500	1500	1	1(B)
535	4	8,5,6,0	19	7	LOC101893751	NA	1101111	10000	10000	0.0925316348305116	0.0534682081518394	0.0803397843372879	0.0935832585033373	0.00924335736729015	0.238805514243302	0.00214786010682286	0.213967683315384	128.984246221745	12.542151192	1.146	1	0	2500	1000	343379,343751,343923,343971,343998,344276,344278	tra-SR-A1tra-SR-A2tra-SR-A3ONT_3-6_female	1	8.0,5.0,6.0,0.0	2500	2500	1	1(B)
536	4	347,501,289,0	1137	12	LOC101893920	NA	0	10111101101	10111101101	0.539481653509941	0.521774811694261	0.515129658597915	0.512238437805631	0.455789227197587	0.557635267664368	0.455499930751528	0.557360239700922	82.5359015521552	85.323349368	1.152	0.321	0.679	2000	1000	197098,197407,199092,199416,199530,200119,200239,200290,200402,200448,200536,200615	tra-SR-A1tra-SR-A2tra-SR-A3ONT_3-6_female	1	347.0,501.0,289.0,0.0	2000	2000	1	1(B)
537	4	142,154,164,0	460	4	LOC101893583	NA	0	10	10	0.464569045279579	0.480186096969868	0.474229244746555	0.474090621643384	0.424935145225	0.525183681537086	0.42340862463277	0.522945525628759	434.041793663444	25.385478148	1.014	0.851	0.149	1500	1000	188250,188369,189353,190156	tra-SR-A1tra-SR-A2tra-SR-A3ONT_3-6_female	1	142.0,154.0,164.0,0.0	1500	1500	1	1(B)
538	4	3,7,13,0	23	3	LOC101899774	NA	0	11	11	0.318983262530373	0.304978886110278	0.462417860436187	0.480086083840671	0.1859286631954	0.770796377658362	0.188291509060012	0.772096135124102	43.1307521189794	9.339567399	1.278	0.538	0.462	1500	1000	11457,16194,25244	tra-SR-A1tra-SR-A2tra-SR-A3ONT_3-6_female	1	3.0,7.0,13.0,0.0	1500	1500	1	1(B)
539	4	56,95,68,0	219	29	LOC101895677	NA	1e+26	1.11100110000001e+27	1.11100111110001e+27	0.746501618900222	0.727708883619169	0.721599611759231	0.718912712714388	0.640676697588905	0.78687393932163	0.647768658597353	0.791343097508824	114.140305139916	30.718852808	1.766	0	1	2000	1000	122494,122542,122634,122870,123057,124151,124154,124305,124314,125063,125072,125186,125514,125541,125851,125896,125938,126295,126390,126413,126880,126940,126958,127174,127182,127354,127584,127610,127621	tra-SR-A1tra-SR-A2tra-SR-A3ONT_3-6_female	1	56.0,95.0,68.0,0.0	2000	2000	1	1(B)
540	4	302,1667,203,0	2172	26	LOC101894606	NA	1.011001e+24	1.101100111e+17	1.00110001110011e+23	0.381544959909801	0.661125069399607	0.51567554480206	0.514312756233944	0.33996599423298	0.678225578413634	0.341236491053156	0.679160329745405	360.846412872752	1274.44072019	38.709	0.5	0.5	10000	1000	25824,25931,25932,26165,26189,26314,26753,27109,27292,27309,28750,35369,35387,35735,35783,35915,35957,36008,36047,36074,36095,36134,36137,36275,36330,36344	tra-SR-A1tra-SR-A2tra-SR-A3ONT_3-6_female	1	302.0,1667.0,203.0,0.0	10000	10000	1	1(B)
541	4	2,2,32,0	36	4	LOC101896412	NA	0	110	110	0.211237520134353	0.192289286855436	0.218256896950684	0.286515246066678	0.103851651537177	0.853598989205585	0.0895598675681816	0.831094061154988	392.038646038291	43.999137462	5.216	0.871083333333333	0.128916666666667	10000	1000	47656,48220,48226,48877	tra-SR-A1tra-SR-A2tra-SR-A3ONT_3-6_female	1	2.0,2.0,32.0,0.0	10000	10000	1	1(B)
542	4	264,392,184,0	840	10	LOC101896086	NA	0	0	0	0.551505979277848	0.550178929076226	0.540815053526589	0.534234392460551	0.455675780065045	0.58552605430416	0.460798509672592	0.587793040210988	30.9523878624301	53.668056543	3.319	0.161	0.839	1500	1000	139990,139995,140072,140113,140123,140159,140207,140354,140435,140438	tra-SR-A1tra-SR-A2tra-SR-A3ONT_3-6_female	1	264.0,392.0,184.0,0.0	1500	1500	1	1(B)
543	4	478,1275,523,0	2276	43	LOC101895152	NA	1e+33	1.1011100111111e+41	1.1011100111111e+41	0.5846720894209	0.58221922780587	0.575528064747908	0.541270014141832	0.407929629647851	0.603157012560784	0.408216444253859	0.603297267099673	203.695106751422	947.617530433	17.638	0.25	0.75	6000	1000	90832,90835,90898,90987,91131,91153,91438,91604,91624,91807,91916,91960,91996,92002,92118,92293,92306,92332,92494,92506,92554,94965,97613,97646,97735,105326,105415,105700,105848,105854,105902,106040,106064,108915,108977,109407,109449,109482,109542,109764,109769,109971,109999	tra-SR-A1tra-SR-A2tra-SR-A3ONT_3-6_female	1	478.0,1275.0,523.0,0.0	6000	6000	1	1(B)
544	4	78,76,43,0	197	10	LOC101896943	NA	0	11011011	11011011	0.281995705117958	0.28007936078014	0.295099123368272	0.389761744378169	0.225592701189874	0.755510561979875	0.223719584480528	0.752769997979065	369.227184377177	94.775436863	16.153	0.75	0.25	10000	1000	138580,138594,138684,138732,138949,139126,141160,141201,141208,141266	tra-SR-A1tra-SR-A2tra-SR-A3ONT_3-6_female	1	78.0,76.0,43.0,0.0	10000	10000	1	1(B)
545	4	100,158,69,0	327	7	LOC101895851	NA	0	110011	110011	0.645669403697247	0.641843372958267	0.644329584613049	0.644075078215425	0.590264682571342	0.696201165720856	0.59330842400101	0.698969037319375	500	21.256418273	1.014	0	1	1500	1000	121242,121479,121795,121939,130571,130805,130883	tra-SR-A1tra-SR-A2tra-SR-A3ONT_3-6_female	1	100.0,158.0,69.0,0.0	1500	1500	1	1(B)
546	4	90,145,167,0	402	2	LOC101896242	NA	0	1	1	0.637190358054054	0.637989502826505	0.6374657350575	0.637190358054054	0.591228772914298	0.683097489659626	0.587468823771485	0.677976639387641	500	21.927732714	1.009	0	1	1500	1000	143598,144959	tra-SR-A1tra-SR-A2tra-SR-A3ONT_3-6_female	1	90.0,145.0,167.0,0.0	1500	1500	1	1(B)
547	4	139,320,134,0	593	22	LOC101894988	NA	10	1.0000000001001e+19	1.0001100001001e+19	0.583162115038772	0.586599281667191	0.585079785712829	0.581813390454948	0.451293429568564	0.641667919506245	0.523373393845079	0.653590125739421	60.923977669659	57.858377836	2.622	0.038	0.962	2000	1000	41752,42012,42042,42447,42555,42606,42693,42696,42906,43068,43086,43191,43668,43737,43752,43866,44118,44207,44217,44244,44286,44309	tra-SR-A1tra-SR-A2tra-SR-A3ONT_3-6_female	1	139.0,320.0,134.0,0.0	2000	2000	1	1(B)
548	4	2,9,3,0	14	6	LOC109613364	NA	0	111	11	0.146652738180363	0.0719079097311388	0.126805002820748	0.140745870570279	0.0206040059379276	0.363615938809135	0.00921083466545521	0.313140959679117	41.5008991258719	9.026130674	1.073	0.999	0.001	1500	1000	98258,98295,98731,98738,98816,98833	tra-SR-A1tra-SR-A2tra-SR-A3ONT_3-6_female	1	2.0,9.0,3.0,0.0	1500	1500	1	1(B)
549	4	147,128,109,0	384	5	LOC101897120	NA	0	11	11	0.773793962873468	0.774736399480159	0.774280280502312	0.773793962873467	0.731656885844879	0.815301485383099	0.734469475674911	0.817735830215588	500	22.046753528	1.013	0	1	1500	1000	145454,145514,145705,146036,146139	tra-SR-A1tra-SR-A2tra-SR-A3ONT_3-6_female	1	147.0,128.0,109.0,0.0	1500	1500	1	1(B)
551	4	8,17,6,0	31	19	LOC101894648	NA	11111111101111110	1e+17	1.0000000001e+17	0.0379808535932719	0.0267211882335966	0.0477885242408797	0.25273131572085	0.00118763914420866	0.957814998555102	0.000557616151982368	0.947357614609656	39.5500583592089	12.549756538	20.852	0.75275	0.24725	2000	1000	270250,275820,276267,276618,276777,276795,276879,276882,277113,277386,277392,278346,278812,278877,280658,280739,280757,294391,294553	tra-SR-A1tra-SR-A2tra-SR-A3ONT_3-6_female	1	8.0,17.0,6.0,0.0	2000	2000	1	1(B)
552	4	4,19,13,0	36	15	LOC101894324	NA	111101111111101	1110000010000	0	0.0316059869323744	0.895909289510971	0.496545068225477	0.493341700332199	0.0133617386441428	0.963682701134251	0.0104464834819295	0.957178161150324	39.5083941830215	12.632004197	23.963	0.5	0.5	2000	1000	173335,173364,255203,255245,255435,255790,255951,255972,256015,256081,256137,256589,256820,257170,257317	tra-SR-A1tra-SR-A2tra-SR-A3ONT_3-6_female	1	4.0,19.0,13.0,0.0	2000	2000	1	1(B)
554	4	177,217,97,0	491	3	LOC101896658	NA	0	10	10	0.479799780387502	0.489666492448927	0.49087068628951	0.490785354514801	0.441001065986719	0.540239838274326	0.440121930077066	0.538906940115831	500	26.016730917	1.022	0.6455	0.3545	1500	1000	91709,91808,100221	tra-SR-A1tra-SR-A2tra-SR-A3ONT_3-6_female	1	177.0,217.0,97.0,0.0	1500	1500	1	1(B)
556	4	39,119,56,0	214	13	LOC101892103	NA	0	101000011010	101000011010	0.730061175022355	0.727064565392225	0.714223088678312	0.632003212282624	0.305825108086371	0.779761742498101	0.308766453099716	0.782526713559176	19.6853515727921	18.226525837	14.75	0.25	0.75	1500	1000	196304,196859,196976,197053,197381,197482,198154,198293,198699,198708,198787,198796,207911	tra-SR-A1tra-SR-A2tra-SR-A3ONT_3-6_female	1	39.0,119.0,56.0,0.0	1500	1500	1	1(B)
557	4	18,29,24,0	71	3	LOC101891927	NA	0	0	0	0.903318899377239	0.913199343875222	0.907515411912834	0.903318899377238	0.82146692836882	0.95765465185069	0.821323358880572	0.957392282151918	111.005222642499	10.880336497	1.038	0	1	1500	1000	152520,152521,156337	tra-SR-A1tra-SR-A2tra-SR-A3ONT_3-6_female	1	18.0,29.0,24.0,0.0	1500	1500	1	1(B)
560	4	81,273,220,0	574	9	LOC101891528	NA	1e+05	101000	101000	0.607827228488214	0.608446624005245	0.605006465492598	0.604542022923752	0.562890327951354	0.645729683273622	0.564602599678337	0.64713489141426	500	33.200551795	1.011	0	1	1500	1000	46236,46310,46940,67508,67829,68249,68576,68695,77785	tra-SR-A1tra-SR-A2tra-SR-A3ONT_3-6_female	1	81.0,273.0,220.0,0.0	1500	1500	1	1(B)
561	4	381,654,453,0	1488	21	LOC101892793	NA	11000010	1.10000111001e+18	1100111000000099968	0.583960223238975	0.56215861039035	0.564605771084288	0.565104996139471	0.530693491508161	0.600890325037501	0.533750485951184	0.602457220934639	40.314384714159	105.094953538	2.536	0	1	1500	1000	233311,233365,233444,233580,233649,233781,234289,234312,235771,254151,254325,290682,290687,297989,298030,298044,298137,298139,298229,298958,298963	tra-SR-A1tra-SR-A2tra-SR-A3ONT_3-6_female	1	381.0,654.0,453.0,0.0	1500	1500	1	1(B)
562	4	10,15,11,0	36	7	LOC101890039	NA	1011	100	100	0.296628302769091	0.338152216902794	0.387818960436089	0.420977410444394	0.193903632391048	0.736946910500402	0.183521438527788	0.719176501357109	29.868894456023	9.700210586	1.633	0.7015	0.2985	1500	1000	19154,19475,19481,19610,19830,144400,18959	tra-SR-A1tra-SR-A2tra-SR-A3ONT_3-6_female	1	10.0,15.0,11.0,0.0	1500	1500	1	1(B)
563	4	143,248,169,0	560	17	LOC101888446	NA	1111000011000010	1101111111100111	1001111111100111	0.687717682228891	0.679434671765585	0.675246405651783	0.673749809594916	0.62118825378759	0.72089679324796	0.623356094650881	0.722043369012439	45.7963346314307	38.787597991	2.273	0	1	1500	1000	47600,47732,48053,48056,65097,65134,65178,65263,65272,65341,65386,65461,65772,65776,66006,81864,81947	tra-SR-A1tra-SR-A2tra-SR-A3ONT_3-6_female	1	143.0,248.0,169.0,0.0	1500	1500	1	1(B)
564	4	202,486,106,0	794	11	LOC101888273	NA	10100	10101	100010101	0.72871003360099	0.728237975439574	0.721087557479147	0.613563960744771	0.249507401189651	0.756850820730844	0.250837432416588	0.757537855719104	39.2675903651244	60.052578375	33.979	0.25	0.75	2000	1000	82522,82526,82583,82723,82904,83400,83728,83843,84309,84312,87615	tra-SR-A1tra-SR-A2tra-SR-A3ONT_3-6_female	1	202.0,486.0,106.0,0.0	2000	2000	1	1(B)
565	4	13,31,28,0	72	9	LOC101900768	NA	0	100011	100011	0.627667469408689	0.598327499969399	0.597272523550338	0.586731950232683	0.380623331146572	0.725650998081818	0.39074278168669	0.73333017717014	42.7934354290781	12.251102557	1.501	0.144	0.856	1500	1000	138175,138327,138330,138381,138756,138789,138796,138825,138961	tra-SR-A1tra-SR-A2tra-SR-A3ONT_3-6_female	1	13.0,31.0,28.0,0.0	1500	1500	1	1(B)
567	4	19,2542,8,0	2569	8	LOC101898866	NA	10000001	1111110	1111110	0.0752865985313849	0.0753641357754571	0.0775161099747071	0.212518736387987	0.065823194220125	0.636916122907469	0.0644243020591793	0.634415513707514	359.293903922418	1109.301708188	114.952	0.75	0.25	10000	1000	514711,515081,515200,515203,524561,524604,524613,524662	tra-SR-A1tra-SR-A2tra-SR-A3ONT_3-6_female	1	19.0,2542.0,8.0,0.0	10000	10000	1	1(B)
568	4	951,2010,655,0	3616	18	LOC101898236	NA	1e+09	10011101000	100010011101000	0.540130218226574	0.538848293232564	0.535417671128474	0.521120242252373	0.455228552790393	0.554475379068806	0.45613724107374	0.555020175733416	41.936848356676	356.75337782	10.032	0.25	0.75	2000	1000	370085,370090,370960,371737,372160,372324,372413,382730,384923,384941,385222,385259,385302,385612,385863,385901,386193,386199	tra-SR-A1tra-SR-A2tra-SR-A3ONT_3-6_female	1	951.0,2010.0,655.0,0.0	2000	2000	1	1(B)
569	4	309,594,143,0	1046	3	LOC101899900	NA	1	10	10	0.231695849437648	0.230054385279266	0.231272614374457	0.231695849437647	0.205886598413121	0.256563423042456	0.206477048381768	0.256773623760928	500	42.775850287	1.002	1	0	1500	1000	708714,708755,726840	tra-SR-A1tra-SR-A2tra-SR-A3ONT_3-6_female	1	309.0,594.0,143.0,0.0	1500	1500	1	1(B)
572	4	50,126,77,0	253	17	LOC101887316	NA	1000000000100000	1.01000001e+15	1000100011100100	0.736559869231124	0.260019393943618	0.49811137864828	0.497385258488628	0.213333556198349	0.780864890609278	0.214390789689291	0.781718763955413	80.1766641664954	38.706372898	22.343	0.5	0.5	3000	1000	741121,742083,742152,742779,742981,743465,743845,743860,744005,744081,744206,744302,744357,744362,744790,744802,744872	tra-SR-A1tra-SR-A2tra-SR-A3ONT_3-6_female	1	50.0,126.0,77.0,0.0	3000	3000	1	1(B)
573	4	21,37,15,0	73	5	LOC101898408	NA	0	1000	1000	0.683729508330375	0.683035748134671	0.660156048537116	0.591691088653657	0.254291046309119	0.774778452765125	0.258014278679161	0.776348911034605	20.7380511618675	10.881160201	8.979	0.25	0.75	1500	1000	394323,394476,394479,395127,462018	tra-SR-A1tra-SR-A2tra-SR-A3ONT_3-6_female	1	21.0,37.0,15.0,0.0	1500	1500	1	1(B)
574	4	140,232,118,0	490	4	LOC101900412	NA	1000	111	111	0.485605689763779	0.494479800194889	0.497295429381715	0.498097949689495	0.448582289520974	0.544455680085191	0.447125223383716	0.54286270834602	500	26.152985383	1.028	0.543	0.457	1500	1000	749109,749914,750223,750247	tra-SR-A1tra-SR-A2tra-SR-A3ONT_3-6_female	1	140.0,232.0,118.0,0.0	1500	1500	1	1(B)
576	4	116,516,57,0	689	7	LOC101899215	NA	0	110001	110001	0.673691017999413	0.673703609172713	0.673810994565265	0.584262556886992	0.0813148521927012	0.908886554632472	0.0816070395941114	0.909062556256217	359.900236881695	275.157608671	58.722	0.25	0.75	10000	1000	669127,669506,669509,669671,669719,669757,670142	tra-SR-A1tra-SR-A2tra-SR-A3ONT_3-6_female	1	116.0,516.0,57.0,0.0	10000	10000	1	1(B)
577	4	1101,1698,1108,0	3907	6	LOC101899046	NA	0	11001	11001	0.633734404543526	0.635718468281487	0.633466148313804	0.633640054305948	0.617867720369962	0.650600692022934	0.617638120926369	0.650211482287685	500	200.811674008	1.011	0	1	1500	1000	660768,660837,662161,662290,662595,662811	tra-SR-A1tra-SR-A2tra-SR-A3ONT_3-6_female	1	1101.0,1698.0,1108.0,0.0	1500	1500	1	1(B)
578	4	36,3,33,0	72	7	LOC101901449	NA	110111	1101	111101	0.983212519056909	0.983946260208742	0.981163954780183	0.741551879055374	0.00288183157006677	0.998097747632513	0.00434691271990979	0.998758745503815	19.0245108237897	11.357374533	83.891	0.25	0.75	1500	1000	488748,507298,507349,507613,507742,508886,508889	tra-SR-A1tra-SR-A2tra-SR-A3ONT_3-6_female	1	36.0,3.0,33.0,0.0	1500	1500	1	1(B)
579	4	7,7,0,0	14	8	LOC101897890	NA	111111	110011	110011	0.915077942399697	0.961416851739057	0.931094088339414	0.916715248056672	0.783902611179375	0.985139226470928	0.808016119158628	0.993525140697412	52.2261016848832	9.138457481	1.062	0	1	1500	1000	277431,277452,277638,277644,330206,330321,330456,330497	tra-SR-A1tra-SR-A2tra-SR-A3ONT_3-6_female	1	7.0,7.0,0.0,0.0	1500	1500	1	1(B)
580	4	48,120,91,0	259	30	LOC101900589	NA	1e+06	1.10111111010111e+26	1.10111111010111e+26	0.699571686310973	0.693305097339415	0.69121316077828	0.690210452466782	0.629658565403237	0.750053370041059	0.627657484358899	0.747230386426361	179.597439683731	24.551911201	1.063	0	1	1500	1000	47960,47963,62131,63000,63183,63384,63996,64235,65042,65116,65133,65244,65325,65718,65739,65775,65787,65970,66030,66048,66081,66288,66303,66372,69078,69251,69294,69416,69559,69715	tra-SR-A1tra-SR-A2tra-SR-A3ONT_3-6_female	1	48.0,120.0,91.0,0.0	1500	1500	1	1(B)
581	4	11,42,53,0	106	32	LOC101899394	NA	1.11000000101e+31	1.10000111010001e+30	1.10000001010001e+30	0.809912388080346	0.788042022406268	0.768256557773492	0.757721676609147	0.601554442127713	0.855825858179834	0.639796138541357	0.870425581175979	535.413671921465	75.586958009	2.005	0.015	0.985	10000	1000	685273,685274,685383,686394,686519,686522,686687,687074,687083,687185,687377,687917,687977,688052,688055,688286,688337,688340,688679,689191,689192,689417,689425,689666,690071,690662,690749,691100,692537,693839,695880,696453	tra-SR-A1tra-SR-A2tra-SR-A3ONT_3-6_female	1	11.0,42.0,53.0,0.0	10000	10000	1	1(B)
582	4	52,97,48,0	197	9	LOC101900066	NA	111000	1100001	1100110	0.362708522041649	0.645975191021694	0.481853040607084	0.50500680809543	0.308652281028704	0.702825339168167	0.307604459304634	0.701218223186689	41.378482984266	20.159737644	10.987	0.5	0.5	2000	1000	728834,728870,728977,728988,729117,729123,729180,729876,730455	tra-SR-A1tra-SR-A2tra-SR-A3ONT_3-6_female	1	52.0,97.0,48.0,0.0	2000	2000	1	1(B)
583	4	2,1,14,0	17	7	LOC109613433	NA	1101001	100	100	0.0502131585381442	0.0186789028925751	0.0444115629327854	0.0524446712702344	0.00469810614671789	0.160985150360343	0.00175154824269588	0.13794323621981	38.1044319350036	8.765431079	1.146	1	0	1500	1000	226843,226844,227986,228250,228558,228760,229070	tra-SR-A1tra-SR-A2tra-SR-A3ONT_3-6_female	1	2.0,1.0,14.0,0.0	1500	1500	1	1(B)
584	4	106,141,65,0	312	6	LOC101900241	NA	0	10	10	0.696172331580591	0.69829284879692	0.696504726609616	0.696161478094637	0.644678256473815	0.74964523857374	0.642755231959996	0.747428956109008	500	20.34071934	1.006	0	1	1500	1000	733396,734058,734252,734735,734754,734809	tra-SR-A1tra-SR-A2tra-SR-A3ONT_3-6_female	1	106.0,141.0,65.0,0.0	1500	1500	1	1(B)
585	4	199,404,208,0	811	38	LOC101896497	NA	1e+07	1.00100001011011e+32	1.10001010000101e+36	0.68237349041316	0.684946669283249	0.639987916559825	0.57087172407119	0.29526803107145	0.715577008726286	0.299235370550936	0.719013026192289	19.2362331116292	74.623689253	25.032	0.25	0.75	1500	1000	72855,72920,72931,72993,72995,73071,73083,73171,73227,73295,73365,73458,73529,73611,73860,73880,73929,74211,122160,122498,122690,122780,122942,122960,123035,123206,123437,123518,123543,125358,128791,129140,129147,129212,129228,129450,129486,129490	tra-SR-A1tra-SR-A2tra-SR-A3ONT_3-6_female	1	199.0,404.0,208.0,0.0	1500	1500	1	1(B)
586	4	45,325,0,0	370	7	LOC101901613	NA	0	111111	111111	0.801982189210241	0.802222963483554	0.793415239025401	0.673830473340605	0.26115957625061	0.838539240615313	0.262128799704517	0.83893464624545	39.3528175236325	30.403256725	29.557	0.25	0.75	2000	1000	552797,553067,553086,553104,553135,560789,560798	tra-SR-A1tra-SR-A2tra-SR-A3ONT_3-6_female	1	45.0,325.0,0.0,0.0	2000	2000	1	1(B)
588	4	44,42,27,0	113	5	LOC101898057	NA	0	100	100	0.632138150608465	0.631749725642539	0.627485202094331	0.616160188675406	0.391260467179488	0.723553463479528	0.433435591529108	0.75711631845933	73.622519077775	16.004590113	1.715	0.068	0.932	2000	1000	367045,367132,367144,368168,368171	tra-SR-A1tra-SR-A2tra-SR-A3ONT_3-6_female	1	44.0,42.0,27.0,0.0	2000	2000	1	1(B)
589	4	6,10,3,0	19	2	LOC101901289	NA	11	1	1	0.955252176507465	0.973679449867186	0.950846492812761	0.728360772843696	0.00292693826748021	0.998062799096265	0.0107316443808688	0.999641093717447	361.102406841457	35.448732336	25.021	0.25	0.75	10000	1000	471041,471948	tra-SR-A1tra-SR-A2tra-SR-A3ONT_3-6_female	1	6.0,10.0,3.0,0.0	10000	10000	1	1(B)
591	4	9049,13529,10040,0	32618	2	LOC101897262	NA	0	1	1	0.555189345687476	0.55523304828561	0.553973024896607	0.52657574533911	0.437192402270936	0.560262635851807	0.437500485144278	0.560523755150091	360.128538165611	12499.102399075	49.708	0.25	0.75	10000	1000	238871,239221	tra-SR-A1tra-SR-A2tra-SR-A3ONT_3-6_female	1	9049.0,13529.0,10040.0,0.0	10000	10000	1	1(B)
592	4	152,682,347,0	1181	17	LOC101896677	NA	0	1.111111001e+15	1.111111001e+15	0.367431186007653	0.368015855980331	0.374920682332755	0.416919189839398	0.342573053232231	0.583891981200772	0.340565640892008	0.579813607722807	19.563842215557	72.344422085	16.194	0.75	0.25	1500	1000	198500,198555,199024,199028,199356,199357,199581,200288,201042,201160,201216,201406,201421,209758,209821,222212,222226	tra-SR-A1tra-SR-A2tra-SR-A3ONT_3-6_female	1	152.0,682.0,347.0,0.0	1500	1500	1	1(B)
594	4	91,73,23,0	187	18	LOC101887482	NA	0	11111111100000110	11111111000000110	0.422034200118197	0.42476695369591	0.455097919172158	0.468490422946315	0.353850747323707	0.602339305024261	0.356306226422416	0.602860441096896	35.3062304864391	17.287979688	1.192	0.6585	0.3415	1500	1000	751487,751604,751632,753389,753616,753638,753710,753716,753827,753908,754007,754058,754066,754099,754118,759226,759278,759302	tra-SR-A1tra-SR-A2tra-SR-A3ONT_3-6_female	1	91.0,73.0,23.0,0.0	1500	1500	1	1(B)
595	4	158,216,120,0	494	10	LOC101899566	NA	0	111001	111001	0.629865746906563	0.629222178219031	0.619796291026841	0.565157394751895	0.344520347759058	0.670328743845816	0.347712488123614	0.672097938199836	40.5434469851331	37.867300655	13.736	0.25	0.75	2000	1000	703374,703779,703780,704303,704423,704612,704675,704822,705055,705148	tra-SR-A1tra-SR-A2tra-SR-A3ONT_3-6_female	1	158.0,216.0,120.0,0.0	2000	2000	1	1(B)
599	4	10,18,9,0	37	2	LOC101889229	NA	0	0	0	0.57691552725326	0.544250816679819	0.548317961819526	0.548781561218744	0.385073010592592	0.721092536874276	0.393782670012807	0.725002583244127	191.115453476317	9.254460884	1.095	0.277	0.723	1500	1000	50233,46507	tra-SR-A1tra-SR-A2tra-SR-A3ONT_3-6_female	1	10.0,18.0,9.0,0.0	1500	1500	1	1(B)
600	4	10,17,9,0	36	9	LOC101889403	NA	11001	1000010	1000010	0.0335539741161837	0.0278421610006966	0.0386003220265458	0.229435601767786	0.00453008852228734	0.883242000569616	0.0016541774973422	0.863338659993911	39.3433466847057	11.714787542	30.605	0.75	0.25	2000	1000	56510,122310,122368,122886,123099,123488,123589,123715,124011	tra-SR-A1tra-SR-A2tra-SR-A3ONT_3-6_female	1	10.0,17.0,9.0,0.0	2000	2000	1	1(B)
602	4	9,9,2,0	20	10	LOC101897679	NA	11111110	100000001	100000001	0.206222149635696	0.190347874235185	0.267616508914311	0.33667856999853	0.0983031512060796	0.807490247069923	0.0802459160319885	0.779451643027842	52.5529219214972	11.032130176	2.706	0.78175	0.21825	2000	1000	172392,173118,173250,173411,173432,175205,175235,176917,176925,177017	tra-SR-A1tra-SR-A2tra-SR-A3ONT_3-6_female	1	9.0,9.0,2.0,0.0	2000	2000	1	1(B)
603	4	34,121,60,0	215	5	LOC101897341	NA	10000	1110	1110	0.178996646995483	0.176700550638395	0.189907580602064	0.343349188257526	0.131626867783799	0.869665483535869	0.130412384386362	0.868240872721434	362.060058392312	94.422463446	29.382	0.75	0.25	10000	1000	1032,1259,1268,2008,2695	tra-SR-A1tra-SR-A2tra-SR-A3ONT_3-6_female	1	34.0,121.0,60.0,0.0	10000	10000	1	1(B)
605	4	24,61,45,0	130	7	LOC101898654	NA	1000	11	11	0.294998793079253	0.288803164276279	0.310124762800288	0.395758465929224	0.219204054850744	0.754654531903054	0.215934442879106	0.748230997968499	19.9229328418261	13.889342159	12.252	0.75	0.25	1500	1000	223398,223428,223436,223739,225027,229928,236086	tra-SR-A1tra-SR-A2tra-SR-A3ONT_3-6_female	1	24.0,61.0,45.0,0.0	1500	1500	1	1(B)
606	4	39,73,58,0	170	23	LOC101900198	NA	1.10010001101011e+22	1.11111111111111e+20	1.1100011111111e+20	0.807034801967661	0.216304602650837	0.632737660149792	0.503317764648085	0.160276797930706	0.840585481568046	0.159936656555378	0.839728250682091	39.8721018272453	21.642564554	17.525	0.44675	0.55325	2000	1000	258781,258790,258835,259916,260018,260494,260503,260563,260722,260980,261096,262461,262550,262707,263520,263559,264093,264198,264219,264792,264852,265368,265859	tra-SR-A1tra-SR-A2tra-SR-A3ONT_3-6_female	1	39.0,73.0,58.0,0.0	2000	2000	1	1(B)
607	4	16,19,12,0	47	3	LOC101897850	NA	1	0	0	0.896056627233565	0.906562523474717	0.899198398480605	0.893134631861409	0.793875725367235	0.968062277110233	0.802772889196318	0.972883517599453	84.7701494056486	10.487572224	1.124	0	1	1500	1000	180466,180721,181847	tra-SR-A1tra-SR-A2tra-SR-A3ONT_3-6_female	1	16.0,19.0,12.0,0.0	1500	1500	1	1(B)
608	4	5,9,4,0	18	3	LOC101900026	NA	100	10	10	0.251872452249658	0.253037302265834	0.2581308383951	0.262438794893424	0.0731884033450727	0.451873987761095	0.0617597465062656	0.436671954993851	55.7292014831087	8.751193764	1.197	0.993	0.007	1500	1000	251877,251915,252629	tra-SR-A1tra-SR-A2tra-SR-A3ONT_3-6_female	1	5.0,9.0,4.0,0.0	1500	1500	1	1(B)
610	4	22,118,21,0	161	2	LOC101897506	NA	1	1	1	0.848505891913961	0.85501310956564	0.850638246317781	0.848497044664542	0.788585818976424	0.898188633157371	0.794241218613774	0.901854281442992	329.765814191912	12.778556318	1.047	0	1	1500	1000	154514,10305	tra-SR-A1tra-SR-A2tra-SR-A3ONT_3-6_female	1	22.0,118.0,21.0,0.0	1500	1500	1	1(B)
611	4	3,8,7,0	18	3	LOC101900372	NA	110	1	1	0.287195402637535	0.299608724849479	0.309093589472274	0.329060471137985	0.104461014014012	0.658898718903278	0.101098635742826	0.654426519712895	43.2084210558526	8.735818687	1.082	0.869	0.131	1500	1000	165826,165845,166865	tra-SR-A1tra-SR-A2tra-SR-A3ONT_3-6_female	1	3.0,8.0,7.0,0.0	1500	1500	1	1(B)
615	4	4,50,7,0	61	12	LOC101892562	NA	111110101011	10000010000	10000010000	0.0959809501179343	0.0886966064278727	0.107456258946971	0.283323532889776	0.0418680208277381	0.898216208866127	0.0330895163325205	0.887435979234615	19.2412246443816	11.34974268	23.998	0.75	0.25	1500	1000	111564,111585,112077,112233,112277,142135,142156,142833,143089,151815,151923,152268	tra-SR-A1tra-SR-A2tra-SR-A3ONT_3-6_female	1	4.0,50.0,7.0,0.0	1500	1500	1	1(B)
618	4	7,68,12,0	87	5	LOC101901731	NA	11011	110	100	0.132525840326527	0.127321646887155	0.131124589685777	0.134311779447622	0.0732815408985536	0.215603757378602	0.069779180474193	0.208121651689144	198.7702030182	10.977760163	1.063	1	0	1500	1000	582954,583684,586453,587099,587109	tra-SR-A1tra-SR-A2tra-SR-A3ONT_3-6_female	1	7.0,68.0,12.0,0.0	1500	1500	1	1(B)
619	4	59,599,232,0	890	2	LOC101898809	NA	0	0	0	0.147040346944534	0.147000670022084	0.151959085686819	0.323257461147076	0.125723740317082	0.867162902362382	0.124271982580378	0.865554259957639	359.548989199221	250.507476805	71.148	0.75	0.25	10000	1000	418033,418252	tra-SR-A1tra-SR-A2tra-SR-A3ONT_3-6_female	1	59.0,599.0,232.0,0.0	10000	10000	1	1(B)
620	4	29,16,89,0	134	29	LOC101889162	NA	1.000000001111e+22	1.00111011e+24	1.00111011e+24	0.271596380421178	0.284299230114154	0.287231678488704	0.290669151092305	0.208393569645728	0.390385982265937	0.205761185656583	0.386580102500236	1067.86990715216	80.601250023	1.177	0.99934375	0.00065625	9000	1000	425224,425824,425867,426160,427406,427679,427978,428097,428493,428529,428628,430204,430216,430621,430634,430724,430744,430768,430786,430845,431080,431083,431265,431312,431361,431366,431400,431432,431446	tra-SR-A1tra-SR-A2tra-SR-A3ONT_3-6_female	1	29.0,16.0,89.0,0.0	9000	9000	1	1(B)
621	4	15,54,16,0	85	3	LOC105262366	NA	10	0	1	0.28715411075458	0.844960948419974	0.575801053499079	0.563588973638886	0.210348297344001	0.899297946821923	0.214793908539098	0.902595983297396	367.2802649699	56.399943476	17.832	0.5	0.5	10000	1000	758474,758560,759164	tra-SR-A1tra-SR-A2tra-SR-A3ONT_3-6_female	1	15.0,54.0,16.0,0.0	10000	10000	1	1(B)
622	4	22,32,14,0	68	4	LOC101890015	NA	1101	0	0	0.187815898085245	0.179247434828199	0.185711017424322	0.189836278349486	0.106122910113406	0.290512632364973	0.101102718052073	0.283006028488417	246.139160402927	11.327571488	1.026	1	0	1500	1000	594222,595573,595638,596468	tra-SR-A1tra-SR-A2tra-SR-A3ONT_3-6_female	1	22.0,32.0,14.0,0.0	1500	1500	1	1(B)
624	4	32,29,7,0	68	4	LOC101898410	NA	1000	111	111	0.380467960183587	0.388876825751545	0.389638857361892	0.391053125407323	0.269887932721354	0.519714425627124	0.264849102499155	0.513433029582906	184.159237058089	10.841291904	1.025	0.946	0.054	1500	1000	385433,385477,385747,385759	tra-SR-A1tra-SR-A2tra-SR-A3ONT_3-6_female	1	32.0,29.0,7.0,0.0	1500	1500	1	1(B)
626	4	21,32,38,0	91	7	LOC101887377	NA	1	110000	110000	0.20312639486613	0.197340902496824	0.219669654373014	0.351551916036793	0.13126275203511	0.849459473230504	0.129110957581884	0.845807364042656	367.666456166428	57.429046007	17.072	0.75	0.25	10000	1000	598305,598822,598831,599257,599434,599533,600064	tra-SR-A1tra-SR-A2tra-SR-A3ONT_3-6_female	1	21.0,32.0,38.0,0.0	10000	10000	1	1(B)
628	4	197,322,144,0	663	5	LOC101887718	NA	11001	0	11	0.809728757055116	0.186907893509394	0.496178122166836	0.498412791087202	0.162551707523415	0.834123874251468	0.161849761864837	0.83333895616092	359.839046647394	195.604656061	57.305	0.5	0.5	10000	1000	617485,617490,617768,617837,618362	tra-SR-A1tra-SR-A2tra-SR-A3ONT_3-6_female	1	197.0,322.0,144.0,0.0	10000	10000	1	1(B)
629	4	3041,3912,1799,0	8752	14	LOC101897892	NA	10000111001110	1011000001000	111111001110	0.952696538887653	0.956761139150888	0.585501686757589	0.541089205719798	0.0353419802953252	0.963848113282363	0.0354759744387787	0.963963878003007	359.026256884005	3776.697093855	505.493	0.5	0.5	10000	1000	361836,362090,362114,362166,362167,366590,366948,367195,367333,367776,367788,367995,368065,371673	tra-SR-A1tra-SR-A2tra-SR-A3ONT_3-6_female	1	3041.0,3912.0,1799.0,0.0	10000	10000	1	1(B)
630	4	436,417,86,0	939	4	LOC101897551	NA	0	0	110	0.232706177459833	0.973574849267863	0.622217906878688	0.603253622959764	0.210553523025388	0.981984913278626	0.213667918454487	0.983760742715892	359.286018173325	325.757160287	120.916	0.5	0.5	10000	1000	248995,282492,282510,290527	tra-SR-A1tra-SR-A2tra-SR-A3ONT_3-6_female	1	436.0,417.0,86.0,0.0	10000	10000	1	1(B)
632	4	62,38,49,0	149	19	LOC101889512	NA	1.11e+12	111110010011111008	111111001111111104	0.328287091651931	0.330289278895004	0.476306399899713	0.497706853793599	0.269194580240656	0.734701866967113	0.270632789287142	0.73572130438023	19.9780476447031	16.01299541	12.006	0.5	0.5	1500	1000	536783,537478,537495,537516,537660,537705,537789,537795,537950,538297,538330,538878,539337,539338,539957,540299,540877,540880,541155	tra-SR-A1tra-SR-A2tra-SR-A3ONT_3-6_female	1	62.0,38.0,49.0,0.0	1500	1500	1	1(B)
633	4	378,622,177,0	1177	11	LOC101897724	NA	0	1000100110	1000100110	0.752845097146649	0.752669661250957	0.752866483690881	0.652694923606754	0.140254760527621	0.959594021634663	0.142412421192644	0.961234755529868	359.466112372173	403.892929395	82.366	0.25	0.75	10000	1000	303466,303472,303563,303687,303763,339363,343314,343341,343633,343649,347398	tra-SR-A1tra-SR-A2tra-SR-A3ONT_3-6_female	1	378.0,622.0,177.0,0.0	10000	10000	1	1(B)
636	4	41,51,6,0	98	4	LOC101890521	NA	1010	100	100	0.163134926230728	0.142042954835938	0.161079534649253	0.163266914796991	0.102084229452235	0.240234429962109	0.101296922295316	0.238299028445386	272.228611254105	12.398349444	1.009	1	0	1500	1000	722557,727181,729803,729925	tra-SR-A1tra-SR-A2tra-SR-A3ONT_3-6_female	1	41.0,51.0,6.0,0.0	1500	1500	1	1(B)
637	4	18,19,9,0	46	17	LOC101888285	NA	1000010010000110	1000010011001110	1001010011001110	0.813675415511797	0.822648841863299	0.806928105474989	0.799494814269106	0.659372360222734	0.897273935983472	0.672187648176975	0.906873469513441	153.028649694871	13.080382738	1.161	0.00025	0.99975	2000	1000	655098,655458,660985,661004,661172,665337,676245,676317,676339,676362,676433,676468,676633,676648,683143,683166,683231	tra-SR-A1tra-SR-A2tra-SR-A3ONT_3-6_female	1	18.0,19.0,9.0,0.0	2000	2000	1	1(B)
638	4	122,166,87,0	375	15	LOC101889670	NA	0	11000110000	11111111111111	0.237786089708626	0.739572647272908	0.704252386175723	0.599315976499301	0.210374772160323	0.784552897316268	0.207136832406391	0.780145292248541	39.4739332426119	34.92239958	25.238	0.25	0.75	2000	1000	544345,544482,544502,544604,544794,544847,545013,545521,549472,549685,549718,550158,550159,550289,552916	tra-SR-A1tra-SR-A2tra-SR-A3ONT_3-6_female	1	122.0,166.0,87.0,0.0	2000	2000	1	1(B)
639	4	6,19,13,0	38	10	LOC101897386	NA	1101110000	10111	110010111	0.139477045600513	0.137541776111026	0.171825575799054	0.284127315872717	0.0559863506678562	0.831642843747092	0.0585676037476714	0.833269490571153	20.2686607317843	10.219728627	9.979	0.7915	0.2085	1500	1000	20853,20858,20963,21377,21404,21493,55339,196538,197393,197465	tra-SR-A1tra-SR-A2tra-SR-A3ONT_3-6_female	1	6.0,19.0,13.0,0.0	1500	1500	1	1(B)
641	4	11,34,28,0	73	13	LOC101898984	NA	1000010000	1101010010	1101010010	0.765087522988201	0.763846517807624	0.733726317161511	0.603609734657957	0.110113551855263	0.84023278744678	0.117685424971724	0.845548645399128	19.7194952476198	12.262726987	12.837	0.2515	0.7485	1500	1000	441570,441791,441875,441935,442081,442178,442185,442403,442685,442742,442757,444475,444483	tra-SR-A1tra-SR-A2tra-SR-A3ONT_3-6_female	1	11.0,34.0,28.0,0.0	1500	1500	1	1(B)
642	4	70,155,28,0	253	18	LOC101899511	NA	100110110101	10000100000111112	10100100000111112	0.88387667344292	0.885278879465587	0.875699137775023	0.6898724952937	0.0852137354365355	0.923845616483222	0.0903352699818871	0.926918602326563	19.0773223448519	20.458128542	46.835	0.25	0.75	1500	1000	454481,455513,455523,455682,455693,456060,465616,470183,470201,475235,475243,475427,491504,492188,495213,495327,500255,500972	tra-SR-A1tra-SR-A2tra-SR-A3ONT_3-6_female	1	70.0,155.0,28.0,0.0	1500	1500	1	1(B)
643	4	14,13,44,0	71	10	LOC101890352	NA	110000010	1111101	1111101	0.23696857709576	0.243952211406039	0.255280031939176	0.262481144582184	0.15445592731486	0.420473378855244	0.137096423586896	0.391715063372972	102.894636525767	14.010819845	1.628	0.994	0.006	2000	1000	705276,705457,705468,706208,710313,710319,710851,710994,711099,711525	tra-SR-A1tra-SR-A2tra-SR-A3ONT_3-6_female	1	14.0,13.0,44.0,0.0	2000	2000	1	1(B)
644	4	22,129,1,0	152	16	LOC101893161	NA	11010000100000	111010000100010	111010000100010	0.76464739464543	0.768134952701652	0.766000305568989	0.76464739464543	0.699084295402158	0.825518738301087	0.696493958731714	0.822543028473367	432.767663594309	15.252359036	1.005	0	1	1500	1000	111616,111708,111751,111759,111793,112237,112361,112397,112409,112473,112487,112564,112704,113187,116992,117136	tra-SR-A1tra-SR-A2tra-SR-A3ONT_3-6_female	1	22.0,129.0,1.0,0.0	1500	1500	1	1(B)
646	4	8,5,11,0	24	7	LOC101892110	NA	1110111	1000	1000	0.0927235734964392	0.0846926821585271	0.0919192278393645	0.102091047618139	0.0201408837710827	0.237545081175678	0.0124595418267865	0.214074404397112	49.9521037566959	9.297105086	1.107	1	0	1500	1000	145688,145692,145872,146073,150228,170575,170580	tra-SR-A1tra-SR-A2tra-SR-A3ONT_3-6_female	1	8.0,5.0,11.0,0.0	1500	1500	1	1(B)
647	4	10,40,14,0	64	5	LOC101895858	NA	110	1000	1000	0.225378781978025	0.780602011809405	0.491682941040949	0.499418705537637	0.144071983263042	0.852807060549755	0.14734863832302	0.855493968010181	370.444529224383	48.62022855	14.673	0.5	0.5	10000	1000	4914,4917,4984,7998,9323	tra-SR-A1tra-SR-A2tra-SR-A3ONT_3-6_female	1	10.0,40.0,14.0,0.0	10000	10000	1	1(B)
650	4	9,4,7,0	20	11	LOC101897693	NA	11111101111	0	0	0.0506829476900951	0.0140262794438489	0.037326072629465	0.0495056737385471	0.00227771631412238	0.164491615060979	0.00026452757084348	0.137491186801955	237.478703348979	17.435455012	1.14	1	0	4000	1000	71546,71557,71726,71730,71779,71780,72071,74733,74787,131943,131956	tra-SR-A1tra-SR-A2tra-SR-A3ONT_3-6_female	1	9.0,4.0,7.0,0.0	4000	4000	1	1(B)
652	4	162,304,180,0	646	7	LOC101894942	NA	0	101100	101100	0.336893861695736	0.33495742419918	0.337796487639532	0.338818230766633	0.302703265068483	0.377697917449685	0.302918561183164	0.377821232911682	500	36.638553459	1.006	1	0	1500	1000	54846,54870,54918,54990,58098,58290,58368	tra-SR-A1tra-SR-A2tra-SR-A3ONT_3-6_female	1	162.0,304.0,180.0,0.0	1500	1500	1	1(B)
655	4	71,219,76,0	366	12	LOC101897937	NA	0	1	1011001	0.329880351628292	0.331333171499229	0.497803573710979	0.49079732601071	0.292482545343901	0.692491579855378	0.292052509188099	0.691978770952494	19.4938023816289	24.735623048	17.103	0.5	0.5	1500	1000	14425,14510,14686,15913,16696,17203,17468,17724,41154,41271,41400,59274	tra-SR-A1tra-SR-A2tra-SR-A3ONT_3-6_female	1	71.0,219.0,76.0,0.0	1500	1500	1	1(B)
656	4	10,5,0,0	15	3	LOC101898396	NA	110	1	1	0.0619121651023796	0.0172901125649876	0.0446742639144836	0.0619975796953084	0.00357719191225457	0.208853602225787	2.12916632015734e-05	0.17635673389955	398.591833050732	25.516450159	1.175	1	0	6500	1000	74306,74325,74642	tra-SR-A1tra-SR-A2tra-SR-A3ONT_3-6_female	1	10.0,5.0,0.0,0.0	6500	6500	1	1(B)
657	4	50,127,62,0	239	6	LOC101897776	NA	0	1011	1011	0.595747266353707	0.595158960247796	0.581734183672709	0.550589789075724	0.370153890849717	0.653386094898622	0.372486335618703	0.655127215745964	94.9914071780894	33.650547293	2.252	0.238375	0.761625	3000	1000	3296,3299,3419,4014,4060,4064	tra-SR-A1tra-SR-A2tra-SR-A3ONT_3-6_female	1	50.0,127.0,62.0,0.0	3000	3000	1	1(B)
658	4	3,8,10,0	21	12	LOC101898375	NA	1101	1111011000	1111011010	0.179956909768231	0.185596537540211	0.216074376921749	0.231037128108551	0.0668449298239471	0.487772427322237	0.0493732923063272	0.45272715485467	42.8146907701988	9.076593685	1.135	0.981	0.019	1500	1000	145866,145982,146692,146713,151453,152335,152446,153093,154043,154053,154341,154449	tra-SR-A1tra-SR-A2tra-SR-A3ONT_3-6_female	1	3.0,8.0,10.0,0.0	1500	1500	1	1(B)
660	4	38,50,67,0	155	4	LOC101888115	NA	0	100	101	0.769293626921667	0.770932770639439	0.499489082573949	0.506718025166882	0.185689132607786	0.824419199793996	0.192636963354332	0.828285556630839	19.3026769738822	13.0791471	21.521	0.5	0.5	1500	1000	111735,111803,111835,112371	tra-SR-A1tra-SR-A2tra-SR-A3ONT_3-6_female	1	38.0,50.0,67.0,0.0	1500	1500	1	1(B)
662	4	414,793,261,0	1468	6	LOC101889051	NA	10100	1011	1011	0.139783250780927	0.139660458582658	0.143539935946397	0.320214326615728	0.1237183025368	0.872877794401137	0.123130497167784	0.872139955972812	359.302836978382	506.162892247	96.755	0.75	0.25	10000	1000	267303,267729,267809,267846,267969,268137	tra-SR-A1tra-SR-A2tra-SR-A3ONT_3-6_female	1	414.0,793.0,261.0,0.0	10000	10000	1	1(B)
663	4	4,13,8,0	25	7	LOC101889680	NA	10111	10111	10111	0.817989874884198	0.830591386713851	0.810079481927035	0.808255103301614	0.665351694644784	0.923868273184593	0.691851664290339	0.939764161990257	137.693997768839	9.033121949	1.097	0	1	1500	1000	396099,396114,396157,404654,404789,404821,405237	tra-SR-A1tra-SR-A2tra-SR-A3ONT_3-6_female	1	4.0,13.0,8.0,0.0	1500	1500	1	1(B)
665	4	47,110,45,0	202	10	LOC101891863	NA	1001011010	101001010	100000101	0.126451800774533	0.78667394835442	0.768080507707263	0.619528714047358	0.097235136180147	0.848533374643511	0.0963834463875252	0.84749462096849	362.125552342463	91.918158297	29.485	0.25	0.75	10000	1000	131395,132373,132396,132759,133879,133894,134593,134946,136779,137137	tra-SR-A1tra-SR-A2tra-SR-A3ONT_3-6_female	1	47.0,110.0,45.0,0.0	10000	10000	1	1(B)
666	4	200,310,158,0	668	10	LOC101888875	NA	1111111111	0	111001111	0.657478284470089	0.657224081950893	0.49958233893381	0.452747116724764	0.13681385264443	0.687355440361337	0.135361163415067	0.685110153873446	119.774973747341	106.363560992	35.03	0.5	0.5	4000	1000	255176,255564,261545,262097,263822,263825,264467,264488,264981,265077	tra-SR-A1tra-SR-A2tra-SR-A3ONT_3-6_female	1	200.0,310.0,158.0,0.0	4000	4000	1	1(B)
667	4	152,141,136,0	429	14	LOC101889402	NA	11000110100000	1e+11	111001011100	0.183161368893553	0.808628378334835	0.499548433668364	0.495770557673458	0.153342028606715	0.838039783206425	0.152888811649104	0.837037977067815	39.1464600794412	36.085310475	46.355	0.5	0.5	2000	1000	293253,293272,293297,293346,293955,297997,299710,300668,301926,303841,303914,324924,324991,324996	tra-SR-A1tra-SR-A2tra-SR-A3ONT_3-6_female	1	152.0,141.0,136.0,0.0	2000	2000	1	1(B)
668	4	23,55,28,0	106	26	LOC101892551	NA	1.11101011011e+22	1.01111111111111e+24	1.01111111111111e+24	0.931210358564295	0.936283409571012	0.926697899068581	0.91772245296601	0.831822767719584	0.970113347340663	0.843948940626608	0.976314542857907	65.7202593673119	17.787164	3.046	0	1	2000	1000	351961,354697,354845,355877,356151,356160,356206,356221,358164,358227,358248,360585,360657,360777,360832,360860,360871,360901,360908,361038,361095,361102,361267,361315,361639,361642	tra-SR-A1tra-SR-A2tra-SR-A3ONT_3-6_female	1	23.0,55.0,28.0,0.0	2000	2000	1	1(B)
669	4	98,163,36,0	297	5	LOC101888695	NA	1100	1	1101	0.852320907921816	0.105924382228734	0.477128906543948	0.479154921444272	0.0773112851488336	0.883302314190489	0.0771500179471219	0.882758752846672	19.0615463324203	17.495208035	52.901	0.5	0.5	1500	1000	157076,161551,168405,239476,239477	tra-SR-A1tra-SR-A2tra-SR-A3ONT_3-6_female	1	98.0,163.0,36.0,0.0	1500	1500	1	1(B)
671	4	115,73,215,0	403	8	LOC101892038	NA	11	11	1110	0.257009601347144	0.772121034703135	0.514711757917471	0.515547063681741	0.2189045834483	0.807691198307166	0.215063623719614	0.802800209065163	19.1666823991112	25.301939539	30.482	0.5	0.5	1500	1000	140626,140801,140825,152551,153068,153363,154015,154016	tra-SR-A1tra-SR-A2tra-SR-A3ONT_3-6_female	1	115.0,73.0,215.0,0.0	1500	1500	1	1(B)
672	4	137,271,62,0	470	9	LOC101889853	NA	10011100	111	1111	0.623310532439158	0.622676675291875	0.613710535922882	0.559302428018257	0.338504527474207	0.6753686408782	0.337372177916626	0.673686370219405	19.8718638303612	27.658915629	12.931	0.25	0.75	1500	1000	426132,426186,465476,475492,475581,475588,437214,446378,448491	tra-SR-A1tra-SR-A2tra-SR-A3ONT_3-6_female	1	137.0,271.0,62.0,0.0	1500	1500	1	1(B)
675	4	14,35,5,0	54	6	LOC101893243	NA	1	0	0	0.229366073810515	0.208323739766212	0.225199484988609	0.229366073810515	0.133020929821332	0.343442464538077	0.129761552340513	0.337678915109789	158.006788148792	10.440080556	1.036	1	0	1500	1000	538895,538907,539029,539042,539070,539107	tra-SR-A1tra-SR-A2tra-SR-A3ONT_3-6_female	1	14.0,35.0,5.0,0.0	1500	1500	1	1(B)
677	4	62,149,88,0	299	16	LOC105261536	NA	1111111101010111	1.1e+11	0	0.0430799294503337	0.747703843967216	0.48366925162579	0.450794675730778	0.0285020258727483	0.811565058547721	0.02503811083872	0.805805939414302	220.144170485677	87.939229648	40.676	0.5	0.5	6500	1000	331998,332010,332109,332127,332753,332771,334607,334630,334876,335040,337088,337290,337368,340661,340673,340698	tra-SR-A1tra-SR-A2tra-SR-A3ONT_3-6_female	1	62.0,149.0,88.0,0.0	6500	6500	1	1(B)
678	4	35,142,43,0	220	29	LOC101891337	NA	1.0101000100111e+26	1.00000000100001e+26	1.00000000100001e+26	0.240389483535537	0.226759707916587	0.285998917841397	0.37943807214711	0.173173404013226	0.777627187167993	0.172646402751226	0.777032488118423	39.725919720148	30.208948948	19.813	0.75	0.25	2000	1000	143735,144001,144005,144799,145116,145175,145321,145427,146083,146087,146210,146246,146318,146735,146858,146873,147167,147221,147392,147395,147683,147689,147722,147752,148061,148112,148376,148379,148762	tra-SR-A1tra-SR-A2tra-SR-A3ONT_3-6_female	1	35.0,142.0,43.0,0.0	2000	2000	1	1(B)
679	4	2,16,6,0	24	3	LOC109614140	NA	0	11	11	0.55967695490734	0.510811888526694	0.541029547010627	0.540450746836549	0.353675301942278	0.721663948271744	0.349718057553109	0.713345652351187	120.542554276735	9.694691608	1.026	0.34	0.66	1500	1000	36879,37273,37279	tra-SR-A1tra-SR-A2tra-SR-A3ONT_3-6_female	1	2.0,16.0,6.0,0.0	1500	1500	1	1(B)
680	4	14,21,13,0	48	3	LOC101890118	NA	100	11	11	0.259192927141143	0.257688592593695	0.257171351378164	0.259927280841154	0.15026658302099	0.378043989749035	0.144745351451673	0.368447459520391	115.872393807103	10.187409539	1.062	0.9995	5e-04	1500	1000	311,4844,5526	tra-SR-A1tra-SR-A2tra-SR-A3ONT_3-6_female	1	14.0,21.0,13.0,0.0	1500	1500	1	1(B)
688	4	9,97,7,0	113	9	LOC101898041	NA	10010100	11	11	0.245635725603721	0.249859363900571	0.249788621732358	0.251795055932316	0.179105033445061	0.344491801693982	0.17223442344591	0.332142584138226	305.766527950119	12.363938084	1.009	1	0	1500	1000	10751,10807,11377,11419,11669,11772,12467,13877,14498	tra-SR-A1tra-SR-A2tra-SR-A3ONT_3-6_female	1	9.0,97.0,7.0,0.0	1500	1500	1	1(B)
689	4	2,45,2,0	49	4	LOC109613869	NA	100	11	111	0.525318961794783	0.500730038341329	0.503062487880144	0.502849189266656	0.366822059911161	0.635367471203064	0.368982317863195	0.63670701798546	326.297463317737	10.664925152	1.002	0.4825	0.5175	1500	1000	14498,15009,16048,16051	tra-SR-A1tra-SR-A2tra-SR-A3ONT_3-6_female	1	2.0,45.0,2.0,0.0	1500	1500	1	1(B)
692	4	226,457,286,0	969	8	LOC101901404	NA	100010	100011	100011	0.568014476810194	0.568130092677931	0.56494023406414	0.564692046581865	0.53118553519306	0.596681437393501	0.53380389199581	0.598506670902233	500	50.265492769	1.017	0	1	1500	1000	161969,162028,166196,187620,191023,191207,191318,191428	tra-SR-A1tra-SR-A2tra-SR-A3ONT_3-6_female	1	226.0,457.0,286.0,0.0	1500	1500	1	1(B)
693	4	14,2,11,0	27	2	LOC101888058	NA	0	1	1	0.227987694714375	0.208205400486975	0.22257587743163	0.228179380594713	0.103499881832126	0.382603483559696	0.102385958457865	0.37954551515542	101.534370129727	9.36004095	1.038	1	0	1500	1000	10050,10358	tra-SR-A1tra-SR-A2tra-SR-A3ONT_3-6_female	1	14.0,2.0,11.0,0.0	1500	1500	1	1(B)
694	4	3,2,7,0	12	10	LOC109611840	NA	11000010	1	1	0.081281379456702	0.0848011106962401	0.150270870369473	0.324710854307611	0.0200593424913523	0.992854066467513	0.025532970909091	0.996117908694668	19.7356734684348	9.176446334	10.486	0.7495	0.2505	1500	1000	231050,231296,231328,231387,232837,232945,232975,233143,233239,233649	tra-SR-A1tra-SR-A2tra-SR-A3ONT_3-6_female	1	3.0,2.0,7.0,0.0	1500	1500	1	1(B)
697	4	2,0,11,0	13	5	LOC101888412	NA	10	1010	1010	0.738467515185939	0.719984448560612	0.601605337008345	0.558052295430562	0.150616853767318	0.852111459459686	0.162853113388331	0.860322098670193	31.8065778582813	9.035917711	1.967	0.367	0.633	1500	1000	251743,257158,261368,284967,383965	tra-SR-A1tra-SR-A2tra-SR-A3ONT_3-6_female	1	2.0,0.0,11.0,0.0	1500	1500	1	1(B)
698	4	23,84,32,0	139	4	LOC101892695	NA	10	101	101	0.123810900173061	0.125883033741187	0.123870641664253	0.123810900173061	0.0751157987869723	0.176081247397107	0.0733256756651705	0.173904823660098	224.918348782585	13.621839725	1.009	1	0	1500	1000	64915,101033,101545,102117	tra-SR-A1tra-SR-A2tra-SR-A3ONT_3-6_female	1	23.0,84.0,32.0,0.0	1500	1500	1	1(B)
699	4	140,236,125,0	501	22	LOC101892520	NA	1.102001100011e+21	1.0011e+19	100101000111010096	0.218498627950159	0.217185482362305	0.49359364719469	0.517827012625554	0.185730480729715	0.882594369370841	0.187638541258216	0.883669510277163	19.0739184924942	35.721064921	47.664	0.5	0.5	1500	1000	15410,15423,15485,15601,20863,23171,23177,23231,23261,23834,23930,24254,24275,24290,24311,24374,24933,25278,42958,43060,60797,60845	tra-SR-A1tra-SR-A2tra-SR-A3ONT_3-6_female	1	140.0,236.0,125.0,0.0	1500	1500	1	1(B)
700	4	4,7,8,0	19	15	LOC101892984	NA	1e+12	10001100011111	10100101111100	0.186894123037651	0.120938269641666	0.179512578472139	0.33466839575165	0.0481930236660103	0.948027892044928	0.0459596062677086	0.943975457412252	61.4780662301837	12.605044426	11.288	0.7495	0.2505	2500	1000	110780,110946,111078,112277,112286,112322,112337,112361,114753,114759,115161,115191,115197,115283,115684	tra-SR-A1tra-SR-A2tra-SR-A3ONT_3-6_female	1	4.0,7.0,8.0,0.0	2500	2500	1	1(B)
703	4	560,252,795,0	1607	2	LOC101893273	NA	0	0	0	0.770309832577513	0.228699826460653	0.496896008908041	0.499442491842633	0.211226464453421	0.78758320169219	0.2106233255936	0.786920537967934	359.543250283171	462.638101183	71.817	0.5	0.5	10000	1000	92470,92979	tra-SR-A1tra-SR-A2tra-SR-A3ONT_3-6_female	1	560.0,252.0,795.0,0.0	10000	10000	1	1(B)
705	4	363,470,89,0	922	11	LOC101893099	NA	0	1110	101110	0.599587757040603	0.613245912194216	0.609714660877801	0.609672657763331	0.572549548490912	0.646198896838187	0.572042536312427	0.645537084782001	1223.54426985934	367.90461302	1.824	0	1	10000	1000	41628,41654,41667,41794,41975,47050,47077,47540,47578,47581,47638	tra-SR-A1tra-SR-A2tra-SR-A3ONT_3-6_female	1	363.0,470.0,89.0,0.0	10000	10000	1	1(B)
706	4	15,11,2,0	28	7	LOC101894286	NA	0	100	100	0.311844792498834	0.323702414324651	0.417741637975447	0.43609107783014	0.202576093861675	0.747594477563994	0.191141308395298	0.727962843279367	36.5028671515739	9.227800838	1.28	0.673	0.327	1500	1000	54520,54878,54893,56835,57066,57436,57447	tra-SR-A1tra-SR-A2tra-SR-A3ONT_3-6_female	1	15.0,11.0,2.0,0.0	1500	1500	1	1(B)
707	4	4,2,9,0	15	5	LOC101893944	NA	10111	0	0	0.107958449309898	0.0365618329179012	0.0937033950378262	0.11721525340948	0.0123531901553133	0.359046874693721	0.00464518360773907	0.304499975292943	79.5142188952985	10.656728999	1.168	0.99325	0.00675	2000	1000	16869,16890,17222,17388,17421	tra-SR-A1tra-SR-A2tra-SR-A3ONT_3-6_female	1	4.0,2.0,9.0,0.0	2000	2000	1	1(B)
708	4	40,59,32,0	131	2	LOC101892745	NA	0	1	1	0.390669414469986	0.38642761443355	0.395018389715492	0.395303082995035	0.314989132067456	0.479266407731331	0.311643273992214	0.475250357685894	250.693573303352	12.179861388	1.035	0.992	0.008	1500	1000	23417,23898	tra-SR-A1tra-SR-A2tra-SR-A3ONT_3-6_female	1	40.0,59.0,32.0,0.0	1500	1500	1	1(B)
709	4	21,42,19,0	82	5	LOC101892922	NA	1000	0	0	0.291392327405051	0.290462863768454	0.323343252386738	0.407264461652962	0.206658613306601	0.750301340304566	0.20133091618583	0.743735906230021	394.552837027535	57.190119815	1.268	0.709611111111111	0.290388888888889	10000	1000	25249,25348,25859,25877,29012	tra-SR-A1tra-SR-A2tra-SR-A3ONT_3-6_female	1	21.0,42.0,19.0,0.0	10000	10000	1	1(B)
711	4	10,24,8,0	42	3	LOC101890110	NA	0	1	1	0.871360480884411	0.887473686600841	0.873998560192332	0.8693478914646	0.761215862371294	0.949208535390698	0.780904485822438	0.9635142364606	137.04536138771	9.637749533	1.02	0	1	1500	1000	14311,14320,14702	tra-SR-A1tra-SR-A2tra-SR-A3ONT_3-6_female	1	10.0,24.0,8.0,0.0	1500	1500	1	1(B)
712	4	9,10,6,0	25	5	LOC101890272	NA	0	1111	1111	0.252887712309403	0.246554707099578	0.254739969308597	0.276260984133191	0.100066493515911	0.645141528518328	0.0627483114917205	0.549607802070816	115.001901923066	13.78498584	1.142	0.937166666666667	0.0628333333333333	2500	1000	84702,86208,86211,86247,86255	tra-SR-A1tra-SR-A2tra-SR-A3ONT_3-6_female	1	9.0,10.0,6.0,0.0	2500	2500	1	1(B)
713	4	2,44,3,0	49	6	LOC109613699	NA	1000	0	0	0.134451794058848	0.123255790877295	0.128004293706374	0.134451794058848	0.0581066365671446	0.248064304290851	0.0490879058328365	0.228990116529365	102.340736231439	10.586214484	1.009	1	0	1500	1000	94562,94586,94735,94862,95087,95100	tra-SR-A1tra-SR-A2tra-SR-A3ONT_3-6_female	1	2.0,44.0,3.0,0.0	1500	1500	1	1(B)
714	4	17,27,22,0	66	26	LOC101891421	NA	1.01110000011111e+25	1.001101000001e+23	1.001001000001e+23	0.113422098201979	0.127064332719702	0.139108639232264	0.142572111630314	0.0535325106418313	0.253022174643482	0.0478300939937687	0.244998174126862	161.053228224852	17.029392167	1.663	1	0	2500	1000	107264,107307,107368,107373,107508,114902,131752,131950,132151,132319,132440,132901,132910,132937,132955,133346,133402,133705,133841,133882,133979,133984,134338,134380,134509,154101	tra-SR-A1tra-SR-A2tra-SR-A3ONT_3-6_female	1	17.0,27.0,22.0,0.0	2500	2500	1	1(B)
715	4	884,754,671,0	2309	21	LOC101900640	NA	11111110010011109376	11111000000011110400	11111000010011111424	0.830941634863639	0.829300138831885	0.805496338722072	0.644123700582712	0.124716102636775	0.843710887844606	0.125363038894675	0.844288324154093	359.263557075113	1071.336750682	104.749	0.25	0.75	10000	1000	6307,6372,6375,6468,6592,6702,6900,6947,7266,7341,7396,7430,7548,7702,7852,8002,8191,8311,8317,8503,11251	tra-SR-A1tra-SR-A2tra-SR-A3ONT_3-6_female	1	884.0,754.0,671.0,0.0	10000	10000	1	1(B)
718	4	331,512,200,0	1043	14	LOC101896987	NA	0	10011101000	10011111000	0.684276513238996	0.682325699043707	0.732948294762327	0.73173411340201	0.656563318171093	0.809815601849695	0.655335684341236	0.808089946228137	20.6233915652255	61.333697361	9.516	0	1	1500	1000	26308,26770,26806,26899,26905,73722,73786,73860,73893,73901,73976,74091,74141,74208	tra-SR-A1tra-SR-A2tra-SR-A3ONT_3-6_female	1	331.0,512.0,200.0,0.0	1500	1500	1	1(B)
720	4	85,95,29,0	209	6	LOC101896815	NA	0	11101	11101	0.234374407462716	0.236790716183865	0.235493846015051	0.236323656068961	0.179372289177393	0.296019495741376	0.176853548457168	0.292816551818376	500	16.878502404	1.007	1	0	1500	1000	9238,9240,9278,9581,11532,14209	tra-SR-A1tra-SR-A2tra-SR-A3ONT_3-6_female	1	85.0,95.0,29.0,0.0	1500	1500	1	1(B)
721	4	201,223,194,0	618	14	LOC101896513	NA	1000	1101110100001	1101110100001	0.328898974743874	0.343050823582307	0.342403975660238	0.34237286945574	0.298245343864077	0.385428596500828	0.2991802519624	0.385866119642238	53.327145836918	39.034630258	2.034	1	0	1500	1000	2132,2271,2367,2699,2884,3167,3257,5421,5654,5846,6604,6820,6864,9025	tra-SR-A1tra-SR-A2tra-SR-A3ONT_3-6_female	1	201.0,223.0,194.0,0.0	1500	1500	1	1(B)
722	4	166,178,99,0	443	9	LOC101895583	NA	0	1e+07	1100101	0.23068031831862	0.744342373276358	0.500369720863957	0.499850818816986	0.205284244222362	0.794392063691116	0.204285623842822	0.793135110549152	361.679743550646	184.670372877	31.941	0.5	0.5	10000	1000	6871,7218,7293,7314,8095,8098,8226,8483,8589	tra-SR-A1tra-SR-A2tra-SR-A3ONT_3-6_female	1	166.0,178.0,99.0,0.0	10000	10000	1	1(B)
723	4	96,101,35,0	232	3	LOC101895457	NA	100	11	11	0.0253898727505878	0.0200309352466678	0.0242625007305714	0.0253898727505878	0.0103500081643116	0.0474640570405783	0.00882678528901834	0.0446475222841598	82.752746707699	16.973801787	1.118	1	0	1500	1000	3265,3603,3604	tra-SR-A1tra-SR-A2tra-SR-A3ONT_3-6_female	1	96.0,101.0,35.0,0.0	1500	1500	1	1(B)
724	4	125,265,165,0	555	34	LOC101895758	NA	1.1e+08	1.10110001e+31	1.1011000111111e+31	0.652950040577749	0.643362505826245	0.649430024564388	0.650012315093227	0.593520782780496	0.709114170273435	0.593086759821216	0.708441420408316	76.8556857555695	64.964393753	2.694	0	1	2000	1000	10406,10427,10479,10504,10558,10774,11278,11566,22799,22832,23291,23432,23447,23543,23561,23640,23670,23817,23823,24173,24393,24474,24495,27468,27469,27562,28042,28183,28216,28219,28683,28728,28742,28802	tra-SR-A1tra-SR-A2tra-SR-A3ONT_3-6_female	1	125.0,265.0,165.0,0.0	2000	2000	1	1(B)
725	4	156,620,157,0	933	4	LOC101891078	NA	0	1	1	0.445424356241278	0.449911979636899	0.448217246675702	0.452413954138101	0.412672444021028	0.542365633952797	0.406474595930223	0.53325208141001	42.0924646634192	46.151041092	1.834	0.937	0.063	1500	1000	3297,3733,4221,4340	tra-SR-A1tra-SR-A2tra-SR-A3ONT_3-6_female	1	156.0,620.0,157.0,0.0	1500	1500	1	1(B)
727	4	2,6,6,0	14	9	LOC101898948	NA	0	10111000	10111000	0.196722462720514	0.183796567339673	0.241174854077855	0.267634040016236	0.0643180655991433	0.64174613017944	0.0346427758128087	0.54180431501758	76.7861136720486	10.450534158	1.194	0.9305	0.0695	2000	1000	227801,227917,227980,228015,228071,228082,228283,228286,228421	tra-SR-A1tra-SR-A2tra-SR-A3ONT_3-6_female	1	2.0,6.0,6.0,0.0	2000	2000	1	1(B)
728	4	46,11,24,0	81	8	LOC101897573	NA	0	1e+06	1100000	0.677546923611864	0.656287425112401	0.560412844853789	0.518876867864447	0.285435763373301	0.753345618449881	0.283843853758874	0.75080455596426	24.8954958370272	11.487280121	3.044	0.4535	0.5465	1500	1000	242916,242985,243201,243300,243444,243480,243668,243693	tra-SR-A1tra-SR-A2tra-SR-A3ONT_3-6_female	1	46.0,11.0,24.0,0.0	1500	1500	1	1(B)
730	4	20,22,44,0	86	12	LOC101897747	NA	1e+09	11011110000	11011110000	0.720413436408905	0.735705915316661	0.72096589943895	0.717636029027824	0.618531566879199	0.80290272515894	0.626981333053365	0.807778864874958	157.522002912046	11.596703341	1.045	0	1	1500	1000	244453,265090,265110,265126,304144,304216,304218,304277,331706,331814,331865,332281	tra-SR-A1tra-SR-A2tra-SR-A3ONT_3-6_female	1	20.0,22.0,44.0,0.0	1500	1500	1	1(B)
731	4	646,741,567,0	1954	9	LOC101898429	NA	0	11111111	11111111	0.655035915349486	0.655080228034416	0.650196621112654	0.64017983415954	0.583120729700439	0.675258139096544	0.584382889123056	0.67637322943479	22.4482934600784	100.097087747	6.462	0	1	1500	1000	346454,346538,346610,346769,346805,346826,346931,347025,347304	tra-SR-A1tra-SR-A2tra-SR-A3ONT_3-6_female	1	646.0,741.0,567.0,0.0	1500	1500	1	1(B)
732	4	467,1077,448,0	1992	23	LOC101898257	NA	0	11110000000011110400	11111100111111110656	0.622174378806012	0.466471199936525	0.513928574959808	0.531296352422435	0.443549014819296	0.63570192068175	0.443840547563965	0.635893242536853	143.439542769855	496.349958524	13.037	0.467	0.533	4500	1000	342933,342938,342975,343053,343089,343107,343137,343249,343314,343440,343491,343542,343566,343581,343617,343674,343704,343731,343788,343947,343983,343989,344324	tra-SR-A1tra-SR-A2tra-SR-A3ONT_3-6_female	1	467.0,1077.0,448.0,0.0	4500	4500	1	1(B)
733	4	1482,1042,1401,0	3925	6	LOC101897911	NA	0	1100	1100	0.492777969359645	0.492747043197078	0.492766438945867	0.495689165750295	0.395744645485196	0.60131528281366	0.39540001343176	0.600899821404271	364.232732893237	1562.494691894	22.98	0.656333333333333	0.343666666666667	10000	1000	335045,335079,335384,335410,335783,335804	tra-SR-A1tra-SR-A2tra-SR-A3ONT_3-6_female	1	1482.0,1042.0,1401.0,0.0	10000	10000	1	1(B)
734	4	103,209,98,0	410	12	LOC101897223	NA	0	1110111111	1110111111	0.591378765130584	0.577865224173259	0.583304582434099	0.582500906725925	0.520366888195369	0.63500266271614	0.527459435166709	0.638526470390595	160.377314254414	28.1875948	1.191	0.01	0.99	1500	1000	155368,155465,155558,155585,155687,155704,155852,155882,155924,156158,156296,164933	tra-SR-A1tra-SR-A2tra-SR-A3ONT_3-6_female	1	103.0,209.0,98.0,0.0	1500	1500	1	1(B)
735	4	72,104,232,0	408	11	LOC101898778	NA	0	1e+09	1000111111	0.33990012178226	0.731602641296077	0.552036668271085	0.535305155975635	0.302032160908073	0.766275812913908	0.301988519718363	0.766201972679903	363.772649475182	180.111688389	23.914	0.5	0.5	10000	1000	209399,209512,209536,214724,214772,215074,215137,215143,215173,215213,215214	tra-SR-A1tra-SR-A2tra-SR-A3ONT_3-6_female	1	72.0,104.0,232.0,0.0	10000	10000	1	1(B)
736	4	13,27,20,0	60	24	LOC101898603	NA	10	1.11101111100111e+22	1.11100111100111e+22	0.757968376791192	0.726677130540097	0.73079520594946	0.727978864967472	0.595392405835617	0.845306170825595	0.593746580930095	0.842086802575121	82.5700104728716	11.726184847	1.12	0	1	1500	1000	95893,95909,96300,96309,96354,96360,98382,98538,98553,98596,98613,98772,99188,99619,99640,99657,99893,99899,99986,139030,139073,139095,139152,139215	tra-SR-A1tra-SR-A2tra-SR-A3ONT_3-6_female	1	13.0,27.0,20.0,0.0	1500	1500	1	1(B)
737	4	3770,2288,2037,0	8095	12	LOC101897046	NA	0	1e+06	1011100100	0.59092006785405	0.592568997542783	0.499530002757744	0.50094088834435	0.321400964078042	0.679753415683471	0.320951267906875	0.67914778813276	19.0384614210598	543.396473443	71.395	0.5	0.5	1500	1000	144012,144103,144582,149051,149185,149264,149406,149870,149909,150740,150743,150891	tra-SR-A1tra-SR-A2tra-SR-A3ONT_3-6_female	1	3770.0,2288.0,2037.0,0.0	1500	1500	1	1(B)
739	4	1,6,6,0	13	6	LOC101891553	NA	1001	10010	10000	0.191688077881521	0.179170728336175	0.203645209906641	0.217854059603434	0.0583772858464357	0.434946634818995	0.0481977968898566	0.416508789827759	52.6859523475331	9.296929987	1.19	0.9925	0.0075	1500	1000	39196,39221,39367,59566,59627,59814	tra-SR-A1tra-SR-A2tra-SR-A3ONT_3-6_female	1	1.0,6.0,6.0,0.0	1500	1500	1	1(B)
741	4	5,33,22,0	60	4	LOC101891204	NA	0	10	10	0.70667563744133	0.709997119942056	0.676353409977321	0.599735331640032	0.221546818402377	0.798095805821227	0.223028219368011	0.799798800856621	21.077217126576	10.700664162	8.111	0.2505	0.7495	1500	1000	19864,23254,23544,23804	tra-SR-A1tra-SR-A2tra-SR-A3ONT_3-6_female	1	5.0,33.0,22.0,0.0	1500	1500	1	1(B)
742	4	24,7,11,0	42	3	LOC101887945	NA	0	1	1	0.262713581371867	0.268615679374495	0.260668204824813	0.263936490880225	0.141932597562979	0.411797296093987	0.130831375862251	0.394434501185121	202.151039932167	9.865786968	1.022	0.9965	0.0035	1500	1000	323989,324009,324398	tra-SR-A1tra-SR-A2tra-SR-A3ONT_3-6_female	1	24.0,7.0,11.0,0.0	1500	1500	1	1(B)
743	4	55,115,49,0	219	8	LOC101901406	NA	1000	10010	10010	0.649601685768566	0.649399531820492	0.532138245146754	0.518198435813451	0.334822337654593	0.698159578309366	0.333723754832928	0.697190704414626	20.2012591344218	16.781365769	10.92	0.4985	0.5015	1500	1000	465559,465625,465709,492823,492845,495631,496591,496600	tra-SR-A1tra-SR-A2tra-SR-A3ONT_3-6_female	1	55.0,115.0,49.0,0.0	1500	1500	1	1(B)
744	4	366,377,405,0	1148	5	LOC101901569	NA	0	111	111	0.535110486930708	0.53320466336628	0.532345759465242	0.531722971200251	0.497804511604106	0.562457130205964	0.497304030674775	0.561281363386926	500	54.319187698	1.007	0.034	0.966	1500	1000	542111,543044,543245,543548,543557	tra-SR-A1tra-SR-A2tra-SR-A3ONT_3-6_female	1	366.0,377.0,405.0,0.0	1500	1500	1	1(B)
745	4	12,12,15,0	39	2	LOC109611880	NA	1	1	1	0.597536808051103	0.606174441569045	0.569224885417435	0.566162767605301	0.370312645653147	0.725176567109009	0.395103302358567	0.733567781997655	135.102777987228	9.436457757	1.139	0.2285	0.7715	1500	1000	65373,65883	tra-SR-A1tra-SR-A2tra-SR-A3ONT_3-6_female	1	12.0,12.0,15.0,0.0	1500	1500	1	1(B)
746	4	5392,6025,2586,0	14003	10	LOC101901737	NA	1e+08	100000001	100000111	0.542387647836379	0.544202984852909	0.541928304296469	0.522910153436078	0.451798970106924	0.554861543463514	0.451549007164639	0.554493075926044	19.273155342837	949.424723714	23.608	0.25	0.75	1500	1000	548996,553723,554031,554223,554247,554265,554382,554415,554439,555041	tra-SR-A1tra-SR-A2tra-SR-A3ONT_3-6_female	1	5392.0,6025.0,2586.0,0.0	1500	1500	1	1(B)
748	4	73,106,72,0	251	4	LOC101900598	NA	10	0	0	0.43702698584099	0.44501435043691	0.456516217606332	0.463438947454607	0.379904167905515	0.573903876013611	0.370854919417904	0.55951182844553	116.128533030599	17.857743845	1.023	0.7715	0.2285	1500	1000	345915,346677,352928,352983	tra-SR-A1tra-SR-A2tra-SR-A3ONT_3-6_female	1	73.0,106.0,72.0,0.0	1500	1500	1	1(B)
749	4	1694,555,1607,0	3856	14	LOC101899114	NA	10000000010000	1000000000001	1000000000001	0.182360689623407	0.182551845800394	0.184950228015163	0.34103337811228	0.170541050309334	0.824694565959277	0.170258722136644	0.824151151402592	19.0194462056093	207.721379254	121.272	0.75	0.25	1500	1000	40069,40305,40465,42395,42485,43494,43558,43872,44147,44379,87241,109365,109811,115815	tra-SR-A1tra-SR-A2tra-SR-A3ONT_3-6_female	1	1694.0,555.0,1607.0,0.0	1500	1500	1	1(B)
751	4	99,207,111,0	417	8	LOC101900781	NA	0	0	100	0.571567827438975	0.570266376612977	0.504571042304276	0.49912657147091	0.390516942518596	0.606059610491543	0.389648044201992	0.605531179310696	21.5677729336701	24.530931324	7.269	0.4965	0.5035	1500	1000	391973,391975,411543,411580,411589,419704,451346,365212	tra-SR-A1tra-SR-A2tra-SR-A3ONT_3-6_female	1	99.0,207.0,111.0,0.0	1500	1500	1	1(B)
752	4	25,56,15,0	96	2	LOC101900421	NA	0	0	0	0.703346327487407	0.700853495299258	0.704093910913445	0.703346327487409	0.611205759671346	0.793406398021345	0.617130811943228	0.796598138984073	270.937056589907	11.145299345	1.042	0	1	1500	1000	360352,362044	tra-SR-A1tra-SR-A2tra-SR-A3ONT_3-6_female	1	25.0,56.0,15.0,0.0	1500	1500	1	1(B)
753	4	3630,6634,3404,0	13668	5	LOC101900076	NA	1	0	101	0.635927359299913	0.635974598763932	0.496907182761381	0.500047280759784	0.357402293930864	0.642660310884992	0.357450045346602	0.642683651752524	359.336640212869	5853.482977195	91.969	0.5	0.5	10000	1000	157708,168423,168947,169014,138838	tra-SR-A1tra-SR-A2tra-SR-A3ONT_3-6_female	1	3630.0,6634.0,3404.0,0.0	10000	10000	1	1(B)
754	4	36,65,36,0	137	7	LOC105261531	NA	0	1011	1111	0.415621189464419	0.435883181742941	0.476299452710149	0.493646550030395	0.360148073349121	0.65990931542358	0.361859953335535	0.660840631848705	28.3088399618708	14.699510116	3.558	0.587	0.413	1500	1000	169778,169790,170100,170191,170456,174133,174143	tra-SR-A1tra-SR-A2tra-SR-A3ONT_3-6_female	1	36.0,65.0,36.0,0.0	1500	1500	1	1(B)
755	4	7,6,3,0	16	11	LOC101895975	NA	100000011	100000011	100111111	0.818121467408125	0.842244469024878	0.54601767491477	0.534561212605962	0.116317175248495	0.946728206720616	0.122700495688737	0.952046369919602	43.7482608318421	10.76839041	2.319	0.48725	0.51275	2000	1000	78638,78643,78706,79202,79237,79518,79526,79554,79562,79647,79659	tra-SR-A1tra-SR-A2tra-SR-A3ONT_3-6_female	1	7.0,6.0,3.0,0.0	2000	2000	1	1(B)
756	4	37,105,28,0	170	2	LOC101897704	NA	0	1	1	0.471996484966279	0.474873956772917	0.477075132414697	0.478412850495686	0.410274945667673	0.554078148001188	0.410721966516561	0.554360177062539	428.551109309816	13.478111521	1.008	0.721	0.279	1500	1000	5188,25104	tra-SR-A1tra-SR-A2tra-SR-A3ONT_3-6_female	1	37.0,105.0,28.0,0.0	1500	1500	1	1(B)
760	4	26,54,13,0	93	7	LOC101897764	NA	11	10011	10011	0.706109226845325	0.714203796053481	0.701708892978425	0.699353121147145	0.600176382415117	0.786129950961668	0.606869810635198	0.790042089235376	426.772433332372	12.472538005	1.027	0	1	1500	1000	2747,81184,81316,81323,82042,82218,82357	tra-SR-A1tra-SR-A2tra-SR-A3ONT_3-6_female	1	26.0,54.0,13.0,0.0	1500	1500	1	1(B)
761	4	4,23,25,0	52	24	LOC101898208	NA	1.00101011e+23	1.00011111010011e+22	1.01011110011101e+22	0.757240311114028	0.754385703728853	0.747288257547528	0.733564674447028	0.515563729264186	0.860522705444154	0.561182656641599	0.880371064139676	105.296568733431	15.937445343	1.172	0.0198333333333333	0.980166666666667	2500	1000	101765,102094,102107,102130,102753,103029,103902,104108,104241,105203,105651,105972,106380,106407,106655,106662,106899,106900,106998,107175,107193,107223,107499,107523	tra-SR-A1tra-SR-A2tra-SR-A3ONT_3-6_female	1	4.0,23.0,25.0,0.0	2500	2500	1	1(B)
762	4	7,29,16,0	52	10	LOC101898032	NA	1100110011	1100	100110011	0.733610616566432	0.193818925319196	0.50960497068107	0.463984030408021	0.114691928697062	0.830044814824262	0.106800042175357	0.818322505372268	19.9287413493777	10.464622881	11.902	0.5	0.5	1500	1000	89297,89488,89635,89641,89771,89809,89926,90010,90444,90453	tra-SR-A1tra-SR-A2tra-SR-A3ONT_3-6_female	1	7.0,29.0,16.0,0.0	1500	1500	1	1(B)
764	4	29,56,51,0	136	25	LOC101894664	NA	1.01111000001e+23	100110001	1.10001000000001e+22	0.242735719667552	0.823112136743709	0.490801624380481	0.495256811420715	0.0807772891569124	0.903549545712224	0.0801598570969693	0.902941379927214	39.3969438862853	20.465553083	26.991	0.5	0.5	2000	1000	32788,33497,36332,36386,36680,36782,36842,37301,37565,37586,37601,37673,38635,38647,38734,38737,39109,39262,39327,39352,39373,39859,40282,40363,40577	tra-SR-A1tra-SR-A2tra-SR-A3ONT_3-6_female	1	29.0,56.0,51.0,0.0	2000	2000	1	1(B)
765	4	13,14,16,0	43	9	LOC101895613	NA	1.11e+08	1	11001	0.0915206508039793	0.0883005482678306	0.477117631927987	0.48853437174251	0.029800947267911	0.953894685989473	0.0219526388606899	0.944887222847511	19.1696241886624	10.387018114	26.792	0.5	0.5	1500	1000	15970,15972,16087,16101,16433,16961,17276,17279,18660	tra-SR-A1tra-SR-A2tra-SR-A3ONT_3-6_female	1	13.0,14.0,16.0,0.0	1500	1500	1	1(B)
767	4	13,4,33,0	50	4	LOC101895961	NA	0	101	101	0.278743381076371	0.275771196653863	0.284915172362805	0.28695381166189	0.170686768060456	0.423145294164094	0.165700953932722	0.416025909143438	155.965092620486	10.483809853	1.115	0.9965	0.0035	1500	1000	48420,48783,50761,50779	tra-SR-A1tra-SR-A2tra-SR-A3ONT_3-6_female	1	13.0,4.0,33.0,0.0	1500	1500	1	1(B)
768	4	37,74,18,0	129	4	LOC101895151	NA	0	111	111	0.593218401898502	0.597272022870692	0.588892029390441	0.583579325782961	0.463771549082748	0.672026330100499	0.473852432134677	0.67738724221651	89.2167502184466	13.554312469	1.159	0.069	0.931	1500	1000	55751,55964,55976,56027	tra-SR-A1tra-SR-A2tra-SR-A3ONT_3-6_female	1	37.0,74.0,18.0,0.0	1500	1500	1	1(B)
769	4	122,144,76,0	342	3	LOC101894821	NA	101	10	10	0.119539162475886	0.118407964091638	0.123828192248837	0.207874013460549	0.0882663095223682	0.634840249927695	0.084214133972703	0.627935882092794	364.350713010672	111.152654987	12.696	0.818333333333333	0.181666666666667	10000	1000	44379,44427,45677	tra-SR-A1tra-SR-A2tra-SR-A3ONT_3-6_female	1	122.0,144.0,76.0,0.0	10000	10000	1	1(B)
771	4	19780,24379,17413,0	61572	6	LOC101887979	NA	1111	111	10111	0.999964600070667	1.00003949211957	0.886902536097616	0.777438395402692	0.340929712557697	0.999997389566668	0.341737850219865	0.999999999675893	299.016725934	18405.643019942	858.295	0.25	0.75	8500	1000	11085,11150,11168,11354,11532,11694	tra-SR-A1tra-SR-A2tra-SR-A3ONT_3-6_female	1	19780.0,24379.0,17413.0,0.0	8500	8500	1	1(B)
772	4	178,57,215,0	450	5	LOC101888497	NA	100	100	100	0.997189640350894	0.999665281266647	0.998697434171877	0.997189640350895	0.986681859821795	0.999981233670422	0.989532279097237	0.999994835925943	30.0238792500448	23.078731438	1.835	0	1	1500	1000	86873,86930,87065,87437,87542	tra-SR-A1tra-SR-A2tra-SR-A3ONT_3-6_female	1	178.0,57.0,215.0,0.0	1500	1500	1	1(B)
773	4	36,47,53,0	136	14	LOC105262197	NA	100011111111	1.11e+08	100111011111	0.977424082238129	0.977880346755901	0.59997147758309	0.55618995728767	0.0594374742024498	0.994602393181903	0.0689927047279004	0.997932478671859	239.612729289251	50.770756525	62.758	0.5	0.5	7000	1000	40769,40784,40979,41309,41555,41567,41623,41642,41659,41730,41881,41908,42026,42111	tra-SR-A1tra-SR-A2tra-SR-A3ONT_3-6_female	1	36.0,47.0,53.0,0.0	7000	7000	1	1(B)
774	4	13,71,56,0	140	39	LOC101888150	NA	1.11101111000001e+37	1.000000111e+33	1.000011111e+33	0.0377207113964305	0.897777248034957	0.274171990631924	0.437722909283293	0.0168995696629761	0.940347672120658	0.0143714950666621	0.937370314443538	79.5835738185893	33.973505216	24.241	0.610125	0.389875	3000	1000	20935,21073,21240,21652,22472,22886,23422,31675,32578,35337,35370,35379,35610,35655,35838,35982,36582,36585,36714,37416,37617,37620,37761,37965,37986,38184,38262,38298,38325,38358,38574,38583,39177,39234,39264,39735,39738,40769,40784	tra-SR-A1tra-SR-A2tra-SR-A3ONT_3-6_female	1	13.0,71.0,56.0,0.0	3000	3000	1	1(B)
775	4	36,51,63,0	150	8	LOC101890065	NA	0	1101111	1101111	0.349595683633606	0.355587845811486	0.365397797741858	0.393407086413836	0.282455683504857	0.620911341434816	0.277616727536309	0.610520378446252	25.8696747002142	14.943985152	4.362	0.8475	0.1525	1500	1000	2895,3078,3462,3501,3668,3686,3710,3767	tra-SR-A1tra-SR-A2tra-SR-A3ONT_3-6_female	1	36.0,51.0,63.0,0.0	1500	1500	1	1(B)
776	4	314,417,229,0	960	8	LOC101893563	NA	1e+07	1100111	1100111	0.592021403883936	0.586065294699966	0.590140857820898	0.590398211673416	0.557786529661078	0.622380153640182	0.557731576711258	0.622373872516112	500	48.463738965	1.006	0	1	1500	1000	43401,44759,45069,45716,46353,56943,67657,67784	tra-SR-A1tra-SR-A2tra-SR-A3ONT_3-6_female	1	314.0,417.0,229.0,0.0	1500	1500	1	1(B)
778	4	61,273,11,0	345	3	LOC101894618	NA	0	1	1	0.148837308536548	0.142559802313132	0.14828036327997	0.148837308536548	0.113611021010311	0.188140762342589	0.111668447432876	0.185035608270625	500	18.590951193	1.023	1	0	1500	1000	38705,44973,45219	tra-SR-A1tra-SR-A2tra-SR-A3ONT_3-6_female	1	61.0,273.0,11.0,0.0	1500	1500	1	1(B)
779	4	206,372,309,0	887	17	LOC101894351	NA	0	100011111110000	100011001110011	0.55215350982493	0.547184679589165	0.52216824526557	0.506260323653599	0.420776581093398	0.575025306522737	0.424948020816405	0.578766830527146	100.80441848454	118.799854755	2.981	0.42425	0.57575	3000	1000	1302,1332,1708,1711,25867,25915,26107,26206,26851,26935,27271,31434,31542,31979,31985,32168,32170	tra-SR-A1tra-SR-A2tra-SR-A3ONT_3-6_female	1	206.0,372.0,309.0,0.0	3000	3000	1	1(B)
780	4	610,360,379,0	1349	7	LOC101894887	NA	0	1111	1111	0.374961445295511	0.375198101879683	0.380753896737544	0.43351659668515	0.351870047847608	0.624968580778489	0.351619873531897	0.624614518234819	19.3468597697561	68.620217027	20.727	0.75	0.25	1500	1000	55484,55505,55556,57194,58251,63059,64518	tra-SR-A1tra-SR-A2tra-SR-A3ONT_3-6_female	1	610.0,360.0,379.0,0.0	1500	1500	1	1(B)
781	4	29,100,95,0	224	41	LOC101901428	NA	1.11100000010011e+34	1.1100110111e+39	1.1100111111011e+39	0.738233307844388	0.740353125588983	0.696785330514226	0.600692861539749	0.210613884539442	0.803731587085386	0.212085065455609	0.805062921759914	80.5949975876103	46.283922972	19.031	0.25	0.75	3000	1000	150599,169684,169691,169862,169937,170098,171911,171985,172034,172571,172763,172870,172933,172990,173008,173257,173569,173590,173648,175317,175332,175392,175605,175701,175842,175890,175992,176004,176382,176392,176544,176547,176613,176928,176946,177033,177469,177591,177636,177723,178038	tra-SR-A1tra-SR-A2tra-SR-A3ONT_3-6_female	1	29.0,100.0,95.0,0.0	3000	3000	1	1(B)
783	4	45,39,42,0	126	4	LOC101890270	NA	0	110	110	0.748929480284495	0.748152176034541	0.750101043766127	0.748929480284495	0.667973524167918	0.81980383738871	0.671415520918143	0.822129341774979	260.900254729133	14.174735585	1.033	0	1	1500	1000	48083,48109,48122,48186	tra-SR-A1tra-SR-A2tra-SR-A3ONT_3-6_female	1	45.0,39.0,42.0,0.0	1500	1500	1	1(B)
785	4	77,53,23,0	153	4	LOC101891133	NA	1000	111	111	0.175057909319883	0.171051236032459	0.172664506955651	0.175057909319883	0.120690996022222	0.241070769461039	0.118957583176334	0.238315265541769	373.874523816295	16.361844818	1.013	1	0	1500	1000	68014,68032,68050,68074	tra-SR-A1tra-SR-A2tra-SR-A3ONT_3-6_female	1	77.0,53.0,23.0,0.0	1500	1500	1	1(B)
786	4	2,4,6,0	12	9	LOC101891482	NA	1100101	1101111	1101101	0.924932856343439	0.955594822580536	0.906466048261059	0.715657623223344	0.04016813319234	0.997874176040697	0.0500698912918384	0.999255459903305	19.5122108282437	8.60736175	12.338	0.25	0.75	1500	1000	75800,75808,75971,76382,76663,76664,76741,76810,76843	tra-SR-A1tra-SR-A2tra-SR-A3ONT_3-6_female	1	2.0,4.0,6.0,0.0	1500	1500	1	1(B)
787	4	23,13,25,0	61	17	LOC101890613	NA	1001	110000010111100	110011100111100	0.771486785693085	0.756899007326893	0.525462234356359	0.495618043281302	0.145200878288975	0.831748505128879	0.157109057105866	0.839249757330354	19.7983266106639	11.790214575	12.619	0.5	0.5	1500	1000	30973,30985,31165,31168,31201,31219,31910,32115,32161,32196,32344,32358,32388,32394,32730,33704,33786	tra-SR-A1tra-SR-A2tra-SR-A3ONT_3-6_female	1	23.0,13.0,25.0,0.0	1500	1500	1	1(B)
788	4	42,83,32,0	157	7	LOC101890785	NA	0	1	1	0.670995319823105	0.678301553186341	0.671943946017453	0.67014917935919	0.59739247122578	0.739399814682912	0.599058010398972	0.740197589857632	365.374917341455	14.84889283	1.035	0	1	1500	1000	44154,45365,47410,47425,52054,52057,52500	tra-SR-A1tra-SR-A2tra-SR-A3ONT_3-6_female	1	42.0,83.0,32.0,0.0	1500	1500	1	1(B)
789	4	54,107,90,0	251	13	LOC101888784	NA	0	10000001000	11011101001	0.757241623912763	0.757597299577668	0.53266241466467	0.514470478805744	0.212324754270722	0.801494810690993	0.219555274714618	0.807744055570119	19.2539401425849	19.955996416	24.31	0.5	0.5	1500	1000	42302,108153,116998,117825,118420,118612,118783,118873,119437,119440,119596,119701,119820	tra-SR-A1tra-SR-A2tra-SR-A3ONT_3-6_female	1	54.0,107.0,90.0,0.0	1500	1500	1	1(B)
791	4	1306,6767,5,0	8078	4	LOC101896308	NA	0	0	100	0.608447516534932	0.608530669374861	0.487424111134198	0.434689911913332	0.148165550592851	0.617312953198587	0.147504980574654	0.616615729990616	359.269583403008	2817.142455757	104.708	0.5	0.5	10000	1000	16704,17047,17403,17406	tra-SR-A1tra-SR-A2tra-SR-A3ONT_3-6_female	1	1306.0,6767.0,5.0,0.0	10000	10000	1	1(B)
793	4	10,10,15,0	35	7	LOC101900797	NA	10100	10100	10100	0.881837695234495	0.911469684954917	0.891200585736443	0.880507070829828	0.754942691210125	0.951496068561302	0.780552488355021	0.962564843481931	106.720349852386	9.83816908	1.086	0	1	1500	1000	36582,37122,41322,42016,42035,42134,42568	tra-SR-A1tra-SR-A2tra-SR-A3ONT_3-6_female	1	10.0,10.0,15.0,0.0	1500	1500	1	1(B)
794	4	184,226,8,0	418	13	LOC101898579	NA	2e+07	10000010011	10000010011	0.370528973358585	0.378645056998645	0.394232616272146	0.44315520178573	0.336614532189655	0.656042339374714	0.332571466509159	0.649991545956723	19.9100547654154	28.338587435	12.672	0.75	0.25	1500	1000	254886,254895,255021,255041,260903,261077,261102,261128,261651,266501,266504,266555,267103	tra-SR-A1tra-SR-A2tra-SR-A3ONT_3-6_female	1	184.0,226.0,8.0,0.0	1500	1500	1	1(B)
795	4	100,92,34,0	226	19	LOC101899506	NA	1000000000101100	11000100011110012	10010100011110000	0.796812549732045	0.807512200053345	0.800813914427969	0.799717396933675	0.745370756713389	0.851351293902527	0.744444928147539	0.850437765181769	339.628898884721	20.812137772	1.02	0	1	1500	1000	24655,24706,58305,58312,58353,58436,58439,58516,58580,58583,58622,67141,122697,122732,122821,122964,122988,123183,123421	tra-SR-A1tra-SR-A2tra-SR-A3ONT_3-6_female	1	100.0,92.0,34.0,0.0	1500	1500	1	1(B)
796	4	123,310,2,0	435	12	LOC101898405	NA	0	100011	11100011	0.241870508549251	0.242496191093524	0.311043868707782	0.315806742659276	0.205030473553379	0.434960976353736	0.201275542661979	0.430457581162384	20.8665163096226	30.934429712	8.481	1	0	1500	1000	229126,229200,229209,229257,230355,230401,230419,234515,234613,234638,237409,237498	tra-SR-A1tra-SR-A2tra-SR-A3ONT_3-6_female	1	123.0,310.0,2.0,0.0	1500	1500	1	1(B)
797	4	275,68,218,0	561	4	LOC101899832	NA	0	11	11	0.226263114666573	0.226359966907012	0.233938360948745	0.344839695491414	0.195953874755797	0.72382905411177	0.193574109906597	0.719687555369309	19.1471678504625	29.176658946	32.59	0.75	0.25	1500	1000	199234,199487,199772,199926	tra-SR-A1tra-SR-A2tra-SR-A3ONT_3-6_female	1	275.0,68.0,218.0,0.0	1500	1500	1	1(B)
798	4	36,103,55,0	194	33	LOC101898918	NA	1.1011110001011e+30	1e+31	1.010110000001e+31	0.278396388321387	0.299577210020258	0.302659467953939	0.303587938006702	0.225133220812593	0.389131337388476	0.219730637742216	0.383078826044512	119.458590153288	27.335166428	1.132	1	0	2000	1000	285386,285496,681637,681823,681856,681904,681913,682078,682360,803984,804134,804176,804263,804278,804365,804494,804788,804911,804940,805228,805241,805445,805930,806219,806681,807131,807135,807947,808107,808157,808404,808445,808682	tra-SR-A1tra-SR-A2tra-SR-A3ONT_3-6_female	1	36.0,103.0,55.0,0.0	2000	2000	1	1(B)
799	4	12,65,17,0	94	6	LOC101899331	NA	11	1100	1100	0.277931252630419	0.283577048063343	0.306192541290408	0.39058711114435	0.194824593581436	0.764706697538676	0.193394826744792	0.762348251506705	20.2558499045659	11.265172715	10.368	0.75	0.25	1500	1000	857169,857187,857348,864412,864961,865064	tra-SR-A1tra-SR-A2tra-SR-A3ONT_3-6_female	1	12.0,65.0,17.0,0.0	1500	1500	1	1(B)
800	4	344,574,257,0	1175	22	LOC101897717	NA	100	1.10111110011101e+20	1.10111111011101e+20	0.388294777835928	0.3929587381373	0.400777174499779	0.446335010011452	0.366025955706794	0.622112169731813	0.363978474761474	0.619402910029052	19.5245098469259	83.497316109	16.722	0.75	0.25	1500	1000	176801,176811,176856,176955,176979,177054,177232,187957,188294,188500,188503,188551,188600,188737,188740,190495,190717,190741,190888,190921,191037,191074	tra-SR-A1tra-SR-A2tra-SR-A3ONT_3-6_female	1	344.0,574.0,257.0,0.0	1500	1500	1	1(B)
802	4	107,146,82,0	335	10	LOC101899661	NA	1e+09	100110	100110	0.40886103052741	0.412378833920637	0.441771055781686	0.47387320871695	0.364704780516884	0.624907188673433	0.362960775909307	0.623292270152245	46.9638229161569	30.060236235	3.417	0.639	0.361	2000	1000	196735,197168,197192,197210,197372,197405,197670,198021,198386,198401	tra-SR-A1tra-SR-A2tra-SR-A3ONT_3-6_female	1	107.0,146.0,82.0,0.0	2000	2000	1	1(B)
803	4	512,1267,440,0	2219	11	LOC101898053	NA	0	10110011	10110011	0.634212119540361	0.632576863479262	0.606539717251841	0.5567040409569	0.36402523290286	0.653516755989487	0.363274009275558	0.65206421021066	19.2356164639671	145.69499038	25.548	0.25	0.75	1500	1000	203575,203930,204175,204199,205529,205592,205601,205814,205859,205862,207017	tra-SR-A1tra-SR-A2tra-SR-A3ONT_3-6_female	1	512.0,1267.0,440.0,0.0	1500	1500	1	1(B)
804	4	354,793,291,0	1438	9	LOC101898232	NA	10000	110111	110111	0.658042149456658	0.65312471807479	0.639370543004338	0.583322609165199	0.374358810507308	0.678243706956427	0.374362327969742	0.678243907108049	80.0108710968051	139.378813816	24.592	0.25	0.75	3000	1000	208608,208700,208782,208836,209082,217051,217212,217260,217606	tra-SR-A1tra-SR-A2tra-SR-A3ONT_3-6_female	1	354.0,793.0,291.0,0.0	3000	3000	1	1(B)
805	4	3,10,8,0	21	3	LOC101897536	NA	110	0	0	0.0992806763126108	0.0641460689570623	0.0922328244369348	0.10322825644797	0.022723502680815	0.244375661755632	0.0139310981308565	0.218738952782593	69.7352913657784	8.750413122	1.069	1	0	1500	1000	40239,41337,41441	tra-SR-A1tra-SR-A2tra-SR-A3ONT_3-6_female	1	3.0,10.0,8.0,0.0	1500	1500	1	1(B)
811	4	2,12,1,0	15	5	LOC109611713	NA	11111	0	0	0.0288058863109881	0.00362980492430975	0.00900331664695132	0.0288058863109881	0.000237298630031065	0.166788296115254	0.000109026322063295	0.121258444505285	27.2269614781247	9.059456312	3.76	1	0	1500	1000	15989,16591,16833,16869,16876	tra-SR-A1tra-SR-A2tra-SR-A3ONT_3-6_female	1	2.0,12.0,1.0,0.0	1500	1500	1	1(B)
812	4	40,104,43,0	187	3	LOC101889289	NA	11	1	11	0.515465191113	0.498783907698495	0.497058831680804	0.497360024587108	0.418778575330493	0.579010191430758	0.421570922922447	0.581460279258759	500	14.461680913	1.013	0.536	0.464	1500	1000	38530,53356,69517	tra-SR-A1tra-SR-A2tra-SR-A3ONT_3-6_female	1	40.0,104.0,43.0,0.0	1500	1500	1	1(B)
814	4	111,223,79,0	413	16	LOC101890872	NA	1100000000100000	1100011011110	1100011011110	0.292824411906776	0.291023106102409	0.29502300415316	0.384964069490442	0.177714884461606	0.774483510387841	0.175014245345608	0.770316849852895	39.5480198360767	37.756672757	21.394	0.75	0.25	2000	1000	462180,462391,462908,462958,463111,463198,463493,463502,463921,464217,464293,464352,464356,465785,466301,467146	tra-SR-A1tra-SR-A2tra-SR-A3ONT_3-6_female	1	111.0,223.0,79.0,0.0	2000	2000	1	1(B)
815	4	55,92,47,0	194	6	LOC101889912	NA	0	0	0	0.792663061993862	0.798630105488999	0.794267218883371	0.792663061993865	0.730710217429318	0.84698859688385	0.73712209059238	0.850702171526098	425.030406823912	16.100553729	1.005	0	1	1500	1000	147847,147857,147885,147901,154334,162232	tra-SR-A1tra-SR-A2tra-SR-A3ONT_3-6_female	1	55.0,92.0,47.0,0.0	1500	1500	1	1(B)
816	4	189,166,216,0	571	7	LOC101890527	NA	0	111111	111111	0.56034865103402	0.554300051421291	0.550288654567314	0.546298047766067	0.465368453888451	0.594189398216944	0.482707949594187	0.604626623077636	176.2101546587	30.567591039	1.105	0.068	0.932	1500	1000	349762,349995,350266,350356,365872,365935,366403	tra-SR-A1tra-SR-A2tra-SR-A3ONT_3-6_female	1	189.0,166.0,216.0,0.0	1500	1500	1	1(B)
817	4	26,30,36,0	92	27	LOC101890183	NA	1.001000110001e+18	1.00001100011011e+25	1.01001101011011e+25	0.787879840457151	0.790941730693036	0.776864448886782	0.772389199735877	0.648106391112529	0.875674022850191	0.6587627217217	0.883342790010635	199.435348684819	27.199363785	2.311	0	1	3500	1000	215123,215209,215213,215253,215302,215661,215749,215777,216301,216329,217181,277297,277308,277339,278179,289168,289192,289356,290068,294218,294757,294772,295063,295088,295106,295127,295179	tra-SR-A1tra-SR-A2tra-SR-A3ONT_3-6_female	1	26.0,30.0,36.0,0.0	3500	3500	1	1(B)
819	4	253,992,159,0	1404	3	LOC101891571	NA	0	11	1	0.453323452999479	0.452923889154484	0.500472001683543	0.499512412835917	0.431868428913942	0.566893534376414	0.433254805550229	0.568018823460997	20.590804486861	61.996228407	9.557	0.5	0.5	1500	1000	644135,653060,653160	tra-SR-A1tra-SR-A2tra-SR-A3ONT_3-6_female	1	253.0,992.0,159.0,0.0	1500	1500	1	1(B)
820	4	166,205,58,0	429	13	LOC101892089	NA	0	101110001110	101110001110	0.687327831294702	0.688873568524098	0.683124624648237	0.656085520017477	0.383449866389406	0.728594883904735	0.390982810616218	0.733782574107275	85.7313653879644	50.539429066	5.433	0.102875	0.897125	3000	1000	559366,559395,559555,559762,559834,560223,574579,574690,597613,597861,597970,598080,598285	tra-SR-A1tra-SR-A2tra-SR-A3ONT_3-6_female	1	166.0,205.0,58.0,0.0	3000	3000	1	1(B)
825	4	20,27,27,0	74	5	LOC101891214	NA	1000	1001	1001	0.792463459855817	0.781801363357649	0.748893688948222	0.653018270905105	0.234876709628832	0.858927742640551	0.243441949857726	0.864254711760759	19.9903849680847	10.825409304	11.961	0.25	0.75	1500	1000	509950,510482,539635,540133,540151	tra-SR-A1tra-SR-A2tra-SR-A3ONT_3-6_female	1	20.0,27.0,27.0,0.0	1500	1500	1	1(B)
827	4	60,160,42,0	262	10	LOC101889743	NA	0	1.11e+08	1.11e+08	0.858998468940893	0.860534027104762	0.850244429905781	0.728798827628445	0.29767446060381	0.895292779323852	0.305649657174737	0.900916995047659	79.847691209317	32.982917898	27.704	0.25	0.75	3000	1000	118866,118960,119073,119287,119416,129251,129288,129669,129889,129890	tra-SR-A1tra-SR-A2tra-SR-A3ONT_3-6_female	1	60.0,160.0,42.0,0.0	3000	3000	1	1(B)
828	4	112,108,38,0	258	3	LOC101890698	NA	0	1	1	0.569547424257481	0.560767010000914	0.55678613310687	0.554291650356995	0.466145823484495	0.62963808257608	0.474935207108128	0.633940132377718	324.930595917796	17.027906767	1.017	0.091	0.909	1500	1000	417309,417674,409221	tra-SR-A1tra-SR-A2tra-SR-A3ONT_3-6_female	1	112.0,108.0,38.0,0.0	1500	1500	1	1(B)
829	4	106,111,78,0	295	6	LOC101892262	NA	1000	1	1	0.392095529787657	0.396123582383673	0.40364105040357	0.434237328568408	0.339585825617666	0.631599975496728	0.337964356143687	0.629367157710789	22.4758762053107	19.961781086	5.764	0.806	0.194	1500	1000	615270,615272,615560,615647,615929,616400	tra-SR-A1tra-SR-A2tra-SR-A3ONT_3-6_female	1	106.0,111.0,78.0,0.0	1500	1500	1	1(B)
830	4	4,18,4,0	26	8	LOC109611712	NA	1110111	1001011	1111011	0.846058071457935	0.874799793775023	0.579296697306264	0.541342556712275	0.0964072132818049	0.940938663860824	0.0999354923149456	0.943198091750767	19.7967882809861	9.128815516	11.663	0.496	0.504	1500	1000	17216,17251,17399,17421,17594,17853,17888,17915	tra-SR-A1tra-SR-A2tra-SR-A3ONT_3-6_female	1	4.0,18.0,4.0,0.0	1500	1500	1	1(B)
831	4	94,34,119,0	247	8	LOC101891743	NA	1	110	110	0.230976469394596	0.229798018685344	0.241548171471969	0.36411339736154	0.185333833206589	0.798139783328496	0.183268754576307	0.795259647361347	19.2603291771339	17.256850215	23.961	0.75	0.25	1500	1000	432514,432580,432702,432834,433320,433479,450358,450806	tra-SR-A1tra-SR-A2tra-SR-A3ONT_3-6_female	1	94.0,34.0,119.0,0.0	1500	1500	1	1(B)
832	4	53,60,42,0	155	6	LOC101895312	NA	1e+05	1100	1110	0.404940454155736	0.419706865522347	0.488077579063413	0.495274756741892	0.355702231471547	0.653827432646127	0.353718127230761	0.651280321458207	39.7970809426461	14.53926823	1.689	0.529	0.471	1500	1000	5039,5295,5598,5599,12062,12183	tra-SR-A1tra-SR-A2tra-SR-A3ONT_3-6_female	1	53.0,60.0,42.0,0.0	1500	1500	1	1(B)
833	4	89,245,88,0	422	14	LOC101890737	NA	0	100100001111	100101111111	0.411871582989888	0.417777940038882	0.439330110003305	0.471820065320246	0.374295561331768	0.612922619730296	0.372564476993717	0.610717229665453	23.038224837937	28.153862878	4.118	0.6655	0.3345	1500	1000	39054,39059,39739,43633,44089,46663,46799,49472,49487,49520,49918,50004,50015,50062	tra-SR-A1tra-SR-A2tra-SR-A3ONT_3-6_female	1	89.0,245.0,88.0,0.0	1500	1500	1	1(B)
834	4	143,195,152,0	490	14	LOC101891447	NA	1e+12	11110101	1000001111001	0.600883003746788	0.601644136630452	0.505440937260941	0.501382657321368	0.364386801492532	0.636688676904964	0.364387532573346	0.636704651049295	19.9372463737297	32.356542666	12.482	0.5	0.5	1500	1000	201329,201471,201670,202024,202150,202321,202633,202741,202759,202789,202873,203041,203158,203290	tra-SR-A1tra-SR-A2tra-SR-A3ONT_3-6_female	1	143.0,195.0,152.0,0.0	1500	1500	1	1(B)
836	4	1157,1018,946,0	3121	4	LOC101893516	NA	0	111	111	0.564251571255229	0.564339499700625	0.560377580274117	0.53176164824411	0.422703195018604	0.580736495069466	0.424297504594707	0.582086065258471	367.900295761455	1039.552943216	17.599	0.25	0.75	10000	1000	302742,302821,305308,305381	tra-SR-A1tra-SR-A2tra-SR-A3ONT_3-6_female	1	1157.0,1018.0,946.0,0.0	10000	10000	1	1(B)
837	4	848,1972,995,0	3815	47	LOC101891165	NA	1.001e+33	1.00101001101011e+45	1.11101111101011e+45	0.765423535893834	0.764865975223083	0.688837581569715	0.600911404750101	0.252295240029819	0.776023120971936	0.251747982375054	0.775134503169775	19.0322850769383	460.641574241	80.834	0.25	0.75	1500	1000	185743,185782,185884,185920,186079,190246,190327,190462,190501,190702,190747,191309,191458,191491,191536,191752,192121,192304,192370,192400,192409,192454,192511,192565,193057,193084,193630,193651,193708,193723,193861,193891,193915,193975,194356,194404,197131,197209,197357,197484,197748,197762,197861,198104,198144,198206,198464	tra-SR-A1tra-SR-A2tra-SR-A3ONT_3-6_female	1	848.0,1972.0,995.0,0.0	1500	1500	1	1(B)
839	4	224,448,173,0	845	33	LOC101892210	NA	0	111001100000	1.1e+29	0.559505993805181	0.554165380782127	0.526298519777715	0.494306591902639	0.371399165053836	0.584358149555589	0.369906830644849	0.582958070609901	41.5996258088756	96.683031319	10.017	0.4345	0.5655	2000	1000	232887,232950,233785,233938,233944,234064,234085,234115,234127,234181,234184,234295,234349,234496,234523,234889,235009,235025,235078,235111,235132,235228,235273,235277,235384,235417,235570,235600,235867,235889,236076,236164,236168	tra-SR-A1tra-SR-A2tra-SR-A3ONT_3-6_female	1	224.0,448.0,173.0,0.0	2000	2000	1	1(B)
840	4	94,194,87,0	375	26	LOC101894535	NA	100000000001	1.11111101101101e+24	1.111111011011e+24	0.319657775933948	0.353866404589739	0.351153304376507	0.35216658506569	0.284550876821433	0.426357689531298	0.284487065408989	0.425654262491522	30.9622734801465	34.600264494	3.419	1	0	1500	1000	308338,308535,308537,308572,309246,309315,309341,309646,309702,309723,309749,309924,309963,313082,313085,313217,313220,313537,313730,313784,313799,314859,314892,314896,315430,315431	tra-SR-A1tra-SR-A2tra-SR-A3ONT_3-6_female	1	94.0,194.0,87.0,0.0	1500	1500	1	1(B)
841	4	161,363,141,0	665	62	LOC101890992	NA	1.100001101e+54	1.1000011100011e+54	1.1011000011e+59	0.395135693986587	0.625311136636596	0.611431249104092	0.565234637596733	0.378510883955275	0.666877325129534	0.37850458090937	0.666876304454615	373.848720843116	561.820287182	11.043	0.256777777777778	0.743222222222222	10000	1000	38849,38859,39050,39059,45426,45456,45462,45492,45649,49543,49546,49705,49729,49777,49897,50368,50844,50868,50901,51246,51852,51855,52577,52734,52738,52942,54453,54462,54498,54513,54692,54797,54851,54863,55200,55201,55429,55444,55486,55528,55535,55579,57853,58010,58055,58064,58109,58151,58441,58461,58487,58855,59122,60799,60829,61375,61565,61578,62075,62125,62132,62199	tra-SR-A1tra-SR-A2tra-SR-A3ONT_3-6_female	1	161.0,363.0,141.0,0.0	10000	10000	1	1(B)
843	4	22,15,22,0	59	12	LOC101893849	NA	0	110101	1000000101	0.69818099251628	0.715573445913808	0.695493590636423	0.655251259132081	0.207642382488017	0.826788099296603	0.216117330965146	0.832187697840861	23.7606233450457	11.835967506	3.885	0.1115	0.8885	1500	1000	240428,240433,241307,241699,241840,241855,242031,242049,242197,242209,242265,242456	tra-SR-A1tra-SR-A2tra-SR-A3ONT_3-6_female	1	22.0,15.0,22.0,0.0	1500	1500	1	1(B)
844	4	53,142,68,0	263	8	LOC101892037	NA	0	1100000	0	0.428438388924704	0.434061404139878	0.447823409818589	0.460716798204268	0.364744888153638	0.587185413649757	0.360860554199794	0.580799113131156	31.0833270759313	20.135506616	2.937	0.733	0.267	1500	1000	227954,228105,228117,229171,229189,229340,229900,229929	tra-SR-A1tra-SR-A2tra-SR-A3ONT_3-6_female	1	53.0,142.0,68.0,0.0	1500	1500	1	1(B)
845	4	25,23,3,0	51	12	LOC101894694	NA	101110111111	1e+10	1.11e+10	0.238948152086347	0.0876573529922976	0.179412248514102	0.178762563333521	0.0475350940333884	0.336668167671199	0.0424031906177345	0.324752978812878	26.901409748506	10.211278641	3.825	1	0	1500	1000	317641,317769,318060,318078,318606,318634,318933,318972,319004,319181,319297,319302	tra-SR-A1tra-SR-A2tra-SR-A3ONT_3-6_female	1	25.0,23.0,3.0,0.0	1500	1500	1	1(B)
846	4	905,2434,707,0	4046	18	LOC101892835	NA	11	1.100011e+16	11000110000100000	0.412263822563129	0.416138805242981	0.420946195287341	0.424806730345836	0.399152896314634	0.458728237903738	0.399482936952896	0.458796522018156	24.139165513754	335.862648092	5.299	1	0	1500	1000	259244,259281,259292,259390,259429,259438,259490,259493,259703,259880,259903,259973,260018,260033,260190,260437,260481,260591	tra-SR-A1tra-SR-A2tra-SR-A3ONT_3-6_female	1	905.0,2434.0,707.0,0.0	1500	1500	1	1(B)
847	4	195,491,172,0	858	18	LOC101893346	NA	1.1e+17	1001011110110011	1001011110110011	0.427911399826976	0.428512388602846	0.436502801033831	0.464846850651048	0.397206732808952	0.592057737290746	0.39387454677229	0.587924444050494	20.3758151671104	57.45955564	10.259	0.75	0.25	1500	1000	292739,292759,295746,295916,295922,297538,297979,298183,298222,298240,298369,298555,298703,298712,299039,299332,299333,299392	tra-SR-A1tra-SR-A2tra-SR-A3ONT_3-6_female	1	195.0,491.0,172.0,0.0	1500	1500	1	1(B)
848	4	831,1020,871,0	2722	8	LOC101892377	NA	0	1000	1000	0.592809604498311	0.592750582464645	0.49825234607445	0.499071781278864	0.389912853174275	0.608417714591785	0.38971763510961	0.608191209904189	362.59146354243	1002.903905266	27.731	0.5	0.5	10000	1000	245804,245805,245868,246050,246437,247546,247548,247793	tra-SR-A1tra-SR-A2tra-SR-A3ONT_3-6_female	1	831.0,1020.0,871.0,0.0	10000	10000	1	1(B)
850	4	1561,2408,967,0	4936	17	LOC101892549	NA	1000001	1100001	11100100011110	0.309421757147112	0.711075568162592	0.667324585447414	0.596633094826318	0.299089490289953	0.752865878761308	0.301168430251249	0.754071578272298	19.0396083872665	383.830176955	69.893	0.25	0.75	1500	1000	249755,254534,254574,254961,255016,255048,255751,255772,255892,255928,256171,256240,256273,256279,256393,256477,252174	tra-SR-A1tra-SR-A2tra-SR-A3ONT_3-6_female	1	1561.0,2408.0,967.0,0.0	1500	1500	1	1(B)
851	4	20,179,0,0	199	4	LOC101894373	NA	0	11	11	0.808712630587038	0.811967652206138	0.810061649981569	0.808712630587039	0.747423681386508	0.861159901207403	0.753356876448605	0.864368273886456	500	16.38838636	1.007	0	1	1500	1000	288265,288276,288492,288582	tra-SR-A1tra-SR-A2tra-SR-A3ONT_3-6_female	1	20.0,179.0,0.0,0.0	1500	1500	1	1(B)
852	4	2906,3860,3181,0	9947	141	LOC101891628	NA	1e+121	1.100000011e+136	1.1000000111e+136	0.618578203681548	0.586428173222311	0.58006089513859	0.549566126845577	0.418150263077787	0.624625035815766	0.418493091658544	0.624938880285464	300.3431826116	18295.09155807	37.151	0.25	0.75	8500	1000	205699,206049,206352,206385,206673,206724,206742,206853,206856,206946,207009,207027,207087,207225,207491,207503,207693,207882,208422,208602,208776,208908,208959,209112,209295,209298,209457,209763,210225,210660,210960,210972,211131,211203,211548,211602,211611,211656,211662,211719,211785,213982,214032,214093,214117,214267,214291,214360,214389,214420,214522,214540,214591,214609,214654,214675,215074,…	tra-SR-A1tra-SR-A2tra-SR-A3ONT_3-6_female	1	2906.0,3860.0,3181.0,0.0	8500	8500	1	1(B)
853	4	895,809,230,0	1934	7	LOC101893185	NA	0	110000	110000	0.609846359201184	0.327403400546186	0.465061362639968	0.468660687824641	0.31000725608373	0.627994251201356	0.309435464609527	0.627275059251424	361.084664660553	781.099388146	36.427	0.5	0.5	10000	1000	281635,281650,281687,281731,282151,282233,282235	tra-SR-A1tra-SR-A2tra-SR-A3ONT_3-6_female	1	895.0,809.0,230.0,0.0	10000	10000	1	1(B)
854	4	51,87,58,0	196	8	LOC101894682	NA	0	11010	11010	0.618182921626393	0.615248806300391	0.59461382533357	0.558246927322845	0.36465144775933	0.672536887752342	0.364744984921192	0.672663534561978	47.9715081365769	21.1045459	2.792	0.25925	0.74075	2000	1000	19859,19865,20240,20867,21236,22210,22571,24040	tra-SR-A1tra-SR-A2tra-SR-A3ONT_3-6_female	1	51.0,87.0,58.0,0.0	2000	2000	1	1(B)
855	4	275,440,251,0	966	9	LOC101894521	NA	100011000	11011010	11011010	0.703707019277439	0.704080996980558	0.69723379263352	0.625746850475048	0.371769460114164	0.730658039257512	0.374109268420955	0.732347808781128	79.9824013046523	100.319137767	24.933	0.25	0.75	3000	1000	8377,8473,8518,8857,9763,9805,9850,13307,14439	tra-SR-A1tra-SR-A2tra-SR-A3ONT_3-6_female	1	275.0,440.0,251.0,0.0	3000	3000	1	1(B)
856	4	508,624,503,0	1635	6	LOC101894362	NA	1100	0	10	0.413460841243594	0.597592880150524	0.503656249648432	0.505499960506229	0.393401907374336	0.617384971301884	0.393874883172763	0.617781895512777	344.869295209706	558.447055281	21.026	0.5	0.5	9500	1000	5280,5316,5775,5799,6706,6830	tra-SR-A1tra-SR-A2tra-SR-A3ONT_3-6_female	1	508.0,624.0,503.0,0.0	9500	9500	1	1(B)
857	4	19,63,18,0	100	4	LOC101894822	NA	111	0	0	0.165947652254936	0.161565110903758	0.180028987515276	0.34078660582781	0.103812884922205	0.906315632151939	0.102151370993501	0.904198159027399	363.555506343028	59.512124404	23.599	0.75	0.25	10000	1000	107243,110958,111937,111969	tra-SR-A1tra-SR-A2tra-SR-A3ONT_3-6_female	1	19.0,63.0,18.0,0.0	10000	10000	1	1(B)
858	4	66,121,462,0	649	8	LOC101894051	NA	0	0	1	0.607477427670574	0.607832169102735	0.511209398593497	0.501741738156519	0.344492078181474	0.637994173125308	0.347095564359609	0.639656969220494	122.789539263764	86.366142353	15.411	0.5	0.5	4000	1000	9653,10728,11232,11622,12500,12561,12856,15347	tra-SR-A1tra-SR-A2tra-SR-A3ONT_3-6_female	1	66.0,121.0,462.0,0.0	4000	4000	1	1(B)
859	4	32,32,19,0	83	8	LOC101894395	NA	1e+07	0	1111000	0.161104901525893	0.155100561228788	0.443570031535907	0.449397602202428	0.0955667669392726	0.820482009874761	0.087628423637621	0.810407883766848	19.4243829560549	12.122563426	17.734	0.5	0.5	1500	1000	38299,38356,63289,63475,63499,63598,64365,71510	tra-SR-A1tra-SR-A2tra-SR-A3ONT_3-6_female	1	32.0,32.0,19.0,0.0	1500	1500	1	1(B)
860	4	89,785,93,0	967	12	LOC101893876	NA	110011111010	1000000100	1100000100	0.0511445198037689	0.206531172770008	0.206583311375547	0.268191578346402	0.0407684420517942	0.629629998946032	0.0372242191768188	0.62402108638421	19.0800001769112	54.868240186	48.356	0.75	0.25	1500	1000	4503,4810,4960,5143,5172,5653,5770,5851,5881,5908,6217,6786	tra-SR-A1tra-SR-A2tra-SR-A3ONT_3-6_female	1	89.0,785.0,93.0,0.0	1500	1500	1	1(B)
862	4	6,6,15,0	27	4	LOC101895153	NA	1000	110	110	0.151298100021291	0.137221447747439	0.143469277431263	0.151298100021291	0.0482437836260885	0.285396742807906	0.0416429274365966	0.274136041108339	58.7175951797754	9.142540084	1.143	1	0	1500	1000	29593,30055,30091,30175	tra-SR-A1tra-SR-A2tra-SR-A3ONT_3-6_female	1	6.0,6.0,15.0,0.0	1500	1500	1	1(B)
863	4	21,49,15,0	85	5	LOC101894224	NA	10001	1110	1110	0.0662774410026835	0.0605776479712679	0.0637664648239128	0.0662774410026834	0.0194647437648148	0.130151714307096	0.0157470062874485	0.119259988252842	72.8959313797988	11.711051219	1.168	1	0	1500	1000	24849,24945,25002,25542,26174	tra-SR-A1tra-SR-A2tra-SR-A3ONT_3-6_female	1	21.0,49.0,15.0,0.0	1500	1500	1	1(B)
864	4	23,82,47,0	152	43	LOC101901121	NA	1.110111101e+41	1.01000000111e+29	1.1001011000111e+31	0.312655240373031	0.329563292795479	0.350622222255978	0.38922976083044	0.253149429507794	0.685895714617561	0.241441333588911	0.669952277762341	414.296472149661	107.948615267	1.397	0.831305555555556	0.168694444444444	10000	1000	8775,9290,9302,9732,9872,9909,9912,10119,11034,11484,11577,11744,11747,11997,12000,12184,12195,12294,12340,12420,12528,12531,12892,13359,13365,13665,13692,13702,13758,13893,14232,14640,15387,15390,15444,15480,15648,15650,16095,16440,16443,17001,3610	tra-SR-A1tra-SR-A2tra-SR-A3ONT_3-6_female	1	23.0,82.0,47.0,0.0	10000	10000	1	1(B)
865	4	176,169,158,0	503	10	LOC101900942	NA	1e+06	11111	11111	0.767653707698931	0.767643803269328	0.767644076717277	0.767653707698929	0.731878593396663	0.80157081919941	0.731391102568143	0.800830430006631	500	29.271997249	1.007	0	1	1500	1000	28068,30081,31173,31174,31346,32057,33053,33262,33298,33303	tra-SR-A1tra-SR-A2tra-SR-A3ONT_3-6_female	1	176.0,169.0,158.0,0.0	1500	1500	1	1(B)
870	4	106,58,21,0	185	9	LOC101898515	NA	101010000	1101000	1101000	0.239006796294762	0.238356450750713	0.486306377409174	0.48447439027054	0.188209280411407	0.781653482285471	0.186436271110029	0.779825147454308	100.643661941251	30.926567614	21.254	0.5	0.5	3500	1000	25444,25565,25628,25754,25829,25847,27628,27962,27991	tra-SR-A1tra-SR-A2tra-SR-A3ONT_3-6_female	1	106.0,58.0,21.0,0.0	3500	3500	1	1(B)
871	4	11,11,10,0	32	5	LOC101892959	NA	10011	1111	1111	0.723138111298181	0.713194211970823	0.67667218903505	0.641820042894903	0.283187742837945	0.844239787245983	0.306194577500217	0.860688789351342	54.2135324606042	10.039562129	1.008	0.1655	0.8345	1500	1000	126055,154272,168330,168485,175434	tra-SR-A1tra-SR-A2tra-SR-A3ONT_3-6_female	1	11.0,11.0,10.0,0.0	1500	1500	1	1(B)
872	4	6,13,4,0	23	10	LOC101893252	NA	1010111111	101000010	111100110	0.959925002928773	0.962328617172089	0.57690679019284	0.538684596423876	0.0262251650727039	0.997296653623453	0.0340374138547755	0.99895399120038	19.3251036814689	9.061257226	23.889	0.5	0.5	1500	1000	179144,179186,179828,179932,182338,184598,184773,185254,185284,185295	tra-SR-A1tra-SR-A2tra-SR-A3ONT_3-6_female	1	6.0,13.0,4.0,0.0	1500	1500	1	1(B)
873	4	40,72,3,0	115	3	LOC101893585	NA	111	1	1	0.67327682994477	0.00905784127480519	0.602798035065286	0.360964991159606	0.000675622720059583	0.745647018248251	3.46507763256242e-05	0.73000284853955	362.88909580668	59.941022532	20.832	0.470944444444444	0.529055555555556	10000	1000	200444,200445,208659	tra-SR-A1tra-SR-A2tra-SR-A3ONT_3-6_female	1	40.0,72.0,3.0,0.0	10000	10000	1	1(B)
874	4	80,108,145,0	333	7	LOC101893753	NA	10001	1101	1101	0.21180085652414	0.210230144703412	0.220698193798307	0.343501541742514	0.172929488512866	0.769589914763669	0.169551707673354	0.765455183336923	362.482766971258	120.318915609	27.892	0.75	0.25	10000	1000	281297,281674,281808,281863,282418,282517,282578	tra-SR-A1tra-SR-A2tra-SR-A3ONT_3-6_female	1	80.0,108.0,145.0,0.0	10000	10000	1	1(B)
875	4	1,2,11,0	14	4	LOC101892786	NA	1	111	111	0.875306613866959	0.888016975362452	0.837093591863428	0.612914366032605	0.00111749167919128	0.965644854214035	0.000394547461994906	0.956982081988953	19.6310096836706	8.726589777	12.735	0.311	0.689	1500	1000	116991,117382,117391,118890	tra-SR-A1tra-SR-A2tra-SR-A3ONT_3-6_female	1	1.0,2.0,11.0,0.0	1500	1500	1	1(B)
876	4	8,9,6,0	23	9	LOC101899727	NA	110001011	10	0	0.285029683905471	0.629526932528207	0.485596848004923	0.477538556284729	0.171588375480142	0.789000248943683	0.164560759054358	0.777930420770362	41.0418488052503	9.215218131	1.075	0.5255	0.4745	1500	1000	3609,3730,13592,13847,13995,14600,14831,15030,15417	tra-SR-A1tra-SR-A2tra-SR-A3ONT_3-6_female	1	8.0,9.0,6.0,0.0	1500	1500	1	1(B)
881	4	12,13,61,0	86	4	LOC101892630	NA	0	10	10	0.718644963483105	0.707878979816779	0.716451071892564	0.715466055992294	0.618978946008536	0.813600965558918	0.613623284180367	0.806773551903071	207.61671031378	11.145887567	1.043	0	1	1500	1000	56019,56020,56098,56632	tra-SR-A1tra-SR-A2tra-SR-A3ONT_3-6_female	1	12.0,13.0,61.0,0.0	1500	1500	1	1(B)
882	4	42645,51570,24,0	94239	7	LOC101891479	NA	0	0	1110	0.538104994050582	0.304348870710139	0.472399380680264	0.472515150760554	0.302433382188096	0.642914183161132	0.302350853516774	0.642790493581845	79.0220588910743	18171.667207869	224.364	0.5	0.5	3000	1000	22040,22366,22507,22561,22627,22675,22897	tra-SR-A1tra-SR-A2tra-SR-A3ONT_3-6_female	1	42645.0,51570.0,24.0,0.0	3000	3000	1	1(B)
883	4	45,70,32,0	147	5	LOC101892005	NA	1	1111	111	0.559636143256931	0.519808379224172	0.512829015114883	0.512081975744971	0.406314329010133	0.612467679870976	0.407810665437269	0.612961881439675	202.008822105099	13.241845004	1.058	0.4095	0.5905	1500	1000	60644,61195,61881,64811,65184	tra-SR-A1tra-SR-A2tra-SR-A3ONT_3-6_female	1	45.0,70.0,32.0,0.0	1500	1500	1	1(B)
884	4	15532,25275,13,0	40820	8	LOC101891302	NA	20000101	100001	1000010	0.305115219790337	0.683438229688675	0.564712867351784	0.532269234703616	0.301454512130661	0.698573576536568	0.301594827359522	0.698684792831873	19.0151214508534	2924.979205173	161.804	0.5	0.5	1500	1000	14466,14694,14706,14832,14844,14900,14922,15567	tra-SR-A1tra-SR-A2tra-SR-A3ONT_3-6_female	1	15532.0,25275.0,13.0,0.0	1500	1500	1	1(B)
885	4	43,46,0,0	89	10	LOC101891130	NA	1111111111	110000	110000	0.217118765650066	0.210151339630611	0.216189694544028	0.338503171235259	0.0501122357199127	0.880188311432655	0.0484048341772139	0.877743955869043	80.3397568085025	19.707939543	20.877	0.75	0.25	3000	1000	6809,6823,7048,7369,7483,7498,7585,7624,7648,7765	tra-SR-A1tra-SR-A2tra-SR-A3ONT_3-6_female	1	43.0,46.0,0.0,0.0	3000	3000	1	1(B)
886	4	211,557,0,0	768	5	LOC101890957	NA	11101	111	111	0.833460631898017	0.833618981036835	0.827835210284479	0.654058879692445	0.101352255116894	0.857714422729012	0.101646934601638	0.857952093618111	359.631016650736	231.817150934	66.515	0.25	0.75	10000	1000	318,327,483,648,711	tra-SR-A1tra-SR-A2tra-SR-A3ONT_3-6_female	1	211.0,557.0,0.0,0.0	10000	10000	1	1(B)
888	4	68,61,44,0	173	5	LOC101898106	NA	0	1	1	0.689682503462999	0.69074807138225	0.67501714747571	0.544623006517216	0.0780777087116765	0.752764963398681	0.0741168167428268	0.745999024645394	19.2899326417062	13.986991046	23.257	0.25	0.75	1500	1000	32873,33565,33710,33784,33786	tra-SR-A1tra-SR-A2tra-SR-A3ONT_3-6_female	1	68.0,61.0,44.0,0.0	1500	1500	1	1(B)
889	4	42,49,24,0	115	3	LOC101897535	NA	100	1	1	0.193194066029913	0.180715496223832	0.190830251968425	0.193194066029914	0.127864990483653	0.272310479869547	0.119988359136697	0.259126746866867	355.320168654482	11.930753041	1.022	1	0	1500	1000	1023,1240,4067	tra-SR-A1tra-SR-A2tra-SR-A3ONT_3-6_female	1	42.0,49.0,24.0,0.0	1500	1500	1	1(B)
891	4	1,4,10,0	15	22	LOC101895678	NA	0	100011100001101104	11111111111111100	0.228865586085155	0.417879150490593	0.461632289791096	0.466243738180371	0.122212409455334	0.807515029947617	0.155011765609468	0.83433487702599	81.0840585449966	11.070876568	1.195	0.56925	0.43075	2000	1000	94524,94858,94860,95187,95205,95649,95661,107132,107310,107366,107375,107438,107459,107483,107519,107780,107828,107897,107990,107993,112164,112625	tra-SR-A1tra-SR-A2tra-SR-A3ONT_3-6_female	1	1.0,4.0,10.0,0.0	2000	2000	1	1(B)
893	4	118,100,89,0	307	28	LOC101894490	NA	1.0100000001e+25	1.000000111111e+25	1.1000000000001e+25	0.248884915322307	0.733954786010862	0.707721085989903	0.608192397920262	0.222238793464513	0.798453101207972	0.224055385158609	0.799829279344835	39.5339484976628	36.571224021	23.646	0.25	0.75	2000	1000	1038610,1038619,1038728,1038989,1039070,1039108,1039121,1040565,1040575,1040888,1041009,1044292,1044457,1044618,1044641,1044839,1045360,1045377,1045528,1045712,1046024,1046035,1046066,1046111,1049060,1049119,1049143,1049640	tra-SR-A1tra-SR-A2tra-SR-A3ONT_3-6_female	1	118.0,100.0,89.0,0.0	2000	2000	1	1(B)
895	4	29,166,118,0	313	5	LOC101893477	NA	0	100	100	0.758879592073018	0.760768379159899	0.75882506714108	0.758505045353597	0.709480047054537	0.804484898938035	0.70949626566876	0.804507203058715	406.554060225068	18.616461663	1.016	0	1	1500	1000	1129546,1129666,1130214,1130442,1140114	tra-SR-A1tra-SR-A2tra-SR-A3ONT_3-6_female	1	29.0,166.0,118.0,0.0	1500	1500	1	1(B)
896	4	99,438,47,0	584	5	LOC101893803	NA	111	0	0	0.110571035987891	0.912033677307989	0.515303498026462	0.511362502406562	0.090246255938873	0.930985363477621	0.0905717975019332	0.931279578855031	359.341923555827	188.307954847	90.434	0.5	0.5	10000	1000	1118625,1118626,1121168,1121324,1121441	tra-SR-A1tra-SR-A2tra-SR-A3ONT_3-6_female	1	99.0,438.0,47.0,0.0	10000	10000	1	1(B)
897	4	126,305,2,0	433	13	LOC109612329	NA	1100000101	10000001	100000101	0.702712142967988	0.7041199714899	0.511744299612346	0.516132705967799	0.285115418337569	0.740500144582147	0.284721484739772	0.740025920800149	19.3113185898829	28.967740961	21.68	0.5	0.5	1500	1000	1156766,1157277,1157280,1158429,1158495,1164318,1165206,1165233,1176822,1176840,1176862,1187700,1187804	tra-SR-A1tra-SR-A2tra-SR-A3ONT_3-6_female	1	126.0,305.0,2.0,0.0	1500	1500	1	1(B)
898	4	482,475,25,0	982	4	LOC101894811	NA	10	10	10	0.940883991975756	0.940924498996929	0.937865771051564	0.72768746439392	0.0764628311907114	0.953972862282246	0.0780421751044807	0.955178162254739	359.173182028223	250.101073643	130.41	0.25	0.75	10000	1000	1064004,1064100,1064195,1072852	tra-SR-A1tra-SR-A2tra-SR-A3ONT_3-6_female	1	482.0,475.0,25.0,0.0	10000	10000	1	1(B)
899	4	685,2576,28,0	3289	9	LOC101893642	NA	111100000	10010000	10010000	0.0753749552944255	0.0756318250016722	0.205138214705319	0.321242441336562	0.0675046413019633	0.798035325738342	0.0670840122337912	0.796886983665133	19.0186953680424	210.366777957	140.35	0.75	0.25	1500	1000	1125231,1125319,1125405,1125477,1125489,1128306,1128351,1128474,1128480	tra-SR-A1tra-SR-A2tra-SR-A3ONT_3-6_female	1	685.0,2576.0,28.0,0.0	1500	1500	1	1(B)
900	4	5,23,10,0	38	5	LOC101892961	NA	10	101	101	0.226180623571778	0.208996136381909	0.23287418905122	0.24224358753309	0.131619762381258	0.398602201945882	0.110257958420565	0.368431566783554	167.136545986182	11.349889567	1.053	0.994	0.006	2000	1000	4785,12747,36406,36773,36942	tra-SR-A1tra-SR-A2tra-SR-A3ONT_3-6_female	1	5.0,23.0,10.0,0.0	2000	2000	1	1(B)
901	4	324,1245,514,0	2083	189	LOC101893139	NA	1.00200000011001e+188	1.000000011001e+186	1.111000011001e+186	0.622050079545889	0.629018678609606	0.622428831036136	0.569599044035043	0.379088088285601	0.65169584600299	0.381206022383152	0.653582614321788	363.072532475648	4255.753232215	24.467	0.25	0.75	10000	1000	63083,63241,63267,63342,63628,63685,63733,63757,66076,66181,66375,66482,66576,66738,66759,67083,67107,67629,68049,68181,68208,68490,68637,68700,69510,69528,69567,69685,70051,70072,70794,70803,70830,70839,70878,71517,71530,71572,71610,71806,72109,72121,72328,72445,72541,73006,73262,73397,73532,73574,73998,74013,74797,74841,77364,80552,82041,83772,85571,85577,87168,87394,89472,89562,89571,90060,900…	tra-SR-A1tra-SR-A2tra-SR-A3ONT_3-6_female	1	324.0,1245.0,514.0,0.0	10000	10000	1	1(B)
903	4	205,223,30,0	458	9	LOC101894651	NA	10	0	0	0.743803105345891	0.745826497727847	0.741195140245708	0.73031978858718	0.593905674046859	0.781458339070102	0.602761542503987	0.787977531877956	455.858183554042	175.171472177	1.9	0.000138888888888889	0.999861111111111	10000	1000	1063170,1063185,1063215,1063314,1063347,1063465,1063590,1063958,1064004	tra-SR-A1tra-SR-A2tra-SR-A3ONT_3-6_female	1	205.0,223.0,30.0,0.0	10000	10000	1	1(B)
906	4	372,695,269,0	1336	2	LOC101889715	NA	0	1	1	0.477378696231527	0.480697142165315	0.479150535075577	0.479024612912341	0.451948623405033	0.507148159894798	0.451938390019128	0.507145991631248	500	53.298011639	1.019	0.9245	0.0755	1500	1000	102337,103801	tra-SR-A1tra-SR-A2tra-SR-A3ONT_3-6_female	1	372.0,695.0,269.0,0.0	1500	1500	1	1(B)
907	4	13,19,8,0	40	4	LOC109613599	NA	1	101	100	0.376738216785131	0.435269432428727	0.47692141510371	0.486922634421647	0.278630265701726	0.718599679602258	0.266768870868778	0.706252784438921	57.6534861456453	9.369961611	1.355	0.565	0.435	1500	1000	39010,40861,41295,41358	tra-SR-A1tra-SR-A2tra-SR-A3ONT_3-6_female	1	13.0,19.0,8.0,0.0	1500	1500	1	1(B)
912	4	1,3,16,0	20	5	LOC101894371	NA	10	1	1	0.181149773314243	0.184232904201522	0.241787563050699	0.324394321142328	0.0550738894618038	0.797334085477658	0.0482528336991815	0.782618176690183	24.9309657896407	8.677649143	2.67	0.7625	0.2375	1500	1000	482163,482582,482818,484246,484413	tra-SR-A1tra-SR-A2tra-SR-A3ONT_3-6_female	1	1.0,3.0,16.0,0.0	1500	1500	1	1(B)
914	4	14,20,8,0	42	3	LOC101892718	NA	0	0	0	0.943112667443078	0.969262133782214	0.949267536164246	0.943112667443078	0.862573425397878	0.989450601732118	0.878498308180934	0.994238991602966	60.5847901422242	9.572029383	1.207	0	1	1500	1000	491027,491029,491624	tra-SR-A1tra-SR-A2tra-SR-A3ONT_3-6_female	1	14.0,20.0,8.0,0.0	1500	1500	1	1(B)
916	4	41,91,28,0	160	11	LOC101893002	NA	1011	1001011	1001011	0.862066528644337	0.862883754398132	0.80670554629872	0.712348766787469	0.318826934411646	0.905030323160069	0.320254697654111	0.905599466765147	19.4761787247789	14.710099389	18.639	0.25	0.75	1500	1000	495405,514006,514513,514519,514642,514745,514788,514812,515103,515112,515140	tra-SR-A1tra-SR-A2tra-SR-A3ONT_3-6_female	1	41.0,91.0,28.0,0.0	1500	1500	1	1(B)
920	4	130,107,11,0	248	3	LOC109612414	NA	0	10	10	0.295349665225575	0.290761954850931	0.295999958193588	0.296626418503883	0.239694006856436	0.354712379313303	0.240886061030417	0.355695571748888	500	16.458920849	1.002	1	0	1500	1000	230594,230734,231229	tra-SR-A1tra-SR-A2tra-SR-A3ONT_3-6_female	1	130.0,107.0,11.0,0.0	1500	1500	1	1(B)
922	4	24,10,6,0	40	4	LOC101894158	NA	110	111	111	0.240148963152938	0.189168607118156	0.284126616445844	0.443588675255742	0.0914508899303269	0.889799465708332	0.0910198797688815	0.889092333743708	375.64544388347	40.983212723	4.049	0.589916666666667	0.410083333333333	10000	1000	112616,112683,112685,86344	tra-SR-A1tra-SR-A2tra-SR-A3ONT_3-6_female	1	24.0,10.0,6.0,0.0	10000	10000	1	1(B)
929	4	106,147,92,0	345	13	LOC101896120	NA	0	1010000	110000101000	0.663654778540898	0.33364934276819	0.4640970426213	0.483406520327215	0.292820049275887	0.691469482612663	0.29652691134662	0.694165915533577	19.5233523194349	24.842785189	16.73	0.5	0.5	1500	1000	275172,275382,275475,275606,275643,275824,276481,276564,276702,276748,277117,277120,277226	tra-SR-A1tra-SR-A2tra-SR-A3ONT_3-6_female	1	106.0,147.0,92.0,0.0	1500	1500	1	1(B)
930	4	6,5,2,0	13	2	LOC101893362	NA	10	0	0	0.420880849634232	0.526367460241342	0.503772903158481	0.492565746845318	0.200455452058864	0.763551303018331	0.198968909470505	0.761425721126724	47.515460107269	8.461249413	1.347	0.489	0.511	1500	1000	41176,41303	tra-SR-A1tra-SR-A2tra-SR-A3ONT_3-6_female	1	6.0,5.0,2.0,0.0	1500	1500	1	1(B)
931	4	5,6,23,0	34	12	LOC101897168	NA	11110111011	11110110011	11110110011	0.801825531155933	0.808546929819194	0.797927933902428	0.785000441731276	0.581106466819072	0.914086905888565	0.623565515947969	0.927993968461162	417.857983913454	28.295682179	1.174	0.0158636363636364	0.984136363636364	6500	1000	265463,265977,265994,266613,266623,269470,269890,269901,271448,272016,272065,272100	tra-SR-A1tra-SR-A2tra-SR-A3ONT_3-6_female	1	5.0,6.0,23.0,0.0	6500	6500	1	1(B)
933	4	52,61,22,0	135	4	LOC101895309	NA	0	0	0	0.146027329446937	0.136846888865495	0.145408813123541	0.161385276969893	0.0919125722640462	0.588891681521921	0.0793399320597229	0.22049181239754	406.772069035614	65.087554908	2.59	0.967444444444444	0.0325555555555556	10000	1000	238397,238941,239001,239041	tra-SR-A1tra-SR-A2tra-SR-A3ONT_3-6_female	1	52.0,61.0,22.0,0.0	10000	10000	1	1(B)
934	4	43,101,51,0	195	19	LOC101894865	NA	1010000000000100096	101101011111101008	101101111000100992	0.326795094435466	0.346727469119725	0.344768650789215	0.348552515216456	0.275003213100018	0.437621781154541	0.268493172075447	0.426358170383435	178.887929791958	31.733765674	1.296	0.987875	0.012125	3000	1000	161037,177358,188070,188234,188237,188531,188774,188870,188994,189101,189272,189301,189324,189503,189677,189697,189767,189895,189929	tra-SR-A1tra-SR-A2tra-SR-A3ONT_3-6_female	1	43.0,101.0,51.0,0.0	3000	3000	1	1(B)
935	4	5,12,5,0	22	13	LOC101896820	NA	11000111100	100000010	0	0.165620981018699	0.231365032458582	0.271703018350272	0.290524969598892	0.0892424310310534	0.577951990161108	0.073793924018492	0.551724572912098	88.94654242976	10.943800681	1.116	0.9245	0.0755	2000	1000	77087,78377,79308,79311,79803,79809,79878,80103,80106,80393,80394,80550,80589	tra-SR-A1tra-SR-A2tra-SR-A3ONT_3-6_female	1	5.0,12.0,5.0,0.0	2000	2000	1	1(B)
936	4	102,127,91,0	320	15	LOC101897344	NA	10000000100000	1000	1000	0.332088770110802	0.320468150710127	0.313234054560252	0.312936426138271	0.242446977949021	0.37708687254593	0.24529233306939	0.379261549302812	44.9356674356853	23.964265547	2.288	1	0	1500	1000	277445,278395,279431,279618,279629,279727,279730,279847,279895,280135,280426,281380,281401,282883,282884	tra-SR-A1tra-SR-A2tra-SR-A3ONT_3-6_female	1	102.0,127.0,91.0,0.0	1500	1500	1	1(B)
940	4	13,52,9,0	74	5	LOC101896951	NA	1000	110	110	0.347991479021724	0.351932041240872	0.384005453348684	0.43672617557507	0.257314147032872	0.726172781483032	0.246181027732458	0.702630661275447	24.2693985721995	10.706839936	2.248	0.7095	0.2905	1500	1000	79110,79305,90387,90516,90572	tra-SR-A1tra-SR-A2tra-SR-A3ONT_3-6_female	1	13.0,52.0,9.0,0.0	1500	1500	1	1(B)
942	4	108,297,104,0	509	40	LOC101893598	NA	1	1.00111101110001e+30	1.001100111101e+30	0.578147158061259	0.517358718735077	0.503989400098795	0.504594211696332	0.42059448939918	0.592235411791997	0.420370608740732	0.591635687897458	86.9039808033521	81.933151864	1.176	0.474166666666667	0.525833333333333	2500	1000	53539,53647,53738,53749,58188,58200,58322,58323,58571,58604,58673,58691,58980,58998,59137,59140,59338,59503,59554,59578,59635,60008,60133,60475,60484,60520,60647,61041,61056,62310,62453,62639,62769,62790,62856,62875,99769,100063,100419,100495	tra-SR-A1tra-SR-A2tra-SR-A3ONT_3-6_female	1	108.0,297.0,104.0,0.0	2500	2500	1	1(B)
943	4	13,22,14,0	49	9	LOC101890652	NA	100010011	1001000	11001000	0.223755791163154	0.22156022639054	0.23217227473801	0.238697111444446	0.137142453033356	0.369660479884734	0.131596426991132	0.35901493722557	256.362178692736	10.130540035	1.056	1	0	1500	1000	291766,291897,291958,291966,293887,324208,324322,324412,324445	tra-SR-A1tra-SR-A2tra-SR-A3ONT_3-6_female	1	13.0,22.0,14.0,0.0	1500	1500	1	1(B)
945	4	46,136,61,0	243	15	LOC101900286	NA	110001101001	0	1001100010110	0.190511130369314	0.19059254011683	0.481295371579614	0.486782536572266	0.1507216108479	0.823096218149659	0.150726710988944	0.823104396937981	39.2925015609699	23.633016252	32.214	0.5	0.5	2000	1000	483,2041,3762,4228,4661,4756,4797,4958,5143,5149,6083,6591,9928,9957,10259	tra-SR-A1tra-SR-A2tra-SR-A3ONT_3-6_female	1	46.0,136.0,61.0,0.0	2000	2000	1	1(B)
946	4	72,235,52,0	359	43	LOC101893147	NA	1001100110000	1.0111100001101e+39	1.0111100001101e+39	0.369762291423141	0.39805013707881	0.410347514627314	0.41781120600924	0.34707667488446	0.549555597825173	0.335447391329835	0.521724848961106	191.554075491274	91.859838847	1.189	0.936583333333333	0.0634166666666667	4000	1000	159640,159661,160050,166342,166535,166753,168494,168638,173259,173351,173488,173815,173818,174190,174193,174238,174343,174346,174754,174811,174822,175057,175135,175348,175369,175660,175933,175981,176020,176359,176736,176779,176995,177127,177142,177421,177505,193174,197645,197900,197992,198041,198058	tra-SR-A1tra-SR-A2tra-SR-A3ONT_3-6_female	1	72.0,235.0,52.0,0.0	4000	4000	1	1(B)
948	4	24,34,24,0	82	6	LOC101892678	NA	0	10	10	0.629417301853807	0.610357456362801	0.597060871266272	0.587216766761934	0.405746497961486	0.718305394310762	0.422091287203468	0.732063180807689	118.609418144329	11.063384979	1.103	0.129	0.871	1500	1000	91304,91336,93561,93600,93826,94758	tra-SR-A1tra-SR-A2tra-SR-A3ONT_3-6_female	1	24.0,34.0,24.0,0.0	1500	1500	1	1(B)
949	4	16,35,17,0	68	11	LOC101892856	NA	10001100000	1	1	0.697599233578814	0.678470442280718	0.645901589592755	0.628594927269485	0.374336392280184	0.782228343943734	0.386728581608141	0.791663090429341	75.3296295482469	13.477681425	1.458	0.12425	0.87575	2000	1000	103615,103649,103878,103884,103929,103931,104176,104223,104224,104489,104618	tra-SR-A1tra-SR-A2tra-SR-A3ONT_3-6_female	1	16.0,35.0,17.0,0.0	2000	2000	1	1(B)
951	4	236,502,231,0	969	2	LOC101896950	NA	0	1	1	0.546156494126219	0.546668301835593	0.54587003459864	0.545422564380529	0.512379707261405	0.577122440174698	0.512822596135657	0.57750425123352	500	40.895346086	1.009	0.0045	0.9955	1500	1000	112945,114175	tra-SR-A1tra-SR-A2tra-SR-A3ONT_3-6_female	1	236.0,502.0,231.0,0.0	1500	1500	1	1(B)
955	4	2,5,5,0	12	5	LOC101900037	NA	10011	0	0	0.299795251781623	0.272927426180901	0.333366495382379	0.350132922374794	0.120860857169502	0.625403002313966	0.0931171084336364	0.587997616514424	105.846670878927	8.544469651	1.046	0.8545	0.1455	1500	1000	28112,28642,31077,31091,44959	tra-SR-A1tra-SR-A2tra-SR-A3ONT_3-6_female	1	2.0,5.0,5.0,0.0	1500	1500	1	1(B)
956	4	1,21,4,0	26	11	LOC101887648	NA	100101000	11000111	11000111	0.153618716147035	0.13246726583589	0.144840354687222	0.155988297902017	0.0419765897214813	0.315107791370197	0.0298606544433457	0.283833026955219	75.345793482472	9.217438315	1.034	1	0	1500	1000	22667,22668,90749,95568,95571,95728,95814,95889,95964,95970,96076	tra-SR-A1tra-SR-A2tra-SR-A3ONT_3-6_female	1	1.0,21.0,4.0,0.0	1500	1500	1	1(B)
962	4	5,8,5,0	18	5	LOC101900487	NA	10000	0	0	0.0440020747386572	0.93984028563609	0.542147399249507	0.493610649623	0.000217222368474412	0.99366712768266	8.02530778444612e-05	0.988597394831785	19.1426130718989	8.53275362	26.664	0.5	0.5	1500	1000	198755,201509,208363,208565,208587	tra-SR-A1tra-SR-A2tra-SR-A3ONT_3-6_female	1	5.0,8.0,5.0,0.0	1500	1500	1	1(B)
963	4	8,7,1,0	16	4	LOC101887896	NA	111	110	110	0.944365304838574	0.98558272441866	0.961065442784069	0.943675425834388	0.791782873219851	0.996842855190192	0.831904844064325	0.998856950744382	99.1519625229094	11.571437982	1.067	0	1	2500	1000	194182,194892,195801,196024	tra-SR-A1tra-SR-A2tra-SR-A3ONT_3-6_female	1	8.0,7.0,1.0,0.0	2500	2500	1	1(B)
965	4	24,7,22,0	53	5	LOC101889172	NA	11110	0	1111	0.800080215710237	0.0641930278915173	0.414479364303642	0.435887727552781	0.0234259359314913	0.881789654702219	0.0184558948420606	0.873029619259698	363.720131219699	45.837839614	23.143	0.5	0.5	10000	1000	391964,392850,392871,392886,395315	tra-SR-A1tra-SR-A2tra-SR-A3ONT_3-6_female	1	24.0,7.0,22.0,0.0	10000	10000	1	1(B)
969	4	32,20,16,0	68	5	LOC101887277	NA	10	1	101	0.241619779080282	0.240510571586801	0.485388177560729	0.492292184135587	0.173400317733063	0.823758458762429	0.174652833417088	0.824069802646957	19.7997614546086	10.485132923	13.452	0.5	0.5	1500	1000	369214,369575,370756,375375,375377	tra-SR-A1tra-SR-A2tra-SR-A3ONT_3-6_female	1	32.0,20.0,16.0,0.0	1500	1500	1	1(B)
972	4	17,36,17,0	70	7	LOC101887785	NA	1110100	0	0	0.308348404514108	0.314001791920822	0.321773139439756	0.345871004109854	0.214875297224877	0.678042603175294	0.19350624657393	0.640192151118572	30.4684579230562	10.83153884	2.643	0.906	0.094	1500	1000	380819,380891,380921,381284,381701,384670,384713	tra-SR-A1tra-SR-A2tra-SR-A3ONT_3-6_female	1	17.0,36.0,17.0,0.0	1500	1500	1	1(B)
976	4	28,45,16,0	89	3	LOC101888771	NA	0	1	1	0.782524822398914	0.801689257670159	0.786084242336976	0.782524822398914	0.688783536743997	0.859508308443817	0.698134863552984	0.864690105775591	242.107956660213	11.436260979	1.042	0	1	1500	1000	165709,166152,166155	tra-SR-A1tra-SR-A2tra-SR-A3ONT_3-6_female	1	28.0,45.0,16.0,0.0	1500	1500	1	1(B)
977	4	63,164,66,0	293	32	LOC101887681	NA	1.00000000001e+28	1.0000011000001e+25	1.00011000100011e+25	0.35736809731294	0.373200677542035	0.477961119623865	0.495696990056407	0.320614175769407	0.691342757643094	0.324166676886033	0.694127808996721	40.9909150525295	38.293798479	11.894	0.50375	0.49625	2000	1000	12927,12940,18998,19076,19202,19258,19300,19318,19369,19393,19690,19732,19735,19780,20017,20131,20679,20695,21045,21061,21258,21291,21309,21772,21793,21933,21966,22007,22035,22056,22145,22375	tra-SR-A1tra-SR-A2tra-SR-A3ONT_3-6_female	1	63.0,164.0,66.0,0.0	2000	2000	1	1(B)
978	4	8,15,10,0	33	15	LOC101889128	NA	1.1e+07	1.1000011e+13	1.1000011e+13	0.772488954784738	0.738225631436976	0.698294720025774	0.681562941319286	0.402933971589972	0.870979564653002	0.423254039731139	0.881006833619778	161.044102759942	15.431408665	1.144	0.08525	0.91475	3000	1000	73742,73939,73949,80282,80401,80745,80746,80981,81014,81200,81479,114591,114603,114910,114917	tra-SR-A1tra-SR-A2tra-SR-A3ONT_3-6_female	1	8.0,15.0,10.0,0.0	3000	3000	1	1(B)
979	4	28,35,93,0	156	5	LOC101889307	NA	0	1000	1000	0.594037582556405	0.581534267847167	0.562848828224186	0.553797046628523	0.415673379771998	0.651709882927108	0.425229450245345	0.659565384946335	118.128670857993	13.570821501	1.03	0.187	0.813	1500	1000	156776,157024,157786,157981,158746	tra-SR-A1tra-SR-A2tra-SR-A3ONT_3-6_female	1	28.0,35.0,93.0,0.0	1500	1500	1	1(B)
980	4	1081,1700,775,0	3556	11	LOC101888312	NA	0	1100100100	1100100100	0.602086011399355	0.599777813850953	0.599091477707627	0.598931759075557	0.578558953656738	0.619189248538145	0.578842983667085	0.619345231880621	97.5901967007872	280.947518626	2.246	0	1	2000	1000	44352,44396,44414,44592,44610,44676,44904,44919,45137,45270,45824	tra-SR-A1tra-SR-A2tra-SR-A3ONT_3-6_female	1	1081.0,1700.0,775.0,0.0	2000	2000	1	1(B)
981	4	315,921,290,0	1526	29	LOC101888137	NA	1e+28	1.11010111111111e+27	1.11010111110011e+27	0.409284953555204	0.408820369705891	0.447725183957957	0.463182978635918	0.388412828696976	0.564522938416182	0.387047476305381	0.562261704796681	41.2268662812586	202.044641801	11.509	0.68975	0.31025	2000	1000	27018,27212,27248,27254,27492,27651,27855,31463,31489,31504,31737,31755,31803,31806,31845,31848,32051,32111,32120,32305,32332,32368,32497,32518,34419,34563,34787,34792,34929	tra-SR-A1tra-SR-A2tra-SR-A3ONT_3-6_female	1	315.0,921.0,290.0,0.0	2000	2000	1	1(B)
982	4	172,260,194,0	626	12	LOC101888948	NA	0	10001011100	10001011100	0.604490098090915	0.600701667567494	0.600554814446549	0.600330574862528	0.558612099844473	0.639695142600461	0.560908429150264	0.641179006462191	257.369063893156	36.53810892	1.097	0	1	1500	1000	2923,3010,3211,3217,3349,3546,3792,4045,4267,4278,4458,4639	tra-SR-A1tra-SR-A2tra-SR-A3ONT_3-6_female	1	172.0,260.0,194.0,0.0	1500	1500	1	1(B)
983	4	72,101,37,0	210	10	LOC101887510	NA	0	11011100	11011100	0.314341240356395	0.319871859953489	0.324647737383633	0.327082664698602	0.258020324919406	0.401636189610475	0.255989782612584	0.397308028452152	65.6834938529808	16.404564612	1.784	1	0	1500	1000	5038,5182,5734,6050,6797,7283,7292,7436,7780,7825	tra-SR-A1tra-SR-A2tra-SR-A3ONT_3-6_female	1	72.0,101.0,37.0,0.0	1500	1500	1	1(B)
985	4	234,750,283,0	1267	77	LOC101888594	NA	1.000000011e+73	1.00000101e+73	1.10000101100111e+73	0.638977753343376	0.584427113995163	0.583309492941152	0.549086325492939	0.373374126347907	0.656050809981087	0.374860378880396	0.657357993092611	367.220946051186	1220.901506052	17.496	0.25	0.75	10000	1000	47148,47253,47264,47315,47477,47518,47854,47905,47919,48105,48173,48223,56969,57028,57064,57065,58723,58744,58768,58822,59305,59323,59557,59635,59647,59683,59779,59788,59842,59848,59899,59926,60286,60379,60442,60484,60625,60634,60670,60730,60736,61180,61237,61249,61471,61597,61729,61798,61885,61939,61963,62023,62068,62080,62311,62359,62378,62566,62964,62967,63231,63381,63483,63537,63920,64076,642…	tra-SR-A1tra-SR-A2tra-SR-A3ONT_3-6_female	1	234.0,750.0,283.0,0.0	10000	10000	1	1(B)
986	4	437,371,259,0	1067	12	LOC101900211	NA	0	10000000110	10000000110	0.702408475612306	0.701950671448002	0.673424363482797	0.599857473590207	0.326133656602188	0.726099070529096	0.327178510995041	0.727032746496498	362.606907731953	401.617369976	27.613	0.25	0.75	10000	1000	85221,85250,86049,86301,86665,86737,87003,87028,87157,87498,87540,87547	tra-SR-A1tra-SR-A2tra-SR-A3ONT_3-6_female	1	437.0,371.0,259.0,0.0	10000	10000	1	1(B)
987	4	18,41,15,0	74	8	LOC101897284	NA	101000	1111000	111000	0.631248290876009	0.601624006446537	0.556742608950884	0.548468331716554	0.348056206115743	0.725358776082237	0.362850510428795	0.729800530153957	70.7830997597168	11.048171983	1.177	0.311	0.689	1500	1000	154226,157818,158079,158396,169313,169612,181114,184943	tra-SR-A1tra-SR-A2tra-SR-A3ONT_3-6_female	1	18.0,41.0,15.0,0.0	1500	1500	1	1(B)
991	4	7,9,4,0	20	4	LOC101896638	NA	1	11	11	0.868043230272591	0.879271724763212	0.777876919271507	0.562150547611993	0.0678641701518976	0.955218529840507	0.0750599312840587	0.960477307705836	40.3341347431153	10.512169219	12.128	0.45125	0.54875	2000	1000	185524,185662,328503,329651	tra-SR-A1tra-SR-A2tra-SR-A3ONT_3-6_female	1	7.0,9.0,4.0,0.0	2000	2000	1	1(B)
993	4	66,43,36,0	145	20	LOC101897102	NA	1.11e+16	1110010110111111168	1110010000111111168	0.291944424208039	0.291230791469566	0.312018204308242	0.3995553795936	0.221703989414841	0.760680767566843	0.229447803493819	0.764942458761479	19.9295362543122	15.893738617	12.448	0.75	0.25	1500	1000	128095,128236,128237,128454,129126,129149,129340,133140,133218,133221,137715,137946,138090,138093,138150,138270,138321,138345,138762,138765	tra-SR-A1tra-SR-A2tra-SR-A3ONT_3-6_female	1	66.0,43.0,36.0,0.0	1500	1500	1	1(B)
994	4	35,9,5,0	49	4	LOC101887813	NA	10	10	10	0.922012683848046	0.940543444841806	0.924559432089128	0.879151333724475	0.254037780255564	0.976604414239889	0.316708923095421	0.988643894550791	379.0276819841	42.91696785	4.124	0.0660277777777778	0.933972222222222	10000	1000	24903,24906,25295,26112	tra-SR-A1tra-SR-A2tra-SR-A3ONT_3-6_female	1	35.0,9.0,5.0,0.0	10000	10000	1	1(B)
995	4	23,132,20,0	175	16	LOC101887977	NA	1.1100001e+15	1100000111101	1100010111101	0.379545531021614	0.400241827224153	0.442854849258099	0.461858164648915	0.333140262663188	0.637265598460336	0.331045842987132	0.634511579688567	62.9900870865245	20.388859293	1.103	0.67375	0.32625	2000	1000	38091,38114,38139,38297,38305,38341,38350,38524,38547,84580,84589,84768,90867,91050,93557,93746	tra-SR-A1tra-SR-A2tra-SR-A3ONT_3-6_female	1	23.0,132.0,20.0,0.0	2000	2000	1	1(B)
997	4	7,1,5,0	13	6	LOC105262524	NA	111000	11010	11010	0.940531790785745	0.953409547133105	0.920354848012187	0.724491678649062	0.00487538798499988	0.997084013748743	0.0128533291535804	0.998309119792187	19.2418520455671	8.519516732	21.593	0.25	0.75	1500	1000	68121,68659,68679,68722,68932,67971	tra-SR-A1tra-SR-A2tra-SR-A3ONT_3-6_female	1	7.0,1.0,5.0,0.0	1500	1500	1	1(B)
998	4	703,1052,622,0	2377	22	LOC101899504	NA	1.10111101011111e+21	1.1001e+17	1.01000101e+20	0.177177593125282	0.194433416076676	0.286754320303546	0.436633448204518	0.167209664590736	0.993769798146478	0.170241560120712	0.995036882063764	359.198803332979	1172.79181644	136.542	0.75	0.25	10000	1000	31207,31259,31276,31299,31368,31380,31571,31759,31768,31936,32638,33000,33106,33160,33188,33206,33374,33380,33539,33607,33659,33667	tra-SR-A1tra-SR-A2tra-SR-A3ONT_3-6_female	1	703.0,1052.0,622.0,0.0	10000	10000	1	1(B)
999	4	2310,6002,4142,0	12454	18	LOC101899999	NA	201000011000	11111000	11111010111111012	0.10558092459895	0.108420264490997	0.499999630848219	0.504915189185515	0.101727016902234	0.915694745271186	0.10218795784598	0.916018226855329	19.0117465754576	918.030704749	267.169	0.5	0.5	1500	1000	46061,46324,46393,46880,46892,46940,46979,47030,47150,47237,47432,47465,47489,47653,48593,48617,48776,48811	tra-SR-A1tra-SR-A2tra-SR-A3ONT_3-6_female	1	2310.0,6002.0,4142.0,0.0	1500	1500	1	1(B)
1000	4	6927,8259,1991,0	17177	6	LOC101898980	NA	111110	11100	11110	0.99986052848321	0.999829330814354	0.649770121177145	0.643564037773669	0.281595850521987	0.999976956572893	0.282868107625158	0.999995949324718	359.026495055857	5678.20078199	594.218	0.5	0.5	10000	1000	16294,16353,16415,16489,16576,16636	tra-SR-A1tra-SR-A2tra-SR-A3ONT_3-6_female	1	6927.0,8259.0,1991.0,0.0	10000	10000	1	1(B)
1001	4	160,405,208,0	773	35	LOC101899659	NA	1.1101100100011e+33	1.0101100100011e+33	1.0101100100011e+33	0.973957031582106	0.97659568710612	0.974231990725728	0.973957031582106	0.962471119974478	0.984390800087534	0.962906476875187	0.984646051213795	213.830509321346	63.902135101	1.005	0	1	1500	1000	34855,34962,35705,35939,36208,36267,36577,36746,36985,37022,37178,37291,37324,37405,37495,37549,37898,37907,38108,38434,38540,38772,38859,38945,38992,39258,39630,39661,39957,40188,40236,40431,41166,41283,41337	tra-SR-A1tra-SR-A2tra-SR-A3ONT_3-6_female	1	160.0,405.0,208.0,0.0	1500	1500	1	1(B)
1002	4	3795,6060,2783,0	12638	6	LOC101899830	NA	111100	11	11	0.000168555746034849	5.61745785908231e-05	0.000149546503399282	0.000168555746034849	1.57558661055591e-05	0.000470150137237226	8.2432876145588e-06	0.000395169398763285	51.2789729203146	501.800750771	1.206	1	0	1500	1000	42601,42649,42736,42835,43051,43924	tra-SR-A1tra-SR-A2tra-SR-A3ONT_3-6_female	1	3795.0,6060.0,2783.0,0.0	1500	1500	1	1(B)
1003	4	2049,3758,1643,0	7450	34	LOC101900173	NA	1.00101000001011e+30	1.0010100110101e+30	1.11010110111011e+32	0.216727489127821	0.947259233073728	0.937231550976107	0.769375817555057	0.210765229523676	0.999959387809493	0.212721381516193	0.999999721839452	359.045117288026	4473.266517106	231.378	0.25	0.75	10000	1000	56939,57217,57295,57437,57471,57665,58236,64121,64226,64276,64342,64453,64483,64561,64596,65139,65439,65620,65650,65726,66214,66268,66322,66328,66411,66478,67100,67243,67267,67343,67573,67785,67890,67894	tra-SR-A1tra-SR-A2tra-SR-A3ONT_3-6_female	1	2049.0,3758.0,1643.0,0.0	10000	10000	1	1(B)
1004	4	483,692,441,0	1616	7	LOC101900584	NA	1000100	100	100	0.871204388145943	0.871480119247038	0.867670766875426	0.653556716214187	0.000129109821417617	0.886231035980482	2.72590268349579e-06	0.883510762007126	279.112652543268	387.468584352	161.95	0.25	0.75	8000	1000	5641,6229,6271,8811,9014,9141,9303	tra-SR-A1tra-SR-A2tra-SR-A3ONT_3-6_female	1	483.0,692.0,441.0,0.0	8000	8000	1	1(B)
1006	4	122,80,49,0	251	5	LOC101899329	NA	11110	1	1	0.00390074733322093	0.00349834845375975	0.00432494255168639	0.219808116577922	0.000157249077221331	0.893652162782604	2.31969060551781e-05	0.885228935648584	359.29136829522	90.987238445	241.477	0.75	0.25	10000	1000	28308,28711,28899,28929,29302	tra-SR-A1tra-SR-A2tra-SR-A3ONT_3-6_female	1	122.0,80.0,49.0,0.0	10000	10000	1	1(B)
1009	4	3489,4075,470,0	8034	4	LOC101900891	NA	0	0	0	0.532549499274465	0.532545864915067	0.530188687439543	0.508386968002797	0.428756583233091	0.542783358613735	0.429327051066914	0.543284899908972	365.282650792248	3382.133883404	20.962	0.25	0.75	10000	1000	29348,29402,31823,31883	tra-SR-A1tra-SR-A2tra-SR-A3ONT_3-6_female	1	3489.0,4075.0,470.0,0.0	10000	10000	1	1(B)
1010	4	3,3,9,0	15	6	LOC101901458	NA	0	1100	1110	0.265589181595082	0.249025797634284	0.355177144707973	0.366128110228642	0.134067978309759	0.634505920062819	0.130584746324061	0.627252749424751	38.3811095685842	8.809861405	2.113	0.7865	0.2135	1500	1000	243747,243798,243852,244533,244602,244609	tra-SR-A1tra-SR-A2tra-SR-A3ONT_3-6_female	1	3.0,3.0,9.0,0.0	1500	1500	1	1(B)
1012	4	45,148,71,0	264	33	LOC101901180	NA	1.11000001e+30	1.1000001010011e+28	1.01100000100111e+30	0.277434942780599	0.287265698499269	0.301042907828016	0.382331987629301	0.236628324343701	0.703645933145047	0.235227812963344	0.701799113721191	60.7517177595799	42.64289058	15.726	0.75	0.25	2500	1000	37802,37939,37952,38398,38443,38460,38593,38704,39061,39062,39259,39332,39340,39560,39874,39898,42140,42327,42831,43116,43626,43637,44184,44210,44273,44331,44393,44672,45119,45146,45168,47268,47488	tra-SR-A1tra-SR-A2tra-SR-A3ONT_3-6_female	1	45.0,148.0,71.0,0.0	2500	2500	1	1(B)
1014	4	1316,2920,908,0	5144	26	LOC101901087	NA	0	10011000000001110016	1.10011111e+23	0.537651232640982	0.54038967097523	0.524611027744785	0.522232228344719	0.487531129327017	0.552221325293259	0.487866527192819	0.552407224910067	45.1070041961781	680.000564834	6.781	0.171	0.829	2000	1000	126627,126669,126758,126800,131964,131970,132099,132207,132234,132537,132588,132627,132651,132678,132705,132741,132798,132802,134789,134873,135068,135098,135149,135152,135251,135451	tra-SR-A1tra-SR-A2tra-SR-A3ONT_3-6_female	1	1316.0,2920.0,908.0,0.0	2000	2000	1	1(B)
1015	4	13,2,12,0	27	9	LOC101901799	NA	1100000	1100	1100	0.239403100564125	0.224222655335786	0.315428860724264	0.407749263051813	0.117957505648852	0.822817728909375	0.106256750920291	0.807250430977925	95.1693082363184	14.48159348	1.099	0.65675	0.34325	3000	1000	122000,122152,122185,122197,122266,122461,122476,122631,122638	tra-SR-A1tra-SR-A2tra-SR-A3ONT_3-6_female	1	13.0,2.0,12.0,0.0	3000	3000	1	1(B)
1016	4	17,27,12,0	56	6	LOC105261809	NA	111000	10110	10111	0.320589393724951	0.322864644363853	0.34329928736472	0.3884936052823	0.206877892547584	0.745677772768674	0.195718472042844	0.733786617433326	28.3190917193114	10.063202644	1.826	0.815	0.185	1500	1000	111677,112478,112777,112789,113922,114853	tra-SR-A1tra-SR-A2tra-SR-A3ONT_3-6_female	1	17.0,27.0,12.0,0.0	1500	1500	1	1(B)
1017	4	95,128,84,0	307	27	LOC101901634	NA	1.1e+13	1.110010001e+23	1.11001100111011e+23	0.44833798335363	0.48036636787036	0.496006474826913	0.497504002814668	0.41719577161666	0.580238340339912	0.416781195370579	0.579380540717094	162.12983582449	51.858012051	1.668	0.528125	0.471875	3000	1000	100107,100109,100154,100406,100412,100526,100757,100814,100835,101048,101093,101261,101294,101520,101526,101721,102051,102073,102273,102291,102698,102707,102791,102842,102962,103016,107635	tra-SR-A1tra-SR-A2tra-SR-A3ONT_3-6_female	1	95.0,128.0,84.0,0.0	3000	3000	1	1(B)
1018	4	308,430,218,0	956	38	LOC101893492	NA	1.00000001e+34	1.00011111010011e+31	1.01001001000011e+35	0.401891594073768	0.417188136062525	0.509071150933661	0.501502689715961	0.388769382452609	0.614889861572414	0.388463636117776	0.614470165546423	373.141235499895	564.533761937	12.543	0.499694444444444	0.500305555555556	10000	1000	5319,5320,5557,5803,5848,6244,6778,9073,9131,9208,9358,9430,9462,9470,9523,10044,10120,10212,10669,10858,10948,11077,11191,11350,11419,11603,11684,11755,11805,11892,12436,12598,12602,12640,12947,13111,13230,13424	tra-SR-A1tra-SR-A2tra-SR-A3ONT_3-6_female	1	308.0,430.0,218.0,0.0	10000	10000	1	1(B)
1020	4	477,1779,221,0	2477	24	LOC101893658	NA	1.10000000001e+23	1110000100	1.110110000111e+19	0.338293460965547	0.283601198310675	0.287742230200834	0.297348053878554	0.267048061561851	0.349834295278715	0.267011346937164	0.349831495515573	21.7115209443105	191.28178875	7.307	1	0	1500	1000	29919,30009,30297,30823,31031,31082,31091,31142,31172,31178,31289,31334,31590,31764,45143,45176,45220,51217,51322,51355,51386,103616,103685,103703	tra-SR-A1tra-SR-A2tra-SR-A3ONT_3-6_female	1	477.0,1779.0,221.0,0.0	1500	1500	1	1(B)
1021	4	1,2,13,0	16	4	LOC109612651	NA	1001	0	0	0.141666353156361	0.113280111866672	0.172877031498756	0.327438178830248	0.0273309888243725	0.974920160699176	0.0166239214195139	0.95226540181585	20.4403142207439	8.531172817	8.722	0.7335	0.2665	1500	1000	120956,121139,121189,121369	tra-SR-A1tra-SR-A2tra-SR-A3ONT_3-6_female	1	1.0,2.0,13.0,0.0	1500	1500	1	1(B)
1022	4	63,64,47,0	174	11	LOC101894981	NA	10010001	1001110101	1001111101	0.795849837502376	0.800208284799291	0.798999629400593	0.797297763661106	0.732374106723132	0.852137487195817	0.735175687359391	0.853599852345384	330.59396114726	15.179658216	1.027	0	1	1500	1000	100252,100283,100304,100352,100512,106237,106597,107292,108190,110334,110418	tra-SR-A1tra-SR-A2tra-SR-A3ONT_3-6_female	1	63.0,64.0,47.0,0.0	1500	1500	1	1(B)
1023	4	12,15,12,0	39	20	LOC101895313	NA	110110011001110096	111000011110010016	111001000100001008	0.116116909982807	0.125456958639867	0.540500172563606	0.494037501235777	0.0602584279245103	0.933263327367008	0.0581181199786688	0.930615674026987	141.723745070894	22.077791828	16.762	0.499928571428571	0.500071428571429	4500	1000	14473,14475,14591,14598,15079,15157,15774,15861,15867,16422,16425,16464,16485,17160,17185,17496,18218,18416,18686,22611	tra-SR-A1tra-SR-A2tra-SR-A3ONT_3-6_female	1	12.0,15.0,12.0,0.0	4500	4500	1	1(B)
1026	4	244,707,199,0	1150	7	LOC101894602	NA	1e+05	101111	101111	0.668576338056951	0.66836468739555	0.662251800099378	0.56808491194379	0.249534746036882	0.694959659962836	0.250962742432281	0.696330596073689	160.026343709663	182.873214877	34.595	0.25	0.75	5000	1000	104062,105652,105815,105833,106335,106357,112834	tra-SR-A1tra-SR-A2tra-SR-A3ONT_3-6_female	1	244.0,707.0,199.0,0.0	5000	5000	1	1(B)
1028	4	34,45,19,0	98	4	LOC101895432	NA	0	111	111	0.31112617864867	0.306902005343464	0.330528338124306	0.410589634158108	0.231840172507219	0.749554720001753	0.230545389941041	0.747968219754112	127.681679963378	23.875794009	9.054	0.74	0.26	4000	1000	6419,6966,7744,8299	tra-SR-A1tra-SR-A2tra-SR-A3ONT_3-6_female	1	34.0,45.0,19.0,0.0	4000	4000	1	1(B)
1030	4	36,45,29,0	110	2	LOC105261975	NA	10	1	1	0.559262723890918	0.568670686824498	0.560243948677146	0.559262723890919	0.459355723400129	0.653229544075377	0.456105376511841	0.650028469253974	500	12.591680685	1.027	0.1135	0.8865	1500	1000	143501,143507	tra-SR-A1tra-SR-A2tra-SR-A3ONT_3-6_female	1	36.0,45.0,29.0,0.0	1500	1500	1	1(B)
1032	4	29,50,26,0	105	2	LOC101895609	NA	1	0	0	0.325837634547167	0.323004379278829	0.372476006276157	0.46534072355594	0.25030122162934	0.734244613635272	0.248571485720239	0.731969705764968	385.006214856235	55.43131428	5.049	0.588666666666667	0.411333333333333	10000	1000	137779,137942	tra-SR-A1tra-SR-A2tra-SR-A3ONT_3-6_female	1	29.0,50.0,26.0,0.0	10000	10000	1	1(B)
1034	4	18,48,15,0	81	9	LOC101891423	NA	10000111	11010000	1101111	0.747119667430547	0.245183622202217	0.501916051947253	0.495162331210385	0.181445932724291	0.818690907692813	0.179047786386892	0.814023569277741	19.744728249596	11.629267928	14.147	0.5	0.5	1500	1000	134104,139826,140100,140705,141672,143679,143733,143757,143772	tra-SR-A1tra-SR-A2tra-SR-A3ONT_3-6_female	1	18.0,48.0,15.0,0.0	1500	1500	1	1(B)
1036	4	232,198,125,0	555	9	LOC101888379	NA	101	101000	101000	0.40803819048213	0.416753169042448	0.414268675595636	0.41414651020033	0.37022137170833	0.457180129176146	0.370223550259034	0.457263125058268	282.676771332611	33.364748472	1.024	1	0	1500	1000	74654,74657,74874,75026,75256,75265,75504,75593,75676	tra-SR-A1tra-SR-A2tra-SR-A3ONT_3-6_female	1	232.0,198.0,125.0,0.0	1500	1500	1	1(B)
1037	4	1371,1264,1243,0	3878	4	LOC101888210	NA	0	1	1	0.514069718245298	0.513669165140223	0.513094306763258	0.513074170259814	0.496840247964984	0.529340195268609	0.496790179271861	0.529199891478049	500	243.850239949	1.017	0.064	0.936	1500	1000	119345,119381,119390,119534	tra-SR-A1tra-SR-A2tra-SR-A3ONT_3-6_female	1	1371.0,1264.0,1243.0,0.0	1500	1500	1	1(B)
1038	4	12,20,6,0	38	3	LOC101888028	NA	111	0	0	0.0383314017605661	0.0167586770123365	0.0295517496533659	0.0383314017605661	0.00531019279232694	0.119122930955824	0.00204954276985244	0.102698648076482	39.1270128114146	9.440954499	1.665	1	0	1500	1000	85936,85978,85988	tra-SR-A1tra-SR-A2tra-SR-A3ONT_3-6_female	1	12.0,20.0,6.0,0.0	1500	1500	1	1(B)
1040	4	50,126,29,0	205	3	LOC101887524	NA	0	1	1	0.357030407258243	0.356547306531752	0.356715788375909	0.357030407258243	0.294225499335852	0.424004283103185	0.28864104895278	0.416614904673387	500	16.127338062	1.024	1	0	1500	1000	17496,17901,17915	tra-SR-A1tra-SR-A2tra-SR-A3ONT_3-6_female	1	50.0,126.0,29.0,0.0	1500	1500	1	1(B)
1041	4	138,197,167,0	502	16	LOC101888546	NA	1e+15	11110000001001	11110010011001	0.407825563497437	0.410387386585057	0.415496526910941	0.416379874567372	0.371647532046961	0.468155028932328	0.37038713143379	0.466020363876742	146.02680942296	34.006171347	1.061	0.999	0.001	1500	1000	105490,105609,105716,105878,105942,105948,106116,106470,106655,106668,106694,106709,106777,106779,106973,106989	tra-SR-A1tra-SR-A2tra-SR-A3ONT_3-6_female	1	138.0,197.0,167.0,0.0	1500	1500	1	1(B)
1042	4	5,6,8,0	19	4	LOC105262137	NA	0	1	1	0.393524266181941	0.353335241910147	0.406374197583289	0.409766443819818	0.214879681716189	0.615523111889672	0.214485879953182	0.615507438270391	105.804717315579	9.008540162	1.044	0.791	0.209	1500	1000	80190,80199,80231,80418	tra-SR-A1tra-SR-A2tra-SR-A3ONT_3-6_female	1	5.0,6.0,8.0,0.0	1500	1500	1	1(B)
1043	4	1233,1038,573,0	2844	6	LOC101887696	NA	10	1	1001	0.537444716330059	0.618465938561912	0.575247557248509	0.578104927902048	0.521493684315994	0.63246551687682	0.520592826423484	0.631271541490985	19.9992745553129	167.302872484	12.189	0	1	1500	1000	66712,66726,66810,66843,67879,68078	tra-SR-A1tra-SR-A2tra-SR-A3ONT_3-6_female	1	1233.0,1038.0,573.0,0.0	1500	1500	1	1(B)
1044	4	401,694,259,0	1354	20	LOC101887357	NA	1e+19	100000000101100096	111011000101100096	0.604210294740561	0.595905357084485	0.582586818827872	0.542467670751197	0.380927225116817	0.623452772602012	0.380481671582073	0.622477845100814	19.4942193589484	94.009016315	17.373	0.25	0.75	1500	1000	3076,3568,3835,3939,3992,3996,4126,9085,9097,9190,9218,9280,9292,9325,9439,9608,9854,10023,10027,10063	tra-SR-A1tra-SR-A2tra-SR-A3ONT_3-6_female	1	401.0,694.0,259.0,0.0	1500	1500	1	1(B)
1046	4	21,48,27,0	96	23	LOC101894352	NA	1.0001100001011e+21	10001000011110000	1.000101001001e+19	0.202013692628845	0.74930120317171	0.514090837145847	0.5036799466083	0.152799133183071	0.814328100932669	0.151647674153403	0.812426460927141	40.3623083124411	16.409162241	14.045	0.5	0.5	2000	1000	36613,36695,36742,36902,36983,37243,37352,37855,38056,38176,38179,38407,38611,38893,38902,39139,40186,40211,40225,40624,63340,65432,65438	tra-SR-A1tra-SR-A2tra-SR-A3ONT_3-6_female	1	21.0,48.0,27.0,0.0	2000	2000	1	1(B)
1047	4	461,1375,564,0	2400	8	LOC101898570	NA	0	111011	111011	0.465196665805408	0.466398534191417	0.467467224951002	0.469687514837547	0.446286841301365	0.520643633400441	0.439564337580904	0.507085687420348	97.4690736083771	159.005836308	1.165	0.9475	0.0525	2000	1000	7046,7241,7555,7697,7843,7889,7910,8063	tra-SR-A1tra-SR-A2tra-SR-A3ONT_3-6_female	1	461.0,1375.0,564.0,0.0	2000	2000	1	1(B)
1048	4	5,22,14,0	41	7	LOC101896192	NA	1110100	10	10	0.135112629359646	0.126224775176035	0.135545339068405	0.139245570787401	0.0511968660844143	0.249428415349678	0.0469058935945877	0.241778396415011	82.9444048918047	9.537651844	1.059	1	0	1500	1000	10415,10637,11078,11138,11329,12002,12053	tra-SR-A1tra-SR-A2tra-SR-A3ONT_3-6_female	1	5.0,22.0,14.0,0.0	1500	1500	1	1(B)
1049	4	5,2,23,0	30	10	LOC101887305	NA	10100	111010111	111010111	0.777648366930138	0.78165884834805	0.72443271422794	0.65051232955637	0.250216732127539	0.884341240440095	0.265255093491944	0.89755971946611	24.2281682230258	9.294569371	2.49	0.253	0.747	1500	1000	42912,42924,42991,43107,43146,43523,43577,47037,48177,48192	tra-SR-A1tra-SR-A2tra-SR-A3ONT_3-6_female	1	5.0,2.0,23.0,0.0	1500	1500	1	1(B)
1050	4	4,9,1,0	14	13	LOC101890368	NA	111100000110	0	1e+06	0.0460575173080386	0.0401366427565607	0.377308150446235	0.478017530942638	0.00695247788095648	0.993127948002361	0.0072680011984911	0.993475725481197	19.1302578331272	8.622263613	30.321	0.5	0.5	1500	1000	240552,240643,240655,240699,240708,240964,240982,241068,241090,241155,241456,241462,242042	tra-SR-A1tra-SR-A2tra-SR-A3ONT_3-6_female	1	4.0,9.0,1.0,0.0	1500	1500	1	1(B)
1051	4	41,58,51,0	150	49	LOC101890034	NA	1.100011100111e+47	1.0000000001e+43	1e+43	0.115477531662663	0.147940212149992	0.164928650214942	0.326468232608488	0.0963491525573041	0.888204153929632	0.0958597647266649	0.887452320114221	362.286873113228	107.5847145	26.54	0.75	0.25	10000	1000	20003,22757,32081,89699,91170,91177,93156,93225,93235,93999,94012,94361,94570,94739,94773,95245,95857,96741,97022,97541,97786,97851,98992,98997,99110,99167,100427,100685,100817,101275,103831,103836,104010,104014,104272,104397,104406,105197,105242,105369,106959,107940,109171,109180,109565,109703,111054,111351,114461	tra-SR-A1tra-SR-A2tra-SR-A3ONT_3-6_female	1	41.0,58.0,51.0,0.0	10000	10000	1	1(B)
1052	4	7,14,21,0	42	23	LOC101890193	NA	1.11000111110011e+22	1101000	1101000	0.07221030418594	0.0504970631627731	0.0816327461034647	0.304516045781502	0.00129167992372425	0.927777139077773	0.000347663647853309	0.913161828002784	39.5953625533068	12.463949915	17.719	0.68675	0.31325	2000	1000	153117,155184,155582,155698,155701,155880,157464,157528,157555,157932,158875,159130,159136,159865,160385,160435,160493,160528,161017,161158,163539,163725,164757	tra-SR-A1tra-SR-A2tra-SR-A3ONT_3-6_female	1	7.0,14.0,21.0,0.0	2000	2000	1	1(B)
1053	4	0,2,12,0	14	11	LOC101892061	NA	1100000111	1100111000	111000	0.171026176016227	0.788115205032388	0.441156086564013	0.473162791377188	0.0490807441131435	0.911560757628469	0.0382614751495885	0.899705725389606	21.3174460923016	8.850732483	4.654	0.512	0.488	1500	1000	7261,7372,7375,7564,7630,7633,7732,7756,39286,39287,39333	tra-SR-A1tra-SR-A2tra-SR-A3ONT_3-6_female	1	0.0,2.0,12.0,0.0	1500	1500	1	1(B)
1054	4	3,4,4,0	11	10	LOC101892233	NA	1111111111	1100	1100	0.159027553201787	0.0968154250102333	0.155023992513425	0.193114519551977	0.0246870780572785	0.619048273532603	0.00780142711726889	0.486324733512866	58.2443430772628	10.267425657	1.858	0.95375	0.04625	2000	1000	8138,8300,8330,8351,8444,8447,11095,11099,25188,25193	tra-SR-A1tra-SR-A2tra-SR-A3ONT_3-6_female	1	3.0,4.0,4.0,0.0	2000	2000	1	1(B)
1055	4	125,262,151,0	538	18	LOC101890827	NA	1e+16	10000011111110	10000011111110	0.33882329999235	0.343846687401157	0.352779821390862	0.426681969682941	0.304922702693474	0.704403800033762	0.300326105138786	0.69976219654315	39.8183508593434	47.319247885	18.996	0.75	0.25	2000	1000	192691,192769,193176,196664,196817,197063,197429,198209,198235,200038,200563,200766,200770,201645,205868,205979,205991,206499	tra-SR-A1tra-SR-A2tra-SR-A3ONT_3-6_female	1	125.0,262.0,151.0,0.0	2000	2000	1	1(B)
1056	4	2264,4834,1580,0	8678	17	LOC101891282	NA	0	1.10011e+15	1100111101100110	0.181280522340349	0.181386775603589	0.391791217331422	0.415402151967629	0.174234449059784	0.700030859205453	0.173584329824904	0.699267161027253	359.157090103553	4979.220319458	138.94	0.5	0.5	10000	1000	212093,212411,229425,230002,230029,232688,232691,232895,232919,232956,233311,233360,233407,233409,233511,233516,233552	tra-SR-A1tra-SR-A2tra-SR-A3ONT_3-6_female	1	2264.0,4834.0,1580.0,0.0	10000	10000	1	1(B)
1057	4	3,5,3,0	11	3	LOC109612258	NA	0	0	0	0.895758851353054	0.948655381030649	0.818116365591172	0.598978001378867	0.0125124833262329	0.995458958240862	0.0223555296902268	0.999531273986515	144.118413500714	17.649036018	3.729	0.385785714285714	0.614214285714286	4500	1000	153772,154014,154019	tra-SR-A1tra-SR-A2tra-SR-A3ONT_3-6_female	1	3.0,5.0,3.0,0.0	4500	4500	1	1(B)
1058	4	488,184,709,0	1381	42	LOC101891811	NA	0	1.110001010001e+40	1.10000111100111e+34	0.40915806899743	0.420339711979766	0.421416120640135	0.42213726041032	0.390392543178554	0.458290604098536	0.389257202620574	0.456450630626596	252.490262755723	316.448988049	1.99	1	0	3500	1000	168481,168816,168851,168852,171600,171645,171780,173845,174541,174548,175920,175971,175983,176281,178645,178646,178771,179148,179150,179837,179878,179881,179977,180027,181756,181976,182000,182870,182998,183001,183034,183037,183087,183320,183323,183382,187794,188159,188201,188369,188375,188635	tra-SR-A1tra-SR-A2tra-SR-A3ONT_3-6_female	1	488.0,184.0,709.0,0.0	3500	3500	1	1(B)
1059	4	1205,1928,1380,0	4513	12	LOC101890653	NA	0	1111110000	1111110000	0.540593287838331	0.543600370802953	0.540416197918089	0.52483940218071	0.456157159056843	0.563381073861784	0.45381956580654	0.56039109755554	19.775150539493	367.593294889	13.821	0.25	0.75	1500	1000	142866,142911,142941,142952,143015,143016,144120,144513,145392,145398,150787,150815	tra-SR-A1tra-SR-A2tra-SR-A3ONT_3-6_female	1	1205.0,1928.0,1380.0,0.0	1500	1500	1	1(B)
1060	4	9,10,6,0	25	6	LOC101891110	NA	100	1110	1110	0.822792341191989	0.850641898986515	0.81891128797573	0.806839244604989	0.606908003141338	0.942395756246033	0.629803515629363	0.951819180085937	71.2509944235312	8.921043488	1.123	5e-04	0.9995	1500	1000	209066,209087,209282,209463,209502,209566	tra-SR-A1tra-SR-A2tra-SR-A3ONT_3-6_female	1	9.0,10.0,6.0,0.0	1500	1500	1	1(B)
1061	4	448,1130,713,0	2291	5	LOC101890249	NA	0	111	111	0.586046454252749	0.585493963796977	0.515450610324981	0.518021242479873	0.433812415736545	0.601402629597357	0.433005413647721	0.600514398333797	19.4703933001563	114.887014826	17.792	0.5	0.5	1500	1000	13167,13867,91435,91590,91757	tra-SR-A1tra-SR-A2tra-SR-A3ONT_3-6_female	1	448.0,1130.0,713.0,0.0	1500	1500	1	1(B)
1065	4	10,20,14,0	44	4	LOC101900655	NA	0	110	110	0.607663516463352	0.564893509731301	0.575920707210792	0.574613860925641	0.420716678953638	0.716682550152978	0.436222681865045	0.729635023011044	259.44847295415	9.781167558	1.031	0.16	0.84	1500	1000	179877,220107,220114,264024	tra-SR-A1tra-SR-A2tra-SR-A3ONT_3-6_female	1	10.0,20.0,14.0,0.0	1500	1500	1	1(B)
1066	4	427,508,295,0	1230	5	LOC101900017	NA	0	1111	1111	0.263969153791305	0.263719194269751	0.269194311477791	0.384413525396987	0.241771389284673	0.761624345535697	0.240714108104446	0.760200326240679	360.251780861887	499.418071014	47.073	0.75	0.25	10000	1000	130770,131572,131593,131629,132170	tra-SR-A1tra-SR-A2tra-SR-A3ONT_3-6_female	1	427.0,508.0,295.0,0.0	10000	10000	1	1(B)
1067	4	32,40,15,0	87	10	LOC101901007	NA	120000	11000001	10000001	0.706575918713521	0.706150733956228	0.704766753592509	0.70340707357963	0.610298214091266	0.788111969232777	0.612237725092381	0.789420457495368	258.788950059173	12.095838834	1.039	0	1	1500	1000	297540,297552,314194,314196,314508,314509,323198,323201,331905,331919	tra-SR-A1tra-SR-A2tra-SR-A3ONT_3-6_female	1	32.0,40.0,15.0,0.0	1500	1500	1	1(B)
1068	4	31,59,14,0	104	3	LOC101900189	NA	0	10	10	0.767105678053014	0.776167499336828	0.7697690530982	0.767105678053014	0.672667530936402	0.843057569259588	0.679735060606462	0.846587519780452	222.389473133367	11.560912327	1.067	0	1	1500	1000	133968,134001,134553	tra-SR-A1tra-SR-A2tra-SR-A3ONT_3-6_female	1	31.0,59.0,14.0,0.0	1500	1500	1	1(B)
1071	4	294,383,224,0	901	9	LOC101899849	NA	1e+08	1e+05	110011	0.741157801176792	0.741444508400655	0.516048805664084	0.506831164448791	0.236658286004987	0.766435600949782	0.238582568005912	0.768326387232481	360.585852091309	319.253242744	41.679	0.5	0.5	10000	1000	126507,126580,126604,126646,127079,127085,127243,130445,130533	tra-SR-A1tra-SR-A2tra-SR-A3ONT_3-6_female	1	294.0,383.0,224.0,0.0	10000	10000	1	1(B)
1075	4	184,501,108,0	793	5	LOC101900479	NA	0	1111	1111	0.182397069714613	0.181763784616655	0.188364596720747	0.34124800555878	0.156130988746389	0.835917769629444	0.155336847957324	0.835007305351366	360.001081367893	251.087073794	52.476	0.75	0.25	10000	1000	137337,143423,143647,143656,149438	tra-SR-A1tra-SR-A2tra-SR-A3ONT_3-6_female	1	184.0,501.0,108.0,0.0	10000	10000	1	1(B)
1076	4	304,656,5,0	965	2	LOC101901408	NA	10	1	1	0.119701225732692	0.119591846197157	0.124083338177259	0.240659776103364	0.10073771955366	0.623461005341917	0.0987637050119522	0.620564435635167	360.167938914197	252.095567695	51.421	0.75	0.25	10000	1000	384707,385075	tra-SR-A1tra-SR-A2tra-SR-A3ONT_3-6_female	1	304.0,656.0,5.0,0.0	10000	10000	1	1(B)
1078	4	179,322,170,0	671	6	LOC109612482	NA	0	11	11	0.804011071298579	0.804565266873111	0.797737312894894	0.660132010294929	0.207873544364078	0.831415372330065	0.208277443190504	0.831761466753404	360.366967992557	216.775586493	44.735	0.25	0.75	10000	1000	154782,154970,154997,155091,155919,155985	tra-SR-A1tra-SR-A2tra-SR-A3ONT_3-6_female	1	179.0,322.0,170.0,0.0	10000	10000	1	1(B)
1079	4	116,168,112,0	396	7	LOC101901693	NA	0	110010	110010	0.593747886333005	0.591154083440865	0.580637443784527	0.556778509820247	0.387630626328162	0.634563163834976	0.392272647876797	0.63850892842555	48.6815134337152	29.158942816	2.628	0.18	0.82	2000	1000	120914,121103,121338,122216,122550,122692,122864	tra-SR-A1tra-SR-A2tra-SR-A3ONT_3-6_female	1	116.0,168.0,112.0,0.0	2000	2000	1	1(B)
1080	4	1,2,13,0	16	5	LOC101887229	NA	1010	0	0	0.0451656016859132	0.00889266240514974	0.0303143541205581	0.0490469224696724	0.00106037215478647	0.210089859697851	0.000197205160024678	0.169731099285465	67.0608766345495	10.151359405	1.514	1	0	2000	1000	34802,34943,38849,41228,42703	tra-SR-A1tra-SR-A2tra-SR-A3ONT_3-6_female	1	1.0,2.0,13.0,0.0	2000	2000	1	1(B)
1082	4	217,543,286,0	1046	9	LOC101901309	NA	0	11000010	11110010	0.603421726201692	0.603317171782135	0.600979224643263	0.59999438401828	0.568315828099922	0.630008953306794	0.569636745474995	0.630827834328953	222.32087822571	52.983229264	1.191	0	1	1500	1000	101361,104399,104956,105121,105175,109396,117550,117621,79287	tra-SR-A1tra-SR-A2tra-SR-A3ONT_3-6_female	1	217.0,543.0,286.0,0.0	1500	1500	1	1(B)
1083	4	339,406,416,0	1161	12	LOC101887402	NA	1	11101111110	11100011110	0.390818354810232	0.393860142292817	0.400641600092243	0.44685314451524	0.363773187255972	0.628202436499934	0.361870129241322	0.625866255022196	19.5417125364145	61.430905064	16.574	0.75	0.25	1500	1000	134054,134507,202687,202701,203277,209327,209381,219349,219651,219726,219960,220337	tra-SR-A1tra-SR-A2tra-SR-A3ONT_3-6_female	1	339.0,406.0,416.0,0.0	1500	1500	1	1(B)
1086	4	54,61,135,0	250	12	LOC101898391	NA	0	0	0	0.847550163977573	0.84985659719506	0.795246756772201	0.796465565667426	0.699739695990187	0.879673725086668	0.707021929466341	0.88416483413809	23.3752458609208	18.920861316	5.613	0	1	1500	1000	24300,24465,26336,26340,26682,26977,27320,27354,27460,27580,27585,27831	tra-SR-A1tra-SR-A2tra-SR-A3ONT_3-6_female	1	54.0,61.0,135.0,0.0	1500	1500	1	1(B)
1087	4	239,4663,85,0	4987	17	LOC101898217	NA	1011110110010111	1.00001e+14	100001010101000	0.239251040197189	0.212244091624434	0.407086201254468	0.460713726562007	0.178353785618458	0.842857540514926	0.178352806618623	0.842857405031006	359.210146058691	2418.238512695	119.586	0.5	0.5	10000	1000	1694,2034,2061,2112,2208,2217,2279,2316,4833,4934,4956,5220,5310,5409,5445,5493,20693	tra-SR-A1tra-SR-A2tra-SR-A3ONT_3-6_female	1	239.0,4663.0,85.0,0.0	10000	10000	1	1(B)
1088	4	42,26,9,0	77	15	LOC101889023	NA	1.00001e+11	100001010111	100001010111	0.849078866337389	0.852178071862321	0.769198432082717	0.759093960931394	0.583295838249349	0.902671940923581	0.589111434089401	0.908398975572227	24.6220015344906	12.069939419	4.964	0	1	1500	1000	60234,60302,60325,60429,60432,60465,60474,60509,60530,60919,61317,61538,61634,61637,71776	tra-SR-A1tra-SR-A2tra-SR-A3ONT_3-6_female	1	42.0,26.0,9.0,0.0	1500	1500	1	1(B)
1089	4	73,168,100,0	341	47	LOC101897592	NA	1e+46	1.10000010010111e+39	1.11110110111111e+45	0.43491860793343	0.551046872131876	0.51870284382156	0.509472189130261	0.396535590968524	0.606868622424546	0.398360223243722	0.608242769556587	475.159598638531	225.472304409	1.267	0.416972222222222	0.583027777777778	10000	1000	104280,104467,106572,106607,106622,106743,106995,107376,107408,107478,107649,107664,107733,107739,107849,108111,108135,108159,108396,108399,109026,109080,109434,109449,109632,109648,109698,110290,110391,110523,110533,110684,110685,110934,111048,111054,111099,111393,111429,111432,111869,111879,115937,115971,115974,116276,116434	tra-SR-A1tra-SR-A2tra-SR-A3ONT_3-6_female	1	73.0,168.0,100.0,0.0	10000	10000	1	1(B)
1090	4	17,15,29,0	61	7	LOC101898274	NA	1000	11101	11101	0.794064131714557	0.805955606517106	0.793602067191295	0.785120295377391	0.665097446617897	0.88290768329713	0.680457743579202	0.892259768994075	552.805842036972	42.683955413	1.184	0.0113	0.9887	8500	1000	45666,45950,46041,46049,50082,50490,76289	tra-SR-A1tra-SR-A2tra-SR-A3ONT_3-6_female	1	17.0,15.0,29.0,0.0	8500	8500	1	1(B)
1091	4	5,7,4,0	16	3	LOC109613436	NA	1	11	11	0.670253377257579	0.572080000842667	0.566942523577626	0.566132422267439	0.285808644454104	0.862437344447202	0.278175950639935	0.844995764963854	56.2500179006549	8.517910034	1.372	0.341	0.659	1500	1000	97157,118657,119095	tra-SR-A1tra-SR-A2tra-SR-A3ONT_3-6_female	1	5.0,7.0,4.0,0.0	1500	1500	1	1(B)
1093	4	577,1022,257,0	1856	10	LOC101897767	NA	0	1e+05	101101	0.682123376359499	0.782797981352464	0.729478252280843	0.732409105069022	0.664010924173788	0.798407605830213	0.6641247138606	0.798514252776533	373.850333168193	762.409875396	13.661	0	1	10000	1000	127294,127932,128112,128379,128397,128499,128716,128734,128763,128780	tra-SR-A1tra-SR-A2tra-SR-A3ONT_3-6_female	1	577.0,1022.0,257.0,0.0	10000	10000	1	1(B)
1094	4	89,144,62,0	295	14	LOC101897928	NA	1.1e+13	0	0	0.392791508226111	0.39285127671835	0.429404565973058	0.471636287765144	0.347547910209703	0.624786333497132	0.345008888019573	0.620484960045202	43.7383229771569	29.025376514	7.697	0.595	0.405	2000	1000	137600,137637,137671,137898,137917,137967,138009,138096,138612,138652,138659,138709,138889,138923	tra-SR-A1tra-SR-A2tra-SR-A3ONT_3-6_female	1	89.0,144.0,62.0,0.0	2000	2000	1	1(B)
1095	4	41,73,33,0	147	4	LOC101901558	NA	10	110	110	0.845789777341587	0.848889446016954	0.834422200800843	0.672837749494365	0.11744485566235	0.89653780242428	0.120094759295429	0.899003753560994	362.291117353933	66.203864178	27.886	0.25	0.75	10000	1000	12588,13440,13485,14467	tra-SR-A1tra-SR-A2tra-SR-A3ONT_3-6_female	1	41.0,73.0,33.0,0.0	10000	10000	1	1(B)
1096	4	335,407,253,0	995	3	LOC101887717	NA	0	11	11	0.219176668319288	0.219956279190741	0.218988411124199	0.219096662766007	0.193819725301918	0.246290339401018	0.192036791383544	0.24351473848649	500	41.301056075	1.03	1	0	1500	1000	30178,30776,30822	tra-SR-A1tra-SR-A2tra-SR-A3ONT_3-6_female	1	335.0,407.0,253.0,0.0	1500	1500	1	1(B)
1097	4	245,2355,113,0	2713	2	LOC101901229	NA	0	1	1	0.462972850495127	0.463483839956875	0.463081619310128	0.462972850495127	0.443530777430397	0.481739053676078	0.444618715834402	0.482512878841337	500	124.670758557	1.015	1	0	1500	1000	839,855	tra-SR-A1tra-SR-A2tra-SR-A3ONT_3-6_female	1	245.0,2355.0,113.0,0.0	1500	1500	1	1(B)
1099	4	417,694,189,0	1300	12	LOC101887548	NA	10111111010	0	1.011e+10	0.185161532454892	0.175418763383714	0.184988593505513	0.332664661941503	0.131913267238989	0.828537119566107	0.131546587763455	0.827381811666704	19.0356371090635	64.982710347	74.593	0.75	0.25	1500	1000	17621,17663,18021,18130,18158,22279,22969,23563,24268,24493,26125,26500	tra-SR-A1tra-SR-A2tra-SR-A3ONT_3-6_female	1	417.0,694.0,189.0,0.0	1500	1500	1	1(B)
1102	4	177,52,155,0	384	8	LOC101899665	NA	0	0	11	0.634011329948801	0.801464120308767	0.717766222535572	0.717445775459117	0.592871128522851	0.833738183806008	0.595861722287738	0.835829958469008	384.655651051476	141.938446094	10.39	0	1	10000	1000	35612,35717,35758,35869,38433,38568,38719,38724	tra-SR-A1tra-SR-A2tra-SR-A3ONT_3-6_female	1	177.0,52.0,155.0,0.0	10000	10000	1	1(B)
1103	4	182,243,69,0	494	13	LOC101899214	NA	0	1e+08	110001111	0.614138102372098	0.334157129166518	0.360968361423489	0.415082366358461	0.292715306866348	0.642489004723637	0.290688210185673	0.640417195116296	40.2988602987327	41.930313222	15.211	0.75	0.25	2000	1000	14707,14724,14789,18157,18175,21898,21982,21995,22030,22159,22306,22318,22508	tra-SR-A1tra-SR-A2tra-SR-A3ONT_3-6_female	1	182.0,243.0,69.0,0.0	2000	2000	1	1(B)
1105	4	7,13,14,0	34	19	LOC101892445	NA	101100100011000	1.00000011e+17	1.00000011e+17	0.146233670544938	0.161212599556246	0.217107641684702	0.354535059732837	0.0658399961026064	0.894542355926038	0.0546849710195473	0.880770532637181	380.950163050714	42.352513001	2.227	0.719277777777778	0.280722222222222	10000	1000	99279,99282,99486,99528,99573,100245,100857,100992,101229,101276,101502,101676,101787,101793,102108,102121,102447,102479,102879	tra-SR-A1tra-SR-A2tra-SR-A3ONT_3-6_female	1	7.0,13.0,14.0,0.0	10000	10000	1	1(B)
1111	4	24,91,24,0	139	16	LOC101896521	NA	0	10011110101110	10011101101110	0.298244272801959	0.330749362221449	0.326716871006804	0.327223047227769	0.226787585101329	0.427419774824505	0.232699403396098	0.432867267379006	94.9823950620387	18.034643549	2.079	1	0	2000	1000	184271,184513,184540,184820,185011,194564,194750,194762,203606,203615,203819,203867,203884,203948,204032,220324	tra-SR-A1tra-SR-A2tra-SR-A3ONT_3-6_female	1	24.0,91.0,24.0,0.0	2000	2000	1	1(B)
1112	4	47,79,68,0	194	9	LOC101899382	NA	1e+06	10111111	10111111	0.254966044079708	0.253788458230741	0.268721666481782	0.382457788534428	0.200832032128268	0.800754071063362	0.199071812036986	0.798171491519998	365.863425639629	85.004935599	19.502	0.75	0.25	10000	1000	3812,3870,4014,4628,4788,4985,4994,5485,6030	tra-SR-A1tra-SR-A2tra-SR-A3ONT_3-6_female	1	47.0,79.0,68.0,0.0	10000	10000	1	1(B)
1117	4	100,200,124,0	424	22	LOC101896066	NA	1e+08	10000001110011	11100010000001110016	0.443318630181291	0.449083856831126	0.472977181798354	0.480312744236944	0.404158130359611	0.572971556914652	0.403093505654765	0.569483947286098	98.7307429415659	43.694214705	1.12	0.68125	0.31875	2000	1000	31513,31534,31606,31655,31702,31801,31819,31855,31944,31957,32026,32080,32161,32416,32485,32575,32584,32629,32728,32818,32857,36558	tra-SR-A1tra-SR-A2tra-SR-A3ONT_3-6_female	1	100.0,200.0,124.0,0.0	2000	2000	1	1(B)
1118	4	6,14,28,0	48	13	LOC101896702	NA	100001000110	11110100010	11110101010	0.263252024143826	0.32302815500201	0.421589183125069	0.449167866138737	0.216147989040087	0.755514017913384	0.206051470697112	0.742056152122631	199.002548641701	20.743963022	1.143	0.638833333333333	0.361166666666667	4000	1000	71266,71857,72628,73015,73135,73154,73246,73661,93130,93419,93440,93611,93803	tra-SR-A1tra-SR-A2tra-SR-A3ONT_3-6_female	1	6.0,14.0,28.0,0.0	4000	4000	1	1(B)
1120	4	22,39,24,0	85	7	LOC101891132	NA	0	11	11	0.333379684941691	0.325812279385494	0.331338342115907	0.33372770478581	0.234078702894524	0.451215019557009	0.217937435395176	0.432071552865378	289.628585224283	11.880584072	1.036	0.9965	0.0035	1500	1000	64267,64270,64696,64708,64732,64939,65524	tra-SR-A1tra-SR-A2tra-SR-A3ONT_3-6_female	1	22.0,39.0,24.0,0.0	1500	1500	1	1(B)
1121	4	24,7,22,0	53	3	LOC109613506	NA	1	10	10	0.444754059903908	0.446164240065332	0.454482233175099	0.454374069237205	0.325596872295985	0.581316506761174	0.322436720533909	0.577064268602274	227.369916287054	9.807212776	1.029	0.748	0.252	1500	1000	49508,49887,49898	tra-SR-A1tra-SR-A2tra-SR-A3ONT_3-6_female	1	24.0,7.0,22.0,0.0	1500	1500	1	1(B)
1122	4	127,180,67,0	374	4	LOC101890959	NA	1000	101	101	0.258136157545935	0.256799122780049	0.267543976122086	0.346315070672162	0.218167606160509	0.642151227054834	0.215896014308717	0.639124556850586	367.027811343181	124.216175522	18.447	0.75	0.25	10000	1000	51381,51494,51659,52496	tra-SR-A1tra-SR-A2tra-SR-A3ONT_3-6_female	1	127.0,180.0,67.0,0.0	10000	10000	1	1(B)
1123	4	5,9,14,0	28	7	LOC101889554	NA	1000210	101000	1000	0.198904314030573	0.191546162207406	0.203973048705592	0.262073177439254	0.0739191624336388	0.810481601046757	0.0632698230911603	0.778193994651609	23.0177474314677	9.314611414	4.332	0.8855	0.1145	1500	1000	7222,7641,7672,11543,11591,11600,11699	tra-SR-A1tra-SR-A2tra-SR-A3ONT_3-6_female	1	5.0,9.0,14.0,0.0	1500	1500	1	1(B)
1126	4	65,199,52,0	316	7	LOC101891732	NA	0	110111	110101	0.557124105821429	0.533773014900748	0.527374582691319	0.524181356828487	0.445775745650638	0.593700361214018	0.445077510838246	0.592869797990246	278.46598972719	19.744694381	1.051	0.269	0.731	1500	1000	10067,45300,46678,47291,48382,49108,49611	tra-SR-A1tra-SR-A2tra-SR-A3ONT_3-6_female	1	65.0,199.0,52.0,0.0	1500	1500	1	1(B)
1128	4	9,17,8,0	34	3	LOC101889880	NA	0	0	0	0.681023180234693	0.701168832286294	0.681400888512697	0.672853216420708	0.502301654855024	0.81711792831549	0.514109135846373	0.82684903251638	203.790680247513	9.349610334	1.048	0.025	0.975	1500	1000	123633,123636,141589	tra-SR-A1tra-SR-A2tra-SR-A3ONT_3-6_female	1	9.0,17.0,8.0,0.0	1500	1500	1	1(B)
1129	4	7,21,5,0	33	5	LOC101889542	NA	10000	1000	1000	0.200472297513009	0.171079928840501	0.194443837623924	0.200114955095733	0.0906823363650102	0.3596123021527	0.0745150852669223	0.325034644743817	139.191110340205	9.142460359	1.09	1	0	1500	1000	75261,75972,78649,78683,78839	tra-SR-A1tra-SR-A2tra-SR-A3ONT_3-6_female	1	7.0,21.0,5.0,0.0	1500	1500	1	1(B)
1130	4	8,3,0,0	11	7	LOC101888837	NA	1e+06	110000	110000	0.211799816347234	0.228332910248346	0.248037058890894	0.26121826936608	0.0609180289108879	0.516515551636487	0.0444415513274888	0.497638912237306	101.069159493068	10.312745604	1.049	0.96175	0.03825	2000	1000	104443,104609,104623,104842,104845,104932,104938	tra-SR-A1tra-SR-A2tra-SR-A3ONT_3-6_female	1	8.0,3.0,0.0,0.0	2000	2000	1	1(B)
1131	4	4,39,8,0	51	11	LOC101889370	NA	101001	111000	111000	0.832482201711695	0.834611156521472	0.829902044036026	0.826700505808046	0.713822772183808	0.918023059151774	0.716517727603547	0.918901669099811	96.6275161461298	10.316097087	1.024	0	1	1500	1000	65947,65949,66022,66103,66106,66288,66333,66481,66594,66597,72241	tra-SR-A1tra-SR-A2tra-SR-A3ONT_3-6_female	1	4.0,39.0,8.0,0.0	1500	1500	1	1(B)
1132	4	17,6,13,0	36	3	LOC101889015	NA	110	1	1	0.302695512275288	0.287424372019829	0.309044488116629	0.330371070448807	0.165782736567034	0.724489518756179	0.129616626414133	0.667744120746846	37.358248648292	9.224760553	1.164	0.9275	0.0725	1500	1000	138426,138428,138527	tra-SR-A1tra-SR-A2tra-SR-A3ONT_3-6_female	1	17.0,6.0,13.0,0.0	1500	1500	1	1(B)
1136	4	48,8,1,0	57	5	LOC101895834	NA	11100	1	1	0.369450244271786	0.373617572847316	0.482487268300023	0.494325214975843	0.276570288706922	0.729440264683572	0.271441982194032	0.720168952015196	70.8418135654759	12.521665619	1.052	0.52225	0.47775	2000	1000	205959,206036,206058,214813,214859	tra-SR-A1tra-SR-A2tra-SR-A3ONT_3-6_female	1	48.0,8.0,1.0,0.0	2000	2000	1	1(B)
1138	4	28,9,55,0	92	11	LOC101896170	NA	111111111	0	0	0.146544018640882	0.142553058974594	0.431944203973739	0.452632458466492	0.0929342670569766	0.831446864258499	0.0890693034977999	0.826985036503741	364.727515776407	62.86567241	20.994	0.5	0.5	10000	1000	175007,175037,179746,179749,179857,179866,180090,180138,180210,180234,180477	tra-SR-A1tra-SR-A2tra-SR-A3ONT_3-6_female	1	28.0,9.0,55.0,0.0	10000	10000	1	1(B)
1140	4	36,124,69,0	229	15	LOC101899670	NA	11	10000011	11010000011	0.914349980065246	0.922234061819262	0.914278117233289	0.89971972065094	0.793252316705524	0.965431201857391	0.803488654063748	0.972510775454201	46.1412695216934	23.051244395	6.685	0	1	2000	1000	382237,382282,382303,382594,382864,382867,383101,383401,383485,383494,383608,383788,383803,567838,567845	tra-SR-A1tra-SR-A2tra-SR-A3ONT_3-6_female	1	36.0,124.0,69.0,0.0	2000	2000	1	1(B)
1141	4	130,134,93,0	357	6	LOC101899959	NA	0	0	0	0.806228574797796	0.805835188428327	0.806508135839686	0.806187841960219	0.764353520997012	0.847286304384957	0.762004101744816	0.844669849874465	488.821360497638	21.936007932	1.006	0	1	1500	1000	2972,2978,3248,3355,5104,5699	tra-SR-A1tra-SR-A2tra-SR-A3ONT_3-6_female	1	130.0,134.0,93.0,0.0	1500	1500	1	1(B)
1143	4	33,31,28,0	92	8	LOC101900473	NA	0	1111100	1111100	0.207803938841152	0.192219568714439	0.205774159351237	0.209129737028216	0.142224798634362	0.288666265246886	0.145777378458442	0.290929179169558	351.628172691595	11.726627767	1.02	1	0	1500	1000	13374,13379,13436,13446,13937,14639,38013,38014	tra-SR-A1tra-SR-A2tra-SR-A3ONT_3-6_female	1	33.0,31.0,28.0,0.0	1500	1500	1	1(B)
1144	4	23,14,11,0	48	10	LOC101890538	NA	11	111011100	111011100	0.153934409509872	0.147947224270017	0.171447046885937	0.338788759781253	0.0784704311608007	0.937995500071421	0.0700273212827066	0.928083209908678	19.388172480853	10.24901017	18.743	0.75	0.25	1500	1000	55622,55792,55816,184894,191706,191719,192112,192121,192319,192340	tra-SR-A1tra-SR-A2tra-SR-A3ONT_3-6_female	1	23.0,14.0,11.0,0.0	1500	1500	1	1(B)
1145	4	104,115,67,0	286	8	LOC101891228	NA	0	0	0	0.735277473034858	0.73572194595625	0.670716673786056	0.597692812007406	0.278922450141527	0.777774253967333	0.280956323689703	0.779167341721431	367.571700463888	121.770474645	17.82	0.250055555555556	0.749944444444444	10000	1000	200719,200743,200761,201100,201106,201208,201211,201820	tra-SR-A1tra-SR-A2tra-SR-A3ONT_3-6_female	1	104.0,115.0,67.0,0.0	10000	10000	1	1(B)
1146	4	177,179,244,0	600	27	LOC101891402	NA	0	1.01000011e+15	1.110011000101e+25	0.653548428572598	0.644702014086811	0.620184250995278	0.566933256578773	0.345892727555833	0.680706488727544	0.347909441336389	0.682126396098862	40.1498555026882	66.235614154	16.023	0.25	0.75	2000	1000	203460,203573,203606,203610,203790,204815,205145,205148,206051,206367,206423,206588,207070,207603,207678,207681,208195,208497,211592,211595,211752,211793,211844,211965,211973,212048,212064	tra-SR-A1tra-SR-A2tra-SR-A3ONT_3-6_female	1	177.0,179.0,244.0,0.0	2000	2000	1	1(B)
1149	4	67,138,69,0	274	7	LOC101895782	NA	0	100011	100011	0.721085492200153	0.722255020237707	0.709921708257253	0.637916523160367	0.348531054424828	0.768554339829266	0.350576250869881	0.770112072724634	61.0598386645074	27.832774287	14.761	0.25	0.75	2500	1000	129236,130739,132454,132459,137805,139920,140298	tra-SR-A1tra-SR-A2tra-SR-A3ONT_3-6_female	1	67.0,138.0,69.0,0.0	2500	2500	1	1(B)
1150	4	146,243,134,0	523	11	LOC101896293	NA	110	1001100110	1001100110	0.808482925455189	0.810497641009387	0.802793170295643	0.653817963181771	0.164369238138737	0.840383405923384	0.166535087433771	0.842095947064874	360.427151318838	189.49521437	43.718	0.25	0.75	10000	1000	121620,121654,121663,122259,123135,123685,123721,123877,124389,124398,125223	tra-SR-A1tra-SR-A2tra-SR-A3ONT_3-6_female	1	146.0,243.0,134.0,0.0	10000	10000	1	1(B)
1152	4	6,12,26,0	44	3	LOC101896124	NA	10	10	10	0.784359716641304	0.804997885326244	0.787393676435127	0.782787661466214	0.645541985766619	0.891615446106814	0.666718847159174	0.906824969452026	137.22672508113	9.774282502	1.055	0	1	1500	1000	119025,119034,119244	tra-SR-A1tra-SR-A2tra-SR-A3ONT_3-6_female	1	6.0,12.0,26.0,0.0	1500	1500	1	1(B)
1153	4	95,113,97,0	305	3	LOC101901756	NA	0	11	11	0.389314560836684	0.687845131226481	0.46843541686331	0.537387566762176	0.3439482127138	0.729348628470247	0.345178281325802	0.730493173279161	268.652430001509	78.228171353	13.955	0.501923076923077	0.498076923076923	7500	1000	128279,128630,129203	tra-SR-A1tra-SR-A2tra-SR-A3ONT_3-6_female	1	95.0,113.0,97.0,0.0	7500	7500	1	1(B)
1154	4	40,159,49,0	248	6	LOC101901144	NA	0	11100	11100	0.622953390667506	0.620129274439557	0.618230079553536	0.616032510533121	0.545827839808127	0.676475349903566	0.552893066966973	0.683525844493498	311.692656668924	16.96335512	1.034	0.0045	0.9955	1500	1000	87179,87734,88139,88499,89045,89809	tra-SR-A1tra-SR-A2tra-SR-A3ONT_3-6_female	1	40.0,159.0,49.0,0.0	1500	1500	1	1(B)
1155	4	53,182,71,0	306	4	LOC101901473	NA	0	101	101	0.244239648668025	0.243145524529331	0.254360037671047	0.341353696836153	0.200857558703038	0.667988712390479	0.198132689478951	0.664057607262367	366.89306095285	116.333792907	18.579	0.750027777777778	0.249972222222222	10000	1000	118170,119367,119966,120414	tra-SR-A1tra-SR-A2tra-SR-A3ONT_3-6_female	1	53.0,182.0,71.0,0.0	10000	10000	1	1(B)
1159	4	47,87,21,0	155	2	LOC101887291	NA	0	1	1	0.642470665717439	0.650792937878567	0.643709039675617	0.642295135137957	0.563489669220541	0.713022935257421	0.569994224414375	0.71613917968539	420.882041295727	12.956200431	1.032	0	1	1500	1000	165123,168560	tra-SR-A1tra-SR-A2tra-SR-A3ONT_3-6_female	1	47.0,87.0,21.0,0.0	1500	1500	1	1(B)
1161	4	7,9,8,0	24	6	LOC101897534	NA	110111	0	0	0.0332839578155451	0.00498095598096498	0.0244564658792035	0.0342234521304272	0.000942571128078474	0.126645798815175	0.000128540189575689	0.10232414116426	234.053518381859	16.754965571	1.171	1	0	4000	1000	11500,33626,34087,34199,34216,36602	tra-SR-A1tra-SR-A2tra-SR-A3ONT_3-6_female	1	7.0,9.0,8.0,0.0	4000	4000	1	1(B)
1162	4	3,5,7,0	15	7	LOC109614064	NA	1000011	111000	111000	0.181747106853419	0.192574849783481	0.211600247451508	0.226016365422389	0.0587989032349728	0.474177485522044	0.0475468677641704	0.438756254783386	106.862420109378	10.294961812	1.051	0.9825	0.0175	2000	1000	201630,205566,205597,205727,205761,205836,205884	tra-SR-A1tra-SR-A2tra-SR-A3ONT_3-6_female	1	3.0,5.0,7.0,0.0	2000	2000	1	1(B)
1163	4	212,313,297,0	822	20	LOC101895687	NA	1.1000001e+14	1011000000101100160	1.0110000001e+18	0.383235269905017	0.39430194356768	0.403638114046537	0.417282325523171	0.361488848369047	0.569196845550073	0.355106737125718	0.561037436982027	45.478274537919	73.15345389	4.427	0.8965	0.1035	2000	1000	382721,385303,385512,385605,385782,386736,386738,427198,427242,427248,427301,450634,450887,472374,472377,472574,472589,484471,484715,555691	tra-SR-A1tra-SR-A2tra-SR-A3ONT_3-6_female	1	212.0,313.0,297.0,0.0	2000	2000	1	1(B)
1164	4	3,2,8,0	13	6	LOC101893830	NA	10000	10110	10110	0.695437362602185	0.616725200730548	0.513670804857765	0.519654489915956	0.22861739441216	0.831201034244251	0.214925360519844	0.81379760706186	45.7551159693179	8.742834664	1.535	0.469	0.531	1500	1000	216458,216819,275892,277318,277369,277371	tra-SR-A1tra-SR-A2tra-SR-A3ONT_3-6_female	1	3.0,2.0,8.0,0.0	1500	1500	1	1(B)
1166	4	192,473,84,0	749	6	LOC101894296	NA	0	10111	10111	0.532241822883463	0.521426996367828	0.518453932988582	0.515523636479452	0.461427768733341	0.561551578111554	0.46113034744947	0.560717999694353	97.8605961544825	38.872911851	1.068	0.29	0.71	1500	1000	293085,293142,293367,295332,295359,295570	tra-SR-A1tra-SR-A2tra-SR-A3ONT_3-6_female	1	192.0,473.0,84.0,0.0	1500	1500	1	1(B)
1167	4	7,9,17,0	33	2	LOC101893669	NA	1	1	1	0.776987659222689	0.773313350977756	0.774803825147935	0.771925239050918	0.631258723521719	0.90375265932485	0.639025432471807	0.90776474770369	92.7766838958497	9.001937702	1.064	0	1	1500	1000	12856,13409	tra-SR-A1tra-SR-A2tra-SR-A3ONT_3-6_female	1	7.0,9.0,17.0,0.0	1500	1500	1	1(B)
1168	4	471,181,588,0	1240	4	LOC101894888	NA	1000	111	111	0.532921505013822	0.530545345416157	0.506740920138589	0.502696573118737	0.44703847071178	0.556017691363676	0.446030021212358	0.553959639432834	58.1187088213059	53.52526771	1.045	0.4645	0.5355	1500	1000	366920,367210,367701,367789	tra-SR-A1tra-SR-A2tra-SR-A3ONT_3-6_female	1	471.0,181.0,588.0,0.0	1500	1500	1	1(B)
1169	4	1029,1625,437,0	3091	16	LOC101894625	NA	0	11101111011	1111101111011	0.56857781519034	0.564203624786424	0.555489778268591	0.533549158585718	0.441785034752143	0.582727337462769	0.442277418836955	0.58300242914665	19.6929436426289	216.444968465	14.445	0.25	0.75	1500	1000	360102,360117,360243,360519,360539,360908,361010,361117,361201,361322,361518,361934,362024,362041,362093,362120	tra-SR-A1tra-SR-A2tra-SR-A3ONT_3-6_female	1	1029.0,1625.0,437.0,0.0	1500	1500	1	1(B)
1171	4	26,26,38,0	90	11	LOC101895508	NA	1011011100	100100010	100000010	0.17477341047314	0.217726240374422	0.495177328381491	0.517446908184796	0.130656227174925	0.910944335207399	0.128751349547957	0.907390781289337	19.3804265360346	11.720474093	19.757	0.5	0.5	1500	1000	372787,373839,373979,374445,375450,375684,375963,375983,376387,377066,377380	tra-SR-A1tra-SR-A2tra-SR-A3ONT_3-6_female	1	26.0,26.0,38.0,0.0	1500	1500	1	1(B)
1172	4	13,3,7,0	23	4	LOC101894460	NA	1011	0	0	0.0915860220611536	0.0624920823611717	0.0790351652813826	0.0918698846282103	0.0118629870447991	0.234252840259817	0.00386912495836327	0.207483120294034	100.615910970882	10.724596282	1.199	1	0	2000	1000	301418,302011,306938,307015	tra-SR-A1tra-SR-A2tra-SR-A3ONT_3-6_female	1	13.0,3.0,7.0,0.0	2000	2000	1	1(B)
1176	4	4,3,6,0	13	9	LOC101900673	NA	111000110	10001	1000	0.0536764396891319	0.013243066081892	0.0529044257638439	0.0675966326026598	0.00096367672241605	0.201582045680722	0.000118475047433655	0.175653649548953	67.2558942971873	10.185860376	1.16	1	0	2000	1000	107296,107319,107397,107487,107526,107535,114655,117838,118579	tra-SR-A1tra-SR-A2tra-SR-A3ONT_3-6_female	1	4.0,3.0,6.0,0.0	2000	2000	1	1(B)
1183	4	129,493,205,0	827	5	LOC101893449	NA	0	1100	1100	0.571628752058327	0.56510705067866	0.567862232539782	0.567964876020741	0.531064296294229	0.602166461568003	0.534518106387132	0.603651561064025	500	38.344933693	1.003	0.004	0.996	1500	1000	57635,57879,58602,58686,61190	tra-SR-A1tra-SR-A2tra-SR-A3ONT_3-6_female	1	129.0,493.0,205.0,0.0	1500	1500	1	1(B)
1184	4	22,26,16,0	64	3	LOC101893280	NA	100	0	0	0.21133053345486	0.201984984351099	0.212206770902613	0.237633098557278	0.123738639856534	0.68764625916593	0.0876361434822105	0.620055522148054	426.891472509425	45.887591114	2.625	0.944222222222222	0.0557777777777778	10000	1000	43560,47781,48342	tra-SR-A1tra-SR-A2tra-SR-A3ONT_3-6_female	1	22.0,26.0,16.0,0.0	10000	10000	1	1(B)
1185	4	43,317,96,0	456	4	LOC101892756	NA	0	111	111	0.569307096407903	0.564877861583596	0.532819570522366	0.507944313617489	0.400080921036282	0.609253263776548	0.398853117069965	0.605962537847978	25.2262802365189	23.582894103	3.972	0.462	0.538	1500	1000	14484,14725,20282,22365	tra-SR-A1tra-SR-A2tra-SR-A3ONT_3-6_female	1	43.0,317.0,96.0,0.0	1500	1500	1	1(B)
1186	4	27,111,47,0	185	2	LOC101893611	NA	0	0	0	0.564249140380953	0.563000310260181	0.557686598456102	0.556715789747225	0.475789697921637	0.631406089568561	0.482303814806067	0.634656674218947	500	13.872645792	1.032	0.0725	0.9275	1500	1000	28889,30140	tra-SR-A1tra-SR-A2tra-SR-A3ONT_3-6_female	1	27.0,111.0,47.0,0.0	1500	1500	1	1(B)
1187	4	94,55,130,0	279	8	LOC101893778	NA	0	1001111	1001111	0.591127486106661	0.58152230382016	0.556606540910583	0.535688735166431	0.385846157221127	0.634546472697288	0.391876869659444	0.638904717087867	68.8295853322218	23.868808179	1.197	0.28725	0.71275	2000	1000	63336,63477,67197,67243,68317,68576,68820,69160	tra-SR-A1tra-SR-A2tra-SR-A3ONT_3-6_female	1	94.0,55.0,130.0,0.0	2000	2000	1	1(B)
1188	4	85,113,84,0	282	9	LOC101893106	NA	0	10	0	0.576799473592366	0.549978449420109	0.504610777748905	0.501328854807396	0.395921675016643	0.605454109623653	0.396016168800492	0.60550159231553	86.7262341071622	19.061608311	1.097	0.4835	0.5165	1500	1000	49504,49573,49776,50052,50778,51062,51348,51908,51992	tra-SR-A1tra-SR-A2tra-SR-A3ONT_3-6_female	1	85.0,113.0,84.0,0.0	1500	1500	1	1(B)
1189	4	32,118,28,0	178	7	LOC109613980	NA	0	110	110	0.68990086042237	0.6818293677816	0.688306883358865	0.688271210747293	0.619875393753555	0.754141442169609	0.617405882184816	0.750652878334212	500	15.745967068	1.012	0	1	1500	1000	1421,1452,1462,1644,1722,10441,10448	tra-SR-A1tra-SR-A2tra-SR-A3ONT_3-6_female	1	32.0,118.0,28.0,0.0	1500	1500	1	1(B)
1190	4	3,7,1,0	11	2	LOC101897725	NA	0	1	1	0.456782165481348	0.431400554236539	0.45100389035086	0.456782165481348	0.201175830034011	0.724618205419462	0.186280837562178	0.706443455212873	57.0243685870102	8.479353004	1.172	0.6205	0.3795	1500	1000	243276,243307	tra-SR-A1tra-SR-A2tra-SR-A3ONT_3-6_female	1	3.0,7.0,1.0,0.0	1500	1500	1	1(B)
1191	4	11,18,11,0	40	15	LOC101898755	NA	100011111100011	10011100010	1010011100010	0.788917673327422	0.801077305451461	0.77066407156463	0.639232762678733	0.110599614509392	0.886630718443389	0.124525858358031	0.89637580440677	19.9194942047292	9.907330066	12.028	0.251	0.749	1500	1000	748203,748356,748710,748764,748908,749046,749049,749358,749418,749577,750057,750060,750156,750686,750695	tra-SR-A1tra-SR-A2tra-SR-A3ONT_3-6_female	1	11.0,18.0,11.0,0.0	1500	1500	1	1(B)
1192	4	11,39,31,0	81	25	LOC101900128	NA	1.1000000001e+18	1.11111111110011e+22	1.11111111110011e+22	0.733406294592286	0.70514834598566	0.673815395231906	0.619516938502792	0.296233564608271	0.797720379683955	0.308673868698383	0.806351263749651	417.367647634967	61.333349752	5.944	0.232194444444444	0.767805555555556	10000	1000	322847,322866,322907,323725,323865,324085,324595,324598,324742,324754,325042,325618,326467,326878,326881,326956,738960,738972,739020,739089,739242,739434,739437,739575,739809	tra-SR-A1tra-SR-A2tra-SR-A3ONT_3-6_female	1	11.0,39.0,31.0,0.0	10000	10000	1	1(B)
1194	4	6869,3836,5481,0	16186	6	LOC101893508	NA	11	100	100	0.38332772709845	0.383476339685629	0.383347375107992	0.421552547250369	0.199457364146522	0.720350015236368	0.199371111101333	0.720267958385444	19.016869469497	1226.284216146	141.658	0.75	0.25	1500	1000	118087,128286,128289,128370,130978,111764	tra-SR-A1tra-SR-A2tra-SR-A3ONT_3-6_female	1	6869.0,3836.0,5481.0,0.0	1500	1500	1	1(B)
1196	4	169,220,86,0	475	11	LOC101897146	NA	11	11100000	11110111	0.710460362330443	0.709122259381551	0.500579932290577	0.514999350108647	0.26451415256019	0.740870833757977	0.266042479368942	0.741722467106835	39.6143404997388	37.199162313	21.619	0.5	0.5	2000	1000	218841,218927,219005,221029,221050,221074,221158,221255,221712,221917,221925	tra-SR-A1tra-SR-A2tra-SR-A3ONT_3-6_female	1	169.0,220.0,86.0,0.0	2000	2000	1	1(B)
1197	4	116,321,135,0	572	6	LOC101898238	NA	0	0	1	0.2321821745899	0.232090727512219	0.477377785249756	0.477111301959768	0.203335743958835	0.752336512248994	0.20269196665056	0.751498762903664	360.94784227745	195.505110517	37.554	0.5	0.5	10000	1000	283133,283134,291921,292464,292471,293899	tra-SR-A1tra-SR-A2tra-SR-A3ONT_3-6_female	1	116.0,321.0,135.0,0.0	10000	10000	1	1(B)
1198	4	24,24,16,0	64	5	LOC101898636	NA	111	1111	1111	0.955664481879639	0.967568649340251	0.959702213183752	0.954472371936934	0.891297516459639	0.98852967856605	0.90136810295558	0.991558277742839	101.530585251171	10.153890534	1.107	0	1	1500	1000	740565,745417,745568,745603,745647	tra-SR-A1tra-SR-A2tra-SR-A3ONT_3-6_female	1	24.0,24.0,16.0,0.0	1500	1500	1	1(B)
1199	4	18,11,8,0	37	3	LOC101896859	NA	0	1	1	0.251207851516761	0.242593315353668	0.245797383278766	0.252577215133747	0.126773504883315	0.40473170012448	0.110549756900089	0.383865986596301	142.393731957725	9.372617714	1.067	0.999	0.001	1500	1000	215628,215823,216164	tra-SR-A1tra-SR-A2tra-SR-A3ONT_3-6_female	1	18.0,11.0,8.0,0.0	1500	1500	1	1(B)
1201	4	43,67,31,0	141	7	LOC101897325	NA	10	110101	110101	0.279303333831687	0.280431772956903	0.296943187426577	0.389561546113546	0.213558339797455	0.770078654412672	0.20943806412096	0.764808484164796	19.6848716423024	13.12606796	14.333	0.75	0.25	1500	1000	225585,225733,227140,227383,229982,230685,230857	tra-SR-A1tra-SR-A2tra-SR-A3ONT_3-6_female	1	43.0,67.0,31.0,0.0	1500	1500	1	1(B)
1202	4	384,1902,975,0	3261	3	LOC101896499	NA	0	0	11	0.740276869543549	0.740204526807311	0.506853817703455	0.507394131901365	0.261812305250078	0.752822593335137	0.261939685029694	0.752913505389535	359.40419558504	1006.220999896	83.625	0.5	0.5	10000	1000	204609,204695,204800	tra-SR-A1tra-SR-A2tra-SR-A3ONT_3-6_female	1	384.0,1902.0,975.0,0.0	10000	10000	1	1(B)
1203	4	117,138,90,0	345	4	LOC101898059	NA	0	101	101	0.178570295770178	0.17772561541974	0.187144985222651	0.3146405819464	0.141697184535478	0.753718719098646	0.138755907970689	0.75006693887279	361.988959897674	114.720935373	30.401	0.75	0.25	10000	1000	257820,258180,258356,258490	tra-SR-A1tra-SR-A2tra-SR-A3ONT_3-6_female	1	117.0,138.0,90.0,0.0	10000	10000	1	1(B)
1205	4	47,29,33,0	109	2	LOC101899780	NA	0	0	0	0.602725911099178	0.60400780930674	0.597844014526861	0.596735246109721	0.498231582884459	0.690234842108824	0.507837523605181	0.69657276221816	402.029600288869	11.588553488	1.008	0.027	0.973	1500	1000	218506,218641	tra-SR-A1tra-SR-A2tra-SR-A3ONT_3-6_female	1	47.0,29.0,33.0,0.0	1500	1500	1	1(B)
1214	4	15,24,41,0	80	12	LOC101891959	NA	0	1	0	0.751640068544011	0.751536312123329	0.748032306211693	0.743956151822135	0.626815880970522	0.836457730544394	0.637311579560034	0.841951698981061	108.806987637921	11.719225487	1.118	0	1	1500	1000	11199,11550,11619,16538,16776,16791,16926,16944,16971,17684,17694,17988	tra-SR-A1tra-SR-A2tra-SR-A3ONT_3-6_female	1	15.0,24.0,41.0,0.0	1500	1500	1	1(B)
1216	4	342,743,431,0	1516	40	LOC101897224	NA	1.1e+39	1.0011100000111e+26	1.10000000010011e+37	0.446577524749704	0.517885390182878	0.508780631796479	0.49872014629409	0.43106967824794	0.545599474557099	0.43112052589699	0.5456604092402	46.0181621447613	190.038832507	6.142	0.3975	0.6025	2000	1000	185856,185858,185925,185932,185973,185994,186010,186294,186358,186376,186433,186469,186578,186593,186832,187203,187308,187311,187377,188908,188925,189041,189056,189083,192123,192140,192159,192405,192468,192474,195530,195599,195659,223422,223437,223498,229341,229531,229575,229592	tra-SR-A1tra-SR-A2tra-SR-A3ONT_3-6_female	1	342.0,743.0,431.0,0.0	2000	2000	1	1(B)
1217	4	13,29,12,0	54	25	LOC101898949	NA	1e+11	1.010111010001e+22	1.010100001101e+22	0.34090387567686	0.323552093105053	0.415920421611957	0.467406590320269	0.217603275307297	0.783180707546361	0.213530814637998	0.777827798894055	97.5027730320699	18.620567511	1.113	0.595625	0.404375	3000	1000	264952,274584,274603,274866,274869,274929,275189,275355,275364,275784,276032,276532,276544,276661,276681,276847,276868,276909,277012,277128,281403,281426,281766,281855,281857	tra-SR-A1tra-SR-A2tra-SR-A3ONT_3-6_female	1	13.0,29.0,12.0,0.0	3000	3000	1	1(B)
1218	4	19,20,35,0	74	7	LOC105261760	NA	0	111	111	0.294490075767586	0.287623209718725	0.323150726643561	0.373121017321343	0.212418008783146	0.691029633262601	0.206167888606071	0.680192751049842	23.1216261804369	11.372151658	2.354	0.81	0.19	1500	1000	234272,234290,234395,234466,234496,235015,235018	tra-SR-A1tra-SR-A2tra-SR-A3ONT_3-6_female	1	19.0,20.0,35.0,0.0	1500	1500	1	1(B)
1219	4	654,817,501,0	1972	4	LOC101897047	NA	0	110	110	0.528523207023241	0.528591590552791	0.517146000596832	0.506645219159394	0.456150983541316	0.547558139742075	0.45539433689996	0.54647323794001	30.7969215659889	89.693211692	1.817	0.386	0.614	1500	1000	180928,181147,181183,182683	tra-SR-A1tra-SR-A2tra-SR-A3ONT_3-6_female	1	654.0,817.0,501.0,0.0	1500	1500	1	1(B)
1220	4	9,267,17,0	293	20	LOC101896878	NA	10	11	101011	0.584899842517829	0.592721322059709	0.593328428254275	0.593312203802191	0.528581401072021	0.655907747508228	0.531800571297998	0.658081928665939	112.246578659562	24.93301268	1.366	0.003	0.997	1500	1000	85421,85799,85829,85838,85960,143549,143567,143600,143813,143825,143852,143897,143930,143942,144294,144495,144497,144749,145010,145015	tra-SR-A1tra-SR-A2tra-SR-A3ONT_3-6_female	1	9.0,267.0,17.0,0.0	1500	1500	1	1(B)
1221	4	53,109,42,0	204	3	LOC101897854	NA	0	10	10	0.391111989181469	0.392557523460414	0.394328553546677	0.394858858522561	0.326827624616614	0.468338188825127	0.326337331245018	0.466925028335806	325.670751943223	15.730659383	1.015	0.999	0.001	1500	1000	237836,237839,238364	tra-SR-A1tra-SR-A2tra-SR-A3ONT_3-6_female	1	53.0,109.0,42.0,0.0	1500	1500	1	1(B)
1222	4	750,1778,806,0	3334	27	LOC101898195	NA	1e+25	1.10110000001101e+21	1.11111101111001e+24	0.386721066042832	0.597051641006233	0.512981715981982	0.503049540356653	0.376219805583447	0.611586943873455	0.376205348669532	0.611578398678487	19.1561043969485	284.626915526	31.655	0.5	0.5	1500	1000	242288,242343,242361,242443,242489,242548,242661,242791,242995,245438,245751,245895,246013,246016,246157,246370,246722,246858,246899,247093,247124,247131,247210,247348,247578,247579,247630	tra-SR-A1tra-SR-A2tra-SR-A3ONT_3-6_female	1	750.0,1778.0,806.0,0.0	1500	1500	1	1(B)
1223	4	18,91,2,0	111	2	LOC101896701	NA	11	0	0	0.293194478073622	0.289714466213602	0.292169885080368	0.293194478073622	0.209321456934356	0.380410982552159	0.21187133040662	0.382055498069137	367.088197262291	12.539889878	1.033	1	0	1500	1000	11379,11403	tra-SR-A1tra-SR-A2tra-SR-A3ONT_3-6_female	1	18.0,91.0,2.0,0.0	1500	1500	1	1(B)
1224	4	935,1490,796,0	3221	16	LOC101898020	NA	0	111111111111010	111111111111010	0.426892591915703	0.426983275345469	0.430699479630483	0.458194112685809	0.411403398646126	0.562821130095769	0.411417513680686	0.562836705045773	19.4727984584704	252.101123872	17.765	0.75	0.25	1500	1000	239517,239619,239909,239999,240026,240047,240067,240394,240440,240443,240476,240489,240517,240581,240691,240738	tra-SR-A1tra-SR-A2tra-SR-A3ONT_3-6_female	1	935.0,1490.0,796.0,0.0	1500	1500	1	1(B)
1231	4	222,162,14,0	398	9	LOC101889546	NA	1e+05	11011000	11011000	0.645032130993212	0.648055287948658	0.645052954057798	0.58490406454777	0.307675178164547	0.739958290010009	0.309777444717136	0.741733607798812	368.907147914183	158.710330559	16.572	0.25	0.75	10000	1000	1628,1746,1761,1787,1998,2016,22542,22578,22579	tra-SR-A1tra-SR-A2tra-SR-A3ONT_3-6_female	1	222.0,162.0,14.0,0.0	10000	10000	1	1(B)
1233	4	110,250,106,0	466	25	LOC101901317	NA	0	10001111101000110080	10001111101000110080	0.621482398894407	0.6098779856541	0.609556663725743	0.60875694524928	0.555965908756059	0.657963119879534	0.559765700311184	0.660518060166709	286.51645241414	57.807884621	1.198	0	1	2500	1000	184525,187645,188047,188125,188218,188671,188820,188866,189050,189091,189130,189265,189301,189613,189640,191037,191085,191656,192106,192190,192616,192652,192856,192967,208531	tra-SR-A1tra-SR-A2tra-SR-A3ONT_3-6_female	1	110.0,250.0,106.0,0.0	2500	2500	1	1(B)
1234	4	23,59,28,0	110	7	LOC101900387	NA	101	1111	1111	0.803941230905027	0.817045881386498	0.807235722616548	0.803345658750104	0.715735102090577	0.871912633193733	0.725853567991466	0.878668683872064	274.244776210992	12.202250499	1.01	0	1	1500	1000	13118,13154,13381,13436,15179,16553,18329	tra-SR-A1tra-SR-A2tra-SR-A3ONT_3-6_female	1	23.0,59.0,28.0,0.0	1500	1500	1	1(B)
1235	4	156,330,221,0	707	117	LOC101901640	NA	1.100110100011e+116	1.00100001100011e+109	1.001001111e+109	0.276128653751622	0.289064336829582	0.300834696139834	0.387987193888061	0.250981053420778	0.702464517775815	0.249894152800244	0.701212743047385	362.785656555623	867.267973828	25.244	0.75	0.25	10000	1000	35507,35523,35561,35602,35986,36146,36219,36369,36433,36693,36774,36881,37060,37121,37144,37388,37400,37474,37772,37782,37996,38056,38089,38134,38248,38281,38548,38638,38980,39241,39308,39310,39361,39444,39520,39598,39650,40251,40275,40382,40845,40953,41253,41353,41401,41425,41461,41488,41747,41926,41932,41987,42001,42268,42271,42361,42597,42894,43003,43141,43641,43678,43735,43738,43778,44248,442…	tra-SR-A1tra-SR-A2tra-SR-A3ONT_3-6_female	1	156.0,330.0,221.0,0.0	10000	10000	1	1(B)
1238	4	77,120,51,0	248	10	LOC101900854	NA	0	1e+05	1e+05	0.799430608962614	0.335320204274613	0.507558527458696	0.540038380194251	0.28201566963921	0.83064085608893	0.284010264211179	0.831872020389926	19.3618139358892	18.790814994	20.499	0.5	0.5	1500	1000	95339,95813,95903,95928,96120,96143,96305,96760,96858,97366	tra-SR-A1tra-SR-A2tra-SR-A3ONT_3-6_female	1	77.0,120.0,51.0,0.0	1500	1500	1	1(B)
1240	4	281,435,122,0	838	6	LOC101901027	NA	1100	10	10	0.156238301120236	0.156295441035836	0.30520523984079	0.337619849552721	0.135191477249341	0.562102417855887	0.134788437426196	0.561283834201348	19.2441929874032	45.174237853	24.351	0.634	0.366	1500	1000	98562,98583,102775,102779,102845,102911	tra-SR-A1tra-SR-A2tra-SR-A3ONT_3-6_female	1	281.0,435.0,122.0,0.0	1500	1500	1	1(B)
1241	4	13,13,8,0	34	2	LOC101901440	NA	0	0	0	0.615046276444624	0.538299605286945	0.532275858795463	0.530753224331956	0.294379163910555	0.752303642844511	0.292377364990722	0.748155739138223	81.1935650292455	9.061098818	1.14	0.416	0.584	1500	1000	23391,23997	tra-SR-A1tra-SR-A2tra-SR-A3ONT_3-6_female	1	13.0,13.0,8.0,0.0	1500	1500	1	1(B)
1243	4	610,191,666,0	1467	13	LOC101899017	NA	1000	101000000110	100111111	0.596606396421304	0.402351124744593	0.49877656291848	0.498866136205686	0.381574652655244	0.61722305452591	0.381470678449672	0.61710102720773	39.6769453006066	109.327951164	21.082	0.5	0.5	2000	1000	95132,95165,97962,98271,98410,98544,98673,98691,98770,98815,101412,101444,101748	tra-SR-A1tra-SR-A2tra-SR-A3ONT_3-6_female	1	610.0,191.0,666.0,0.0	2000	2000	1	1(B)
1244	4	26,6,14,0	46	3	LOC101900098	NA	0	11	11	0.334195143362297	0.333340840957341	0.33636056053584	0.346697884348243	0.208204430335042	0.58836255238417	0.177721086680995	0.507289351917871	136.743042307089	9.693549404	1.068	0.9475	0.0525	1500	1000	2218,2242,3037	tra-SR-A1tra-SR-A2tra-SR-A3ONT_3-6_female	1	26.0,6.0,14.0,0.0	1500	1500	1	1(B)
1245	4	16,15,54,0	85	11	LOC101900272	NA	0	1.1e+09	1.101e+09	0.757632345335761	0.758857934121979	0.536626798042376	0.520387826887821	0.185122640971203	0.832403379838952	0.188035182476374	0.834538778691417	40.5566078629546	15.025086736	13.518	0.5	0.5	2000	1000	63692,63994,64029,64267,64867,66276,66284,67600,67605,67637,67661	tra-SR-A1tra-SR-A2tra-SR-A3ONT_3-6_female	1	16.0,15.0,54.0,0.0	2000	2000	1	1(B)
1246	4	234,130,201,0	565	6	LOC101901727	NA	10	111	111	0.0716355112363888	0.0695695710176578	0.0697082093510018	0.0705861996794903	0.0467137757921983	0.0982549105348461	0.0458840489391454	0.0967648164677112	363.013966145429	27.371986047	1.002	1	0	1500	1000	10872,10888,10923,10965,48183,48666	tra-SR-A1tra-SR-A2tra-SR-A3ONT_3-6_female	1	234.0,130.0,201.0,0.0	1500	1500	1	1(B)
1247	4	9,20,2,0	31	2	LOC101900564	NA	10	0	0	0.879940484138611	0.896413237380946	0.862261758730433	0.667281207490193	0.00401472868929811	0.964395135165579	0.000556532823247839	0.953884594897826	363.968352553803	38.024560676	21.512	0.25	0.75	10000	1000	173300,173877	tra-SR-A1tra-SR-A2tra-SR-A3ONT_3-6_female	1	9.0,20.0,2.0,0.0	10000	10000	1	1(B)
1248	4	13,30,21,0	64	5	LOC101900042	NA	0	1000	1000	0.782564232208435	0.789794914119373	0.762652361601999	0.623313923059921	0.0935507384693216	0.869015439760034	0.0943130779516752	0.869592893040204	19.6526292385587	10.609619789	14.404	0.25	0.75	1500	1000	76183,76633,85999,86002,98644	tra-SR-A1tra-SR-A2tra-SR-A3ONT_3-6_female	1	13.0,30.0,21.0,0.0	1500	1500	1	1(B)
1249	4	22,23,63,0	108	6	LOC101900214	NA	0	11101	11101	0.780870459883439	0.789779965666619	0.783861441756792	0.78101118022328	0.70062035520953	0.844584284228558	0.702371208512106	0.846171759339106	337.978953582081	12.484174654	1.029	0	1	1500	1000	124091,124119,126586,126601,126660,126756	tra-SR-A1tra-SR-A2tra-SR-A3ONT_3-6_female	1	22.0,23.0,63.0,0.0	1500	1500	1	1(B)
1250	4	10,5,15,0	30	4	LOC101899756	NA	0	111	111	0.0588210273578477	0.0272093340146678	0.0494749159501508	0.058875810030922	0.00569842383507279	0.165258472333189	0.00307477550163801	0.144080137650708	89.1926612984143	10.791152794	1.167	1	0	2000	1000	145377,146390,146538,156436	tra-SR-A1tra-SR-A2tra-SR-A3ONT_3-6_female	1	10.0,5.0,15.0,0.0	2000	2000	1	1(B)
1252	4	7,6,18,0	31	3	LOC109613383	NA	11	11	11	0.825372023787511	0.843403163978067	0.831352443382783	0.825372023787511	0.701657276213581	0.922409288250081	0.703487143164739	0.924052532495366	214.312742231528	9.036969197	1.037	0	1	1500	1000	15722,16166,16171	tra-SR-A1tra-SR-A2tra-SR-A3ONT_3-6_female	1	7.0,6.0,18.0,0.0	1500	1500	1	1(B)
1257	4	5,6,3,0	14	15	LOC101901057	NA	100110011101101	1001100000010	1100000010	0.0773863695405237	0.0321879891083921	0.112133870864607	0.183622806817888	0.00870708517767825	0.816448556992084	0.000624301362002358	0.689743465003036	369.895480730869	31.945279602	1.193	0.9074375	0.0925625	9000	1000	52522,52685,53293,53806,53812,53920,54046,54232,54271,54919,55171,608828,895189,895219,895233	tra-SR-A1tra-SR-A2tra-SR-A3ONT_3-6_female	1	5.0,6.0,3.0,0.0	9000	9000	1	1(B)
1258	4	48,91,81,0	220	20	LOC105261559	NA	1.000110011e+19	1.01e+18	1010011000000109952	0.331315866804862	0.339009669458601	0.360061923008034	0.417867447132598	0.274274567447061	0.690879801860207	0.267435075529471	0.681508552584727	41.5570492182011	25.547262047	10.518	0.7495	0.2505	2000	1000	470471,470511,470595,470808,471114,471133,471187,471198,471461,471483,472187,472194,472725,472733,472887,472917,472986,473037,473195,473376	tra-SR-A1tra-SR-A2tra-SR-A3ONT_3-6_female	1	48.0,91.0,81.0,0.0	2000	2000	1	1(B)
1261	4	164,462,266,0	892	27	LOC101897335	NA	1	1.000001111101e+25	1.0000010011001e+25	0.577927728620922	0.610501291238339	0.594315556183728	0.563531330000741	0.420105830587577	0.644566649236794	0.422959756216813	0.646266397577265	20.019693669396	69.553252566	11.988	0.25	0.75	1500	1000	242997,243014,243222,243417,243431,243470,243479,243677,244509,244515,244656,244686,244948,245151,245175,245412,245634,245670,245679,254608,254610,255455,255463,255640,255670,255689,255850	tra-SR-A1tra-SR-A2tra-SR-A3ONT_3-6_female	1	164.0,462.0,266.0,0.0	1500	1500	1	1(B)
1262	4	5,5,29,0	39	11	LOC101899116	NA	1	10110001	10110001	0.661394093477172	0.629715117540308	0.620853890210525	0.614905783312874	0.402831151626476	0.797266744781259	0.422202443337186	0.805098666235574	63.6142628852606	9.74950686	1.197	0.131	0.869	1500	1000	425151,425607,426090,427685,427715,428283,428319,428503,428527,428587,428620	tra-SR-A1tra-SR-A2tra-SR-A3ONT_3-6_female	1	5.0,5.0,29.0,0.0	1500	1500	1	1(B)
1263	4	162,177,118,0	457	2	LOC101897904	NA	0	1	1	0.327535803084999	0.336660049770369	0.328134776966863	0.327535803084999	0.272344649387083	0.376527018586306	0.274208914244437	0.377305987767193	500	25.94941324	1.012	1	0	1500	1000	431233,431245	tra-SR-A1tra-SR-A2tra-SR-A3ONT_3-6_female	1	162.0,177.0,118.0,0.0	1500	1500	1	1(B)
1264	4	777,1189,720,0	2686	12	LOC101898071	NA	1.1e+11	1000111110	1110	0.460873797315329	0.534927718283319	0.499170298286339	0.500955579104205	0.450330478270435	0.549831252135951	0.450258473502432	0.549826300135748	20.4794411839284	157.693794183	9.89	0.5	0.5	1500	1000	435201,435250,435603,435777,443474,443502,443676,443685,443758,443858,443867,446286	tra-SR-A1tra-SR-A2tra-SR-A3ONT_3-6_female	1	777.0,1189.0,720.0,0.0	1500	1500	1	1(B)
1265	4	519,1540,416,0	2475	41	LOC101898251	NA	1e+39	1.01001111000011e+34	1.100101101111e+38	0.393035590444467	0.416192596311653	0.419481148188511	0.447772653424828	0.382596811978252	0.569831625773019	0.383021447000854	0.570168716152724	60.4865304725442	420.791792843	17.348	0.75	0.25	2500	1000	449153,449186,449191,449289,449714,449821,450093,451299,451508,451718,451754,451901,451967,452066,452296,452526,452556,452586,452595,452685,452709,452748,452847,452874,452901,453508,453571,453733,453788,453797,453824,453836,453914,453938,454949,455006,455033,455148,455160,455353,455369	tra-SR-A1tra-SR-A2tra-SR-A3ONT_3-6_female	1	519.0,1540.0,416.0,0.0	2500	2500	1	1(B)
1266	4	219,440,285,0	944	28	LOC101895886	NA	0	1.00000000000111e+25	1.010011111111e+26	0.393485005352426	0.61169611658155	0.582704889209301	0.548005119899721	0.376438693769025	0.651901635254176	0.373613994214665	0.648541742575202	60.9322313411171	125.51204156	14.783	0.250166666666667	0.749833333333333	2500	1000	146832,147139,147151,169691,169895,169919,170158,170248,170269,184616,194726,194924,194928,195470,197280,198436,198635,198698,198719,198740,205305,205332,205341,205719,208023,208029,208239,209418	tra-SR-A1tra-SR-A2tra-SR-A3ONT_3-6_female	1	219.0,440.0,285.0,0.0	2500	2500	1	1(B)
1267	4	90,708,109,0	907	5	LOC101897737	NA	1	101	101	0.755822690022194	0.755931420030804	0.749783479363275	0.64015613768647	0.273653714065939	0.781854780087824	0.275821557603613	0.783424616118806	360.859149239695	305.320086758	38.543	0.25	0.75	10000	1000	410676,416205,417151,417370,420697	tra-SR-A1tra-SR-A2tra-SR-A3ONT_3-6_female	1	90.0,708.0,109.0,0.0	10000	10000	1	1(B)
1268	4	2565,5075,2554,0	10194	7	LOC101897158	NA	0	1110	1110	0.45384201179124	0.45382121641951	0.455990652457456	0.475814088761166	0.444795042061448	0.547977336703827	0.444765593321367	0.547940573682377	364.943718156077	3987.694816262	21.557	0.75	0.25	10000	1000	239238,239252,239503,239581,239819,239976,240167	tra-SR-A1tra-SR-A2tra-SR-A3ONT_3-6_female	1	2565.0,5075.0,2554.0,0.0	10000	10000	1	1(B)
1269	4	1060,1311,964,0	3335	13	LOC101896629	NA	0	100000010000	100000010000	0.581560514886592	0.581586412147461	0.577754673688223	0.542642659530887	0.414954073908222	0.597365614576561	0.415665658552015	0.597831362891525	242.934172539504	1150.868019203	21.581	0.25	0.75	7000	1000	213016,213070,213103,213307,213361,213388,215491,215500,215566,215593,215745,215762,216203	tra-SR-A1tra-SR-A2tra-SR-A3ONT_3-6_female	1	1060.0,1311.0,964.0,0.0	7000	7000	1	1(B)
1270	4	398,707,546,0	1651	24	LOC101898772	NA	1e+21	1.1000111111e+22	1.100011111111e+22	0.610047625780243	0.609922879790269	0.521842053408761	0.518791956898058	0.406213332227344	0.628422196224126	0.408347564536191	0.630245736893986	39.6789218653664	166.348286865	21.016	0.5	0.5	2000	1000	485573,485692,485728,485931,486002,486014,486266,486404,486844,486859,489861,489863,489933,490032,490281,490413,490446,490475,490527,490611,490742,490819,501872,502279	tra-SR-A1tra-SR-A2tra-SR-A3ONT_3-6_female	1	398.0,707.0,546.0,0.0	2000	2000	1	1(B)
1271	4	457,676,382,0	1515	11	LOC101898422	NA	1e+07	1000111011	1010000111	0.569258506569714	0.567565987220819	0.513071590318861	0.500666899357224	0.399454141324491	0.587310807687721	0.397917878079725	0.58517233710959	19.6778407352929	81.640594519	14.783	0.5	0.5	1500	1000	478408,478505,478551,478695,478823,478889,479350,479401,479512,479699,479720	tra-SR-A1tra-SR-A2tra-SR-A3ONT_3-6_female	1	457.0,676.0,382.0,0.0	1500	1500	1	1(B)
1273	4	88,192,73,0	353	10	LOC101896811	NA	11	11	11	0.631059360012731	0.62526127499558	0.62159501730674	0.619211266520129	0.551395604869569	0.680776782492402	0.55015491648144	0.678633014571802	50.0463128313365	24.639596854	2.138	0	1	1500	1000	218798,218904,218925,218973,218979,219012,221148,221250,222069,222076	tra-SR-A1tra-SR-A2tra-SR-A3ONT_3-6_female	1	88.0,192.0,73.0,0.0	1500	1500	1	1(B)
1276	4	55,168,80,0	303	47	LOC101895549	NA	1.000100100001e+37	1.110010001011e+40	1.100111001001e+44	0.249023548738938	0.284525957582799	0.289204636480428	0.290815785793906	0.222033674121434	0.365916604614646	0.220704801122948	0.363887599895537	710.044641047002	195.986211015	2.396	1	0	10000	1000	219217,219493,219704,219706,221092,222530,222761,223123,223273,223543,223831,224059,224830,224872,224876,225379,225487,225848,226468,226630,227410,227437,227904,228052,228580,229003,229270,229321,229394,229890,229984,230002,230123,230140,230174,230867,231049,231063,232057,232215,232315,232897,233500,233542,234064,234151,234163	tra-SR-A1tra-SR-A2tra-SR-A3ONT_3-6_female	1	55.0,168.0,80.0,0.0	10000	10000	1	1(B)
1278	4	20,7,5,0	32	6	LOC101895079	NA	100001	11001	10001	0.805469190087475	0.801062513274358	0.740233503752022	0.535479287235002	0.0174994805395766	0.914979232190695	0.0101843726079616	0.89136202049755	19.8660894121775	9.032261761	14.468	0.3665	0.6335	1500	1000	5549,5605,5606,5643,5663,9838	tra-SR-A1tra-SR-A2tra-SR-A3ONT_3-6_female	1	20.0,7.0,5.0,0.0	1500	1500	1	1(B)
1281	4	13,32,25,0	70	28	LOC101895997	NA	1.10001001111e+27	1.011e+15	1e+14	0.198564798005031	0.230189745324819	0.249560748039034	0.298678579511218	0.141329413928111	0.771504501631345	0.12792347962535	0.748153070692384	401.081863026534	58.523324105	1.497	0.885916666666667	0.114083333333333	10000	1000	503155,503300,503673,503801,505072,505721,505814,506300,506492,506501,506606,506615,506843,506858,507062,507071,507125,507131,507344,507347,507971,507980,508130,508316,508319,508937,509267,509419	tra-SR-A1tra-SR-A2tra-SR-A3ONT_3-6_female	1	13.0,32.0,25.0,0.0	10000	10000	1	1(B)
1284	4	83,133,48,0	264	7	LOC101898179	NA	1101001	110	110	0.124537548277181	0.11651544504671	0.124309358416447	0.125144293854794	0.091194302279922	0.167599989693627	0.0886304027648387	0.163377663549087	269.80114215057	18.360666202	1.06	1	0	1500	1000	290036,290312,290862,293108,293141,293153,293345	tra-SR-A1tra-SR-A2tra-SR-A3ONT_3-6_female	1	83.0,133.0,48.0,0.0	1500	1500	1	1(B)
1286	4	19,21,80,0	120	39	LOC101899401	NA	1.1110010111011e+32	1.00001111e+33	1.10000111011111e+27	0.309396636542096	0.3096163854526	0.396339536887197	0.489022476568535	0.238599340553042	0.772088590002664	0.238372647688726	0.771688622743853	379.624601752876	91.951243153	3.724	0.542388888888889	0.457611111111111	10000	1000	229088,229196,229217,229367,229382,234214,234263,234395,234891,235113,235257,235271,235327,235470,235836,235947,235953,236227,236253,236274,236382,236466,236469,236592,236595,243666,243811,249036,253457,253469,253644,253658,254927,262646,265763,265769,268153,268356,268364	tra-SR-A1tra-SR-A2tra-SR-A3ONT_3-6_female	1	19.0,21.0,80.0,0.0	10000	10000	1	1(B)
1289	4	51,94,48,0	193	26	LOC101895805	NA	1100	1.010000000001e+19	1.00101001e+24	0.73102555079118	0.740143720028055	0.745752135554515	0.746065613699345	0.66955379673091	0.823400748266913	0.665659872789898	0.818653397939494	100.722153594836	25.586823411	2.102	0	1	2000	1000	8390,8554,8563,8615,8655,9020,9068,9219,9338,9359,11459,11479,11777,12331,12336,12373,12568,12571,12628,13116,13161,13321,13390,14091,16237,16241	tra-SR-A1tra-SR-A2tra-SR-A3ONT_3-6_female	1	51.0,94.0,48.0,0.0	2000	2000	1	1(B)
1290	4	217,164,263,0	644	10	LOC101896311	NA	100001110	1110	1110	0.613334468000266	0.612590489713769	0.613076153445593	0.572733830513261	0.250013904695816	0.818557270873015	0.250019070458374	0.818677768020038	19.1855228545944	36.942581298	28.884	0.25	0.75	1500	1000	39114,39220,39228,39371,39381,39503,39658,39745,39863,40009	tra-SR-A1tra-SR-A2tra-SR-A3ONT_3-6_female	1	217.0,164.0,263.0,0.0	1500	1500	1	1(B)
1293	4	48,155,65,0	268	8	LOC101895980	NA	1.1e+07	1100100	1100110	0.448478371550821	0.448591181090318	0.45475384869947	0.455227032566296	0.382391779836289	0.522728478174629	0.386093902999089	0.525080190356978	78.0654078644914	18.882590306	1.63	0.8895	0.1105	1500	1000	28212,28265,28512,28879,28885,28966,29189,29282	tra-SR-A1tra-SR-A2tra-SR-A3ONT_3-6_female	1	48.0,155.0,65.0,0.0	1500	1500	1	1(B)
1294	4	54,116,74,0	244	7	LOC101896140	NA	0	110000	110100	0.825605677224582	0.826463041472083	0.511142430497787	0.493662011388655	0.120036604101495	0.864267090521375	0.12200816244323	0.866050303425533	360.754522860194	94.065158548	39.194	0.5	0.5	10000	1000	36885,36905,36926,37340,37618,37655,37699	tra-SR-A1tra-SR-A2tra-SR-A3ONT_3-6_female	1	54.0,116.0,74.0,0.0	10000	10000	1	1(B)
1295	4	2,1,16,0	19	4	LOC105261452	NA	11	0	0	0.150630189637024	0.117020846821274	0.14260059416562	0.153133217226227	0.0280510243532571	0.354363640226753	0.0103896167121878	0.312373601530976	58.1798238030495	8.633670143	1.073	1	0	1500	1000	51702,51770,51812,52232	tra-SR-A1tra-SR-A2tra-SR-A3ONT_3-6_female	1	2.0,1.0,16.0,0.0	1500	1500	1	1(B)
1296	4	46,112,43,0	201	2	LOC101898808	NA	1	1	1	0.848539094247165	0.850045504332299	0.849136217427391	0.848539094247164	0.796226610837276	0.895083214961022	0.794406511282237	0.893032340512085	230.67538408234	13.736132755	1.051	0	1	1500	1000	441,11882	tra-SR-A1tra-SR-A2tra-SR-A3ONT_3-6_female	1	46.0,112.0,43.0,0.0	1500	1500	1	1(B)
1298	4	2,16,2,0	20	7	LOC101890677	NA	111111	1000	1000	0.049398511527268	0.0383776103936618	0.0629151942844971	0.303396594375526	0.00246612929668429	0.976170422936504	0.000186161244418113	0.965580320761905	120.586791627668	16.651526452	16.001	0.704833333333333	0.295166666666667	4000	1000	188538,192718,228104,228123,228210,228222,228252	tra-SR-A1tra-SR-A2tra-SR-A3ONT_3-6_female	1	2.0,16.0,2.0,0.0	4000	4000	1	1(B)
1299	4	11,4,11,0	26	5	LOC101891483	NA	11000	110	110	0.256984837567032	0.271215910358867	0.286430195169956	0.331786139343971	0.14059877904674	0.729536762520275	0.131854792285223	0.708498810287064	26.6004096152821	8.821818559	1.196	0.847	0.153	1500	1000	785138,785139,789580,790417,790875	tra-SR-A1tra-SR-A2tra-SR-A3ONT_3-6_female	1	11.0,4.0,11.0,0.0	1500	1500	1	1(B)
1305	4	23,66,12,0	101	6	LOC101889829	NA	0	1111	1111	0.192969611558282	0.190173426127291	0.208856806715154	0.345893219688812	0.129032223101274	0.849491107418604	0.12398143242814	0.843468853871293	60.1901049823558	17.11764254	19.223	0.75	0.25	2500	1000	160135,160142,160291,160495,160573,161911	tra-SR-A1tra-SR-A2tra-SR-A3ONT_3-6_female	1	23.0,66.0,12.0,0.0	2500	2500	1	1(B)
1306	4	36,48,34,0	118	16	LOC101889654	NA	0	10001100	1e+14	0.691048163652195	0.683414766072901	0.496591010657153	0.489249359848027	0.228475516417499	0.748482081191963	0.229196484619533	0.748763527665268	40.7807099511624	16.750125397	12.368	0.5	0.5	2000	1000	121444,139620,139802,140643,140644,140915,140972,140990,141366,143689,143737,144288,147854,148187,151166,151444	tra-SR-A1tra-SR-A2tra-SR-A3ONT_3-6_female	1	36.0,48.0,34.0,0.0	2000	2000	1	1(B)
1307	4	15,16,6,0	37	5	LOC101891948	NA	0	1	1001	0.724018080301406	0.710412003657056	0.706434922910004	0.704702917320644	0.552617551190221	0.845440637154666	0.557393721404206	0.849083630753225	102.023790628754	9.136934907	1.044	0.0025	0.9975	1500	1000	155823,156447,157055,157381,158513	tra-SR-A1tra-SR-A2tra-SR-A3ONT_3-6_female	1	15.0,16.0,6.0,0.0	1500	1500	1	1(B)
1308	4	11,5,5,0	21	3	LOC101890162	NA	111	0	1	0.87870774376639	0.0357914101706151	0.405385090624789	0.462769123274262	0.00430201291376645	0.966459525681256	0.000742009509773568	0.955077136399606	362.865304312567	35.357145097	22.779	0.5	0.5	10000	1000	171662,171672,172379	tra-SR-A1tra-SR-A2tra-SR-A3ONT_3-6_female	1	11.0,5.0,5.0,0.0	10000	10000	1	1(B)
1309	4	4,8,15,0	27	21	LOC101892460	NA	1100111011001	1.1001110111e+19	10001101001111111680	0.967585174802661	0.973822319978191	0.481618739780017	0.50479556105334	0.00432795917035291	0.998071900245327	0.00695216649600322	0.99982125680003	360.025945345329	39.460933588	36.954	0.5	0.5	10000	1000	364201,364225,364240,364867,364999,365008,365212,365260,442703,442979,443260,443395,443593,474947,474948,479083,481956,481983,485866,485872,485964	tra-SR-A1tra-SR-A2tra-SR-A3ONT_3-6_female	1	4.0,8.0,15.0,0.0	10000	10000	1	1(B)
1310	4	47,22,10,0	79	5	LOC101888533	NA	100	111	111	0.701703136589249	0.706192914556111	0.680217168749622	0.58222918976177	0.167555816246431	0.791904585193361	0.168104854580627	0.792213430590632	377.857964279769	51.736314573	11.512	0.2505	0.7495	10000	1000	132242,132268,132452,132497,132950	tra-SR-A1tra-SR-A2tra-SR-A3ONT_3-6_female	1	47.0,22.0,10.0,0.0	10000	10000	1	1(B)
1313	4	5,39,24,0	68	4	LOC101888892	NA	0	1	1	0.884635389216006	0.897689187711298	0.887896263656102	0.884635389216007	0.807695105398603	0.945173868976847	0.815804015793301	0.950524090340587	160.928881712999	10.33101548	1.059	0	1	1500	1000	159691,159692,160230,163837	tra-SR-A1tra-SR-A2tra-SR-A3ONT_3-6_female	1	5.0,39.0,24.0,0.0	1500	1500	1	1(B)
1314	4	7,7,2,0	16	4	LOC101888712	NA	1110	111	111	0.666677692418496	0.590619479269504	0.565212113700058	0.551351839613589	0.223651203866946	0.847044310413654	0.21502103290062	0.836499870867898	53.5846108164363	8.477823799	1.068	0.37	0.63	1500	1000	138284,138623,138629,138978	tra-SR-A1tra-SR-A2tra-SR-A3ONT_3-6_female	1	7.0,7.0,2.0,0.0	1500	1500	1	1(B)
1315	4	63,60,91,0	214	5	LOC105261936	NA	0	1100	1100	0.58888982397266	0.589733547547137	0.574459695267251	0.555811278998428	0.392594563077248	0.65021690071567	0.403908554580367	0.657209316094287	41.7840899097529	15.689845549	1.565	0.1925	0.8075	1500	1000	128028,128037,128257,148820,148821	tra-SR-A1tra-SR-A2tra-SR-A3ONT_3-6_female	1	63.0,60.0,91.0,0.0	1500	1500	1	1(B)
1317	4	62,114,92,0	268	21	LOC101890736	NA	1111	1111011000011111168	1.111e+18	0.278467550771551	0.683141106192389	0.521841603053557	0.510209826734136	0.245211079979582	0.745680964434648	0.24521547569303	0.745785316982211	19.5121477669718	22.515829883	16.591	0.5	0.5	1500	1000	16215,17269,17315,17391,17429,17472,23619,30693,30804,30885,30894,31020,31065,35033,35043,35154,35199,35447,35450,35494,35703	tra-SR-A1tra-SR-A2tra-SR-A3ONT_3-6_female	1	62.0,114.0,92.0,0.0	1500	1500	1	1(B)
1319	4	273,63,305,0	641	13	LOC101891207	NA	0	1	1	0.66204186893288	0.662586279811009	0.653833085101284	0.590753502116309	0.352463525837938	0.696381848528576	0.352504889469086	0.696405711612365	367.399385898915	290.113667275	18.035	0.25	0.75	10000	1000	10948,11105,11141,11142,11186,13826,13856,13886,13904,14635,15166,15180,15343	tra-SR-A1tra-SR-A2tra-SR-A3ONT_3-6_female	1	273.0,63.0,305.0,0.0	10000	10000	1	1(B)
1321	4	18,28,20,0	66	13	LOC101894525	NA	0	110010000010	110111111101	0.27345489719119	0.696452374690261	0.487984896922541	0.499137058899373	0.220284831425187	0.777019069786315	0.2184731833862	0.773501267451743	20.4404878944879	11.477423327	9.74	0.5	0.5	1500	1000	699234,699457,699460,699495,700121,700123,719371,719383,719472,719499,719511,719752,719968	tra-SR-A1tra-SR-A2tra-SR-A3ONT_3-6_female	1	18.0,28.0,20.0,0.0	1500	1500	1	1(B)
1322	4	537,1422,429,0	2388	19	LOC101893902	NA	0	0	1011111111111	0.381517025394432	0.330954500736982	0.505696702294405	0.519841617003267	0.315265257643756	0.754854373369779	0.315055665330345	0.754583849144384	360.21161950036	1127.991481608	48.002	0.5	0.5	10000	1000	726322,726487,727907,727951,727952,727997,728048,728140,728268,728466,728473,728596,728686,728758,728794,728827,728836,729011,729014	tra-SR-A1tra-SR-A2tra-SR-A3ONT_3-6_female	1	537.0,1422.0,429.0,0.0	10000	10000	1	1(B)
1323	4	2,10,5,0	17	5	LOC101892945	NA	0	11	11	0.640021505521536	0.550714414753769	0.590710430553165	0.586703329788051	0.323523300512104	0.823449713171718	0.329411866197408	0.827985137376813	65.5231711968192	9.020252549	1.055	0.2655	0.7345	1500	1000	559553,559560,606319,606464,606469	tra-SR-A1tra-SR-A2tra-SR-A3ONT_3-6_female	1	2.0,10.0,5.0,0.0	1500	1500	1	1(B)
1324	4	422,871,491,0	1784	44	LOC101892541	NA	1.1011e+34	1.10001100011111e+39	1.00001100011101e+39	0.555878932389142	0.541249203670429	0.53689726206002	0.534957437722833	0.490799552848714	0.568456642807803	0.49543260216188	0.571924976071644	656.720386698999	1266.319113525	1.697	0.0511111111111111	0.948888888888889	10000	1000	44024,44051,44236,44281,44441,45075,45213,45804,45807,46068,46332,46446,47106,47112,47403,47573,52019,52313,52543,53005,53161,53464,53791,53842,53884,54040,54798,55045,55706,55727,55865,123122,215764,252101,252121,252181,423740,423894,423932,424179,424343,424422,424630,424631	tra-SR-A1tra-SR-A2tra-SR-A3ONT_3-6_female	1	422.0,871.0,491.0,0.0	10000	10000	1	1(B)
1325	4	457,572,377,0	1406	5	LOC101893735	NA	0	1	1	0.632812098624814	0.633119544473169	0.632759854769697	0.632520046261521	0.607513129020893	0.657672530425729	0.607489455482946	0.657666421858177	500	60.898585242	1.003	0	1	1500	1000	720352,722572,723093,723401,723477	tra-SR-A1tra-SR-A2tra-SR-A3ONT_3-6_female	1	457.0,572.0,377.0,0.0	1500	1500	1	1(B)
1326	4	87,935,257,0	1279	17	LOC101893566	NA	1000100	1.111010011e+15	1111010011000101	0.558755542750245	0.556342723815089	0.543244713941284	0.520356951645417	0.428632793292725	0.582806520007695	0.432264467871892	0.585036985570412	22.0563594767822	90.358941851	7.497	0.332	0.668	1500	1000	656707,656812,656827,656851,656884,657190,657223,657265,657286,657493,665362,665424,665550,665574,665910,684448,684463	tra-SR-A1tra-SR-A2tra-SR-A3ONT_3-6_female	1	87.0,935.0,257.0,0.0	1500	1500	1	1(B)
1327	4	132,710,228,0	1070	28	LOC101893061	NA	1.00000001e+22	1111011000000110	1.000000001111e+24	0.238639027476534	0.241183601590989	0.246886735665558	0.362648213000944	0.216336527559497	0.744198426124205	0.215369175523072	0.742963144859242	19.0884793741519	84.011328558	43.097	0.75	0.25	1500	1000	475431,475479,475524,476154,476160,476197,476249,476264,476387,476447,476450,479719,479741,479842,479878,480099,480252,480503,480512,481104,481137,481545,485168,508074,558350,558362,645811,645856	tra-SR-A1tra-SR-A2tra-SR-A3ONT_3-6_female	1	132.0,710.0,228.0,0.0	1500	1500	1	1(B)
1329	4	9,3,7,0	19	7	LOC101894366	NA	110000	1000	0	0.162131194389263	0.198291255279072	0.202403155662085	0.23832842148175	0.0396472453881763	0.746327601134	0.0153127684376056	0.693013240923723	23.6690725856714	8.735375697	3.16	0.9115	0.0885	1500	1000	440530,440638,440640,450953,450972,450997,451100	tra-SR-A1tra-SR-A2tra-SR-A3ONT_3-6_female	1	9.0,3.0,7.0,0.0	1500	1500	1	1(B)
1336	4	38,31,7,0	76	6	LOC101899751	NA	0	1	111	0.294694621040192	0.290832086899901	0.504558789550706	0.498194329455827	0.223729415334675	0.772920030147422	0.231537709751681	0.778753815898477	20.1451820843089	10.671106622	10.955	0.5	0.5	1500	1000	60287,60433,60448,60595,60667,61123	tra-SR-A1tra-SR-A2tra-SR-A3ONT_3-6_female	1	38.0,31.0,7.0,0.0	1500	1500	1	1(B)
1337	4	49,96,44,0	189	7	LOC101898547	NA	1000	1010	1010	0.659033512435737	0.65878648923468	0.64206742380255	0.581111284002597	0.311473667806999	0.716717782593866	0.318022568666096	0.722474824180301	41.6961156840377	18.71359554	10.379	0.24975	0.75025	2000	1000	26771,26773,27519,27648,28432,28936,29416	tra-SR-A1tra-SR-A2tra-SR-A3ONT_3-6_female	1	49.0,96.0,44.0,0.0	2000	2000	1	1(B)
1338	4	59,131,67,0	257	42	LOC101899924	NA	1.10010000000101e+34	1.11111111101111e+37	1.1011111111111e+40	0.688707373011578	0.666860902083121	0.607054038650381	0.519939050352649	0.299076670180328	0.717328971848088	0.301133139670018	0.719216985639437	373.755569002563	167.669769582	11.345	0.465222222222222	0.534777777777778	10000	1000	103126,103405,103414,104221,104326,104668,105439,105655,105664,105879,106125,106687,107329,107335,107845,107920,108175,108949,108961,109387,109669,109780,109804,110236,110302,110314,110599,110668,110680,110992,111073,111277,121853,121991,127869,127976,127996,128199,128203,133804,134020,134026	tra-SR-A1tra-SR-A2tra-SR-A3ONT_3-6_female	1	59.0,131.0,67.0,0.0	10000	10000	1	1(B)
1340	4	98,267,122,0	487	17	LOC109612830	NA	100000000100000	1100111100100100	1100111100100100	0.671751426915377	0.669074753163859	0.658597433123244	0.582776643777673	0.299080347480507	0.707184530854187	0.301822997926511	0.70832743425284	39.8580423021722	40.668259336	18.568	0.25	0.75	2000	1000	160341,160692,161434,161766,161904,162201,162351,162780,162801,163887,164632,164764,164932,165562,165835,166168,166639	tra-SR-A1tra-SR-A2tra-SR-A3ONT_3-6_female	1	98.0,267.0,122.0,0.0	2000	2000	1	1(B)
1341	4	11,28,10,0	49	3	LOC101898371	NA	0	11	11	0.294883700277904	0.294911263282246	0.298469828959812	0.301741522337736	0.192608917082189	0.42765451470229	0.184743192135994	0.417404758630467	142.767947199964	9.951914049	1.092	0.9975	0.0025	1500	1000	23282,23549,24478	tra-SR-A1tra-SR-A2tra-SR-A3ONT_3-6_female	1	11.0,28.0,10.0,0.0	1500	1500	1	1(B)
1342	4	9,13,5,0	27	23	LOC101899590	NA	1.11000000010001e+22	1.10000010111111e+20	111011101010110	0.285550779068746	0.271819312827096	0.491189538029973	0.490174829804839	0.13629234349741	0.846397630683637	0.138113491580593	0.847438241201411	228.838015854479	26.456556188	5.522	0.5058	0.4942	6000	1000	48766,48769,48964,49174,49304,49309,49411,49417,49453,49462,49525,49708,49735,49745,49778,51919,51951,52792,52823,52932,53186,53211,53282	tra-SR-A1tra-SR-A2tra-SR-A3ONT_3-6_female	1	9.0,13.0,5.0,0.0	6000	6000	1	1(B)
1344	4	68,75,53,0	196	4	LOC101898720	NA	1000	101	101	0.56868416547389	0.566760898775676	0.556897440885281	0.544829075426393	0.419477046437906	0.633771354998687	0.417158179603261	0.630452135229079	89.1234508342688	15.176282675	1.195	0.1975	0.8025	1500	1000	32004,32043,32052,32601	tra-SR-A1tra-SR-A2tra-SR-A3ONT_3-6_female	1	68.0,75.0,53.0,0.0	1500	1500	1	1(B)
1347	4	2,1,8,0	11	2	LOC101889115	NA	0	0	0	0.626537698541111	0.609938710952544	0.602869035240893	0.600414251854139	0.354981369061511	0.858990146573954	0.368309546039156	0.869490231782295	64.486636459044	8.403693915	1.037	0.23	0.77	1500	1000	152261,153107	tra-SR-A1tra-SR-A2tra-SR-A3ONT_3-6_female	1	2.0,1.0,8.0,0.0	1500	1500	1	1(B)
1350	4	2,11,5,0	18	5	LOC101900831	NA	1000	1	1011	0.724936592038274	0.694735049278751	0.516433807694768	0.507299244550833	0.167917368783327	0.822066505247744	0.185355122175012	0.838072708943497	35.3195114183514	8.813351583	1.383	0.4815	0.5185	1500	1000	131499,132767,146691,146761,148749	tra-SR-A1tra-SR-A2tra-SR-A3ONT_3-6_female	1	2.0,11.0,5.0,0.0	1500	1500	1	1(B)
1351	4	808,1049,819,0	2676	4	LOC101888935	NA	0	11	11	0.709658857351958	0.709596714697539	0.70587975019202	0.611714283618622	0.306389666410744	0.725625477961728	0.307200179177572	0.726341408281279	359.969332305098	994.844877097	53.621	0.25	0.75	10000	1000	370783,370785,371867,371885	tra-SR-A1tra-SR-A2tra-SR-A3ONT_3-6_female	1	808.0,1049.0,819.0,0.0	10000	10000	1	1(B)
1352	4	77,127,57,0	261	27	LOC101901621	NA	1.01010001111e+22	1.100000000011e+25	1.101100000011e+25	0.296868890208591	0.248961989742517	0.276119430431738	0.381954417784429	0.183739792837731	0.791505530987549	0.184003342496202	0.79188718241983	19.2796592593536	23.719854369	23.165	0.75	0.25	1500	1000	257073,257128,257347,307956,311355,311380,312132,313411,315152,316059,316065,316690,316805,316827,317069,317170,317484,317489,317596,317729,317733,318236,318612,319112,319528,319673,320086	tra-SR-A1tra-SR-A2tra-SR-A3ONT_3-6_female	1	77.0,127.0,57.0,0.0	1500	1500	1	1(B)
1356	4	39,288,62,0	389	23	LOC101887273	NA	1.0100011110111e+20	1.0111000010001e+19	1.0111000010001e+19	0.126838543680164	0.128261570727666	0.170581027092272	0.315008022136307	0.0999378035746711	0.819211507521857	0.0988816637544024	0.817553856170987	139.631451400776	83.659317571	41.313	0.75	0.25	4500	1000	420674,420683,449111,449874,449996,450674,462446,462836,463077,487679,488087,488114,490187,490331,490542,490559,490662,490673,490770,490845,490880,491427,482986	tra-SR-A1tra-SR-A2tra-SR-A3ONT_3-6_female	1	39.0,288.0,62.0,0.0	4500	4500	1	1(B)
1357	4	38,34,41,0	113	6	LOC101900476	NA	0	10011	11111	0.0861636602965734	0.0879959491588806	0.128227470763627	0.295751146695109	0.0468508285732674	0.887601413522949	0.0401950124479466	0.878949717993787	361.956096317835	62.85354015	29.679	0.75	0.25	10000	1000	106371,108583,110076,110082,113890,114174	tra-SR-A1tra-SR-A2tra-SR-A3ONT_3-6_female	1	38.0,34.0,41.0,0.0	10000	10000	1	1(B)
1358	4	0,7,24,0	31	5	LOC101898771	NA	101	1000	1000	0.153277977416717	0.136685598412061	0.147893499823254	0.154314126919038	0.044377704660497	0.305455184648461	0.0305056786979191	0.280853579980277	75.1937715978185	9.044241929	1.168	1	0	1500	1000	11833,11838,11897,65984,67858	tra-SR-A1tra-SR-A2tra-SR-A3ONT_3-6_female	1	0.0,7.0,24.0,0.0	1500	1500	1	1(B)
1364	4	382,2361,7,0	2750	6	LOC101888646	NA	0	10101	10101	0.388834644216814	0.38829463808181	0.392795817106867	0.399790879530426	0.371815887692912	0.444969051975107	0.370347580622532	0.443273856906959	444.437459375547	997.551482749	5.625	1	0	10000	1000	56326,56344,56602,56653,56701,56842	tra-SR-A1tra-SR-A2tra-SR-A3ONT_3-6_female	1	382.0,2361.0,7.0,0.0	10000	10000	1	1(B)
1367	4	14,12,0,0	26	2	CYP6D3	NA	0	1	1	0.0350870348625012	0.00583826427099839	0.0218469631719009	0.0350870348625011	0.00112687519803372	0.159656336732233	0.000406511791728689	0.116251326168862	33.8423913791425	8.662286637	1.296	1	0	1500	1000	225064,225758	tra-SR-A1tra-SR-A2tra-SR-A3ONT_3-6_female	1	14.0,12.0,0.0,0.0	1500	1500	1	1(B)
1371	4	2,6,7,0	15	2	LOC101893392	NA	10	1	1	0.293665196379085	0.280529667398409	0.338449354853813	0.384818532783984	0.0953288649508008	0.84864974157523	0.0653123980768992	0.803043149124756	34.3210373563209	8.486981656	1.528	0.766	0.234	1500	1000	1136,18568	tra-SR-A1tra-SR-A2tra-SR-A3ONT_3-6_female	1	2.0,6.0,7.0,0.0	1500	1500	1	1(B)
1372	4	107,217,34,0	358	3	LOC101897403	NA	110	0	1	0.045246492455748	0.0452038756606324	0.495413174868679	0.496985758111383	0.027410522910626	0.965819878175489	0.0282604678775972	0.96625348847114	19.019710423321	18.285389992	114.625	0.5	0.5	1500	1000	260145,260193,260682	tra-SR-A1tra-SR-A2tra-SR-A3ONT_3-6_female	1	107.0,217.0,34.0,0.0	1500	1500	1	1(B)
1373	4	106,209,132,0	447	34	LOC101896337	NA	1.0110001e+27	1.10010100110011e+32	1.10010100110011e+32	0.195488028998821	0.211181108921297	0.252757104471456	0.345659846185383	0.173308062205902	0.705409350247828	0.175207110158499	0.707262932442611	59.6926033828483	61.872798035	25.63	0.75	0.25	2500	1000	189974,190279,190288,190862,191211,191447,191569,197909,198584,204232,204348,205253,205492,205900,206039,206045,206138,206144,206306,206577,210558,211107,211155,211197,211500,211675,212338,212536,212709,212852,212853,212892,213039,213057	tra-SR-A1tra-SR-A2tra-SR-A3ONT_3-6_female	1	106.0,209.0,132.0,0.0	2500	2500	1	1(B)
1374	4	87,204,94,0	385	7	LOC101896516	NA	110000	10000	10111	0.349719554246484	0.349453392549198	0.562174572387884	0.562782018785848	0.310374540217841	0.81655295255821	0.309151024545111	0.815091196022984	120.388316872431	54.780162789	25.611	0.5	0.5	4000	1000	222193,222472,222478,222583,232932,233732,234399	tra-SR-A1tra-SR-A2tra-SR-A3ONT_3-6_female	1	87.0,204.0,94.0,0.0	4000	4000	1	1(B)
1375	4	435,616,351,0	1402	5	LOC101897220	NA	111	1000	1000	0.145275620986476	0.144939648202511	0.149337647322667	0.265967738143207	0.128232492850515	0.644745636480984	0.126283793809272	0.642064177266497	359.902248911298	425.469360038	57.197	0.75	0.25	10000	1000	256444,256660,257309,257411,257964	tra-SR-A1tra-SR-A2tra-SR-A3ONT_3-6_female	1	435.0,616.0,351.0,0.0	10000	10000	1	1(B)
1376	4	18,23,7,0	48	13	LOC101899123	NA	1111110010001	1100010	1101110	0.161452198643056	0.174651317629401	0.181307281369648	0.189889598903027	0.0765810536039396	0.349990292903519	0.0635745776282956	0.326837247404293	722.264433993832	48.053377539	1.821	0.996111111111111	0.00388888888888889	10000	1000	214783,214855,214864,215449,215740,215743,215868,215885,215926,216072,216076,216209,217471	tra-SR-A1tra-SR-A2tra-SR-A3ONT_3-6_female	1	18.0,23.0,7.0,0.0	10000	10000	1	1(B)
1378	4	231,218,195,0	644	6	LOC101898077	NA	1	10	10	0.83952750117794	0.840949861398719	0.83990396176341	0.839519143326289	0.809362478410715	0.868355018929589	0.808124521883213	0.866183841781389	500	31.393874906	1.007	0	1	1500	1000	288154,288199,288274,288310,288597,288778	tra-SR-A1tra-SR-A2tra-SR-A3ONT_3-6_female	1	231.0,218.0,195.0,0.0	1500	1500	1	1(B)
1382	4	15,25,13,0	53	6	LOC101897908	NA	1e+05	100	1100	0.713956503133553	0.716881504972645	0.535373427000394	0.508067683106736	0.20028719980988	0.805419497881187	0.20026005181993	0.805407374534813	48.2603969812706	12.162280673	2.2	0.48675	0.51325	2000	1000	280711,280855,280861,285628,285973,286219	tra-SR-A1tra-SR-A2tra-SR-A3ONT_3-6_female	1	15.0,25.0,13.0,0.0	2000	2000	1	1(B)
1383	4	437,492,417,0	1346	2	LOC101897043	NA	0	0	0	0.845173994650905	0.845383354181617	0.840982215874286	0.725055127952899	0.347426339710191	0.863054718051618	0.350191239502116	0.865408180286203	359.984712415565	371.765841893	54.66	0.25	0.75	10000	1000	255511,255688	tra-SR-A1tra-SR-A2tra-SR-A3ONT_3-6_female	1	437.0,492.0,417.0,0.0	10000	10000	1	1(B)
1385	4	160,187,117,0	464	2	LOC101896873	NA	0	1	1	0.116743973314078	0.112591617319027	0.116264509670211	0.116743973314078	0.0894791720566511	0.146390523250874	0.0907560820722144	0.147383236124299	500	21.749829384	1.013	1	0	1500	1000	252708,252906	tra-SR-A1tra-SR-A2tra-SR-A3ONT_3-6_female	1	160.0,187.0,117.0,0.0	1500	1500	1	1(B)
1386	4	174,218,146,0	538	3	LOC101898255	NA	0	0	0	0.204613973890995	0.20417965744108	0.430830250720172	0.440819913387517	0.176544656447201	0.710295566416663	0.175949998987937	0.709386316980428	361.261198241994	157.966560727	35.046	0.5	0.5	10000	1000	287343,287646,287820	tra-SR-A1tra-SR-A2tra-SR-A3ONT_3-6_female	1	174.0,218.0,146.0,0.0	10000	10000	1	1(B)
1387	4	21,14,34,0	69	13	LOC101898946	NA	100000010001	10000011100	10000011110	0.856573141964066	0.858949138655974	0.850772288257146	0.846675737115284	0.75463939793509	0.918691187001059	0.764113828910617	0.920279130908165	102.472439667171	10.777359248	1.135	0	1	1500	1000	89317,102193,102259,102475,112832,113090,120360,120536,136788,136944,137022,137259,146702	tra-SR-A1tra-SR-A2tra-SR-A3ONT_3-6_female	1	21.0,14.0,34.0,0.0	1500	1500	1	1(B)
1388	4	81,136,82,0	299	8	LOC101892383	NA	0	111	111	0.860888390988453	0.863166386692473	0.852955036895298	0.820257320574	0.664595784956304	0.895701471887024	0.670506584363476	0.899560540510399	391.530618547631	127.461246877	9.288	0	1	10000	1000	17425,17463,17466,17762,19090,21192,21244,21292	tra-SR-A1tra-SR-A2tra-SR-A3ONT_3-6_female	1	81.0,136.0,82.0,0.0	10000	10000	1	1(B)
1391	4	14,20,13,0	47	41	LOC101889377	NA	1.1011011111111e+40	1.11010000000101e+38	1.1111111001111e+38	0.931266432625311	0.0364315815865415	0.461763906401686	0.48777529411367	0.00387204826253646	0.982184130497105	9.44551546490843e-05	0.975762103879434	360.344144818147	54.539127579	37.157	0.5	0.5	10000	1000	76754,76777,78608,81162,81163,81259,83785,84204,84439,84471,85620,85623,86387,86392,86443,86476,86482,86567,86587,86612,87513,87604,87624,87643,87895,87931,88042,88611,88641,88945,89074,89116,89158,89161,89493,89908,90065,90073,91054,91078,91540	tra-SR-A1tra-SR-A2tra-SR-A3ONT_3-6_female	1	14.0,20.0,13.0,0.0	10000	10000	1	1(B)
1392	4	61,618,253,0	932	7	LOC101900156	NA	0	0	100110	0.720564477656436	0.282714095455316	0.509634090541119	0.501714950853517	0.259142085506814	0.744785942584964	0.259627738048238	0.745162446515919	360.612855544563	311.1241369	41.334	0.5	0.5	10000	1000	2341,2469,2537,45756,45873,46044,102765	tra-SR-A1tra-SR-A2tra-SR-A3ONT_3-6_female	1	61.0,618.0,253.0,0.0	10000	10000	1	1(B)
1394	4	0,41,17,0	58	28	LOC101894673	NA	1.10001011e+27	1.1000001100111e+25	1.10001011001e+25	0.117092257525342	0.13809193612485	0.148118200557505	0.153665125997536	0.0663528516028421	0.2739303970674	0.0582799696060096	0.258270683262817	112.962967197669	14.121314223	1.599	1	0	2000	1000	23913,23941,24462,24467,25105,25767,26164,26205,26288,26753,26825,26846,26866,26906,26941,26962,27066,27074,27125,27374,27479,27779,28111,28684,28687,28779,28846,77307	tra-SR-A1tra-SR-A2tra-SR-A3ONT_3-6_female	1	0.0,41.0,17.0,0.0	2000	2000	1	1(B)
1397	4	219,347,191,0	757	16	LOC101888978	NA	0	10001000010000	11101010011111	0.400219763011927	0.395309474203041	0.480346408414814	0.493614811406262	0.363374168407832	0.632920482373527	0.366695845732595	0.635211199493666	19.617037766436	47.353237875	15.32	0.5	0.5	1500	1000	633,717,875,989,1025,1073,1157,1394,1745,1760,1883,1898,2320,2326,2638,2776	tra-SR-A1tra-SR-A2tra-SR-A3ONT_3-6_female	1	219.0,347.0,191.0,0.0	1500	1500	1	1(B)
1398	4	130,129,91,0	350	13	LOC101889159	NA	0	10000100001	10001100000	0.736024904572783	0.736855413866288	0.493285524345501	0.484543891650204	0.166778887328962	0.773672264534731	0.16729206919139	0.774003690041784	361.857441383997	149.599689688	30.907	0.5	0.5	10000	1000	3195,3920,4293,4314,4404,4665,4784,4954,5525,5606,5624,6139,6223	tra-SR-A1tra-SR-A2tra-SR-A3ONT_3-6_female	1	130.0,129.0,91.0,0.0	10000	10000	1	1(B)
1399	4	19,20,22,0	61	7	LOC101893054	NA	1000	110011	110011	0.110817580344199	0.107387494017814	0.110232269475143	0.114357365661377	0.0493381827078904	0.202125914875046	0.0434463860069284	0.191541460595836	135.412521003862	10.231854792	1.023	1	0	1500	1000	9053,11315,11750,12461,12761,13235,13240	tra-SR-A1tra-SR-A2tra-SR-A3ONT_3-6_female	1	19.0,20.0,22.0,0.0	1500	1500	1	1(B)
1400	4	0,9,8,0	17	6	LOC101892883	NA	1	1	1	0.816362300097951	0.866407592116398	0.805147456371271	0.756390860347556	0.238598436899405	0.946938265553908	0.28868893394744	0.969194774149148	53.1363650039074	10.410387185	1.371	0.09925	0.90075	2000	1000	39884,40611,40767,40776,40813,40841	tra-SR-A1tra-SR-A2tra-SR-A3ONT_3-6_female	1	0.0,9.0,8.0,0.0	2000	2000	1	1(B)
1401	4	115,69,133,0	317	4	LOC101893561	NA	0	1	1	0.840940986523212	0.845985770467491	0.842223345404631	0.840940986523211	0.798804505725735	0.878674384464795	0.800422657635402	0.880375105798756	458.385615073286	20.399338968	1.039	0	1	1500	1000	45894,45915,45930,46454	tra-SR-A1tra-SR-A2tra-SR-A3ONT_3-6_female	1	115.0,69.0,133.0,0.0	1500	1500	1	1(B)
1402	4	28,56,26,0	110	11	LOC101892707	NA	11100000001	1101110	1101110	0.0630852033397645	0.0571808238921077	0.0703445680522609	0.0968455323908232	0.0265062105394883	0.250924515035832	0.0210352286553297	0.23505516005942	117.810035901306	25.181203558	6.461	1	0	3500	1000	19716,19956,20270,20328,20361,20481,24149,24263,24334,24342,25071	tra-SR-A1tra-SR-A2tra-SR-A3ONT_3-6_female	1	28.0,56.0,26.0,0.0	3500	3500	1	1(B)
1403	4	20,19,7,0	46	7	LOC101893232	NA	10010	1101	101101	0.22355861026668	0.201892897566793	0.225836529664397	0.364655216144342	0.0322337188719161	0.957524496199851	0.0380313775146071	0.962639894212581	19.4220049645845	9.688105806	19.114	0.75	0.25	1500	1000	13950,13956,14079,14292,14295,15966,16174	tra-SR-A1tra-SR-A2tra-SR-A3ONT_3-6_female	1	20.0,19.0,7.0,0.0	1500	1500	1	1(B)
1404	4	19,28,37,0	84	9	LOC101893395	NA	101000	111001	111001	0.909807310460634	0.910527053967286	0.893460593167491	0.738273311082151	0.17898346186953	0.959712656130219	0.185525899931516	0.962526063551568	19.2755281080472	11.262383506	22.404	0.25	0.75	1500	1000	36036,36381,36396,36748,38915,39449,39485,39494,39755	tra-SR-A1tra-SR-A2tra-SR-A3ONT_3-6_female	1	19.0,28.0,37.0,0.0	1500	1500	1	1(B)
1406	4	42,308,65,0	415	12	LOC101899294	NA	111100010010	11001101	11001101	0.221248506924853	0.221867839529664	0.230459753336947	0.359477595330395	0.186406759910806	0.796790003176043	0.18858324082368	0.797573429000688	19.1431985294597	25.799365711	32.782	0.75	0.25	1500	1000	11650,11763,11791,12039,12158,68197,70735,70845,70927,70980,70986,71112	tra-SR-A1tra-SR-A2tra-SR-A3ONT_3-6_female	1	42.0,308.0,65.0,0.0	1500	1500	1	1(B)
1407	4	147,227,87,0	461	10	LOC101899469	NA	11	11	100000011	0.619806640948107	0.622174675475012	0.622551869796046	0.622309217012266	0.575037951798611	0.669192987361375	0.574619860477449	0.668645070457865	255.473148962034	28.302274597	1.115	0	1	1500	1000	97397,98011,101213,101234,101399,101424,101525,101540,101635,101651	tra-SR-A1tra-SR-A2tra-SR-A3ONT_3-6_female	1	147.0,227.0,87.0,0.0	1500	1500	1	1(B)
1408	4	37,573,164,0	774	8	LOC101899628	NA	1	100101	100101	0.728460623155975	0.72807682278995	0.721964253815711	0.610505872490905	0.234862791499581	0.760954212614191	0.234093868123386	0.75988770049999	19.129039565423	41.79564518	34.999	0.25	0.75	1500	1000	174915,175108,179741,179766,179804,179861,180274,180967	tra-SR-A1tra-SR-A2tra-SR-A3ONT_3-6_female	1	37.0,573.0,164.0,0.0	1500	1500	1	1(B)
1410	4	91,33,15,0	139	36	LOC101896200	NA	1.10111100000111e+32	1.000000001001e+33	1.000000001e+33	0.145605779995868	0.15019614814085	0.16288001536624	0.166442114631677	0.10566770590108	0.247558311933099	0.101044158132384	0.239792340710599	166.384197088971	28.044301774	1.919	1	0	2500	1000	91326,91336,94589,94678,94687,94730,94766,94787,94825,94850,94897,94936,94943,95249,95258,95312,95336,95390,95395,97373,97771,98161,98188,98203,98301,98351,98379,99369,99373,99918,99990,100662,100703,100748,100785,101071	tra-SR-A1tra-SR-A2tra-SR-A3ONT_3-6_female	1	91.0,33.0,15.0,0.0	2500	2500	1	1(B)
1412	4	205,115,104,0	424	19	LOC101895169	NA	10100000000100000	1000000000010	1000010111010011	0.218172236440036	0.219164788252019	0.479433750825732	0.479336954477597	0.187301747501248	0.771253815464367	0.187129547031676	0.770431999811564	19.1142344179958	28.82465607	37.093	0.5	0.5	1500	1000	4723,5099,5192,5396,5791,10155,10469,10806,10826,10874,11057,11224,11247,11357,11380,11429,11432,11601,11899	tra-SR-A1tra-SR-A2tra-SR-A3ONT_3-6_female	1	205.0,115.0,104.0,0.0	1500	1500	1	1(B)
1414	4	23,45,54,0	122	6	LOC101895341	NA	1000	1110	1110	0.766987888113322	0.770405128246514	0.750808302441371	0.632637876780982	0.186004411781727	0.830717302672996	0.192899170171566	0.835959057053608	39.9999050183956	15.604144089	17.128	0.25	0.75	2000	1000	29922,30094,30193,30260,30262,30520	tra-SR-A1tra-SR-A2tra-SR-A3ONT_3-6_female	1	23.0,45.0,54.0,0.0	2000	2000	1	1(B)
1417	4	31,67,9,0	107	7	LOC101890773	NA	1101100	11	11	0.0892482539768377	0.0841682828702857	0.0989490445018175	0.27815070262585	0.0457092800111016	0.887182163262486	0.0406700824499541	0.880392668585781	361.579122877605	62.397688663	31.438	0.75	0.25	10000	1000	202573,202663,202804,202849,202869,203349,203408	tra-SR-A1tra-SR-A2tra-SR-A3ONT_3-6_female	1	31.0,67.0,9.0,0.0	10000	10000	1	2(E)
1418	4	42,24,50,0	116	5	LOC101890434	NA	10110	111	111	0.205305635356852	0.194533883635178	0.206886326761942	0.208032344833145	0.139363602731205	0.280941020824604	0.13990726250885	0.281362351196808	229.939560005126	12.64083379	1.016	1	0	1500	1000	123507,127325,149831,149917,149974	tra-SR-A1tra-SR-A2tra-SR-A3ONT_3-6_female	1	42.0,24.0,50.0,0.0	1500	1500	1	2(E)
1421	4	25,55,11,0	91	2	LOC101890602	NA	0	1	1	0.874794932886531	0.892081091278508	0.87786155699182	0.874794932886531	0.80709786992303	0.933537463836589	0.809358928738839	0.935154275468605	236.840624954813	10.70945643	1.027	0	1	1500	1000	198286,199197	tra-SR-A1tra-SR-A2tra-SR-A3ONT_3-6_female	1	25.0,55.0,11.0,0.0	1500	1500	1	2(E)
1422	4	16,60,0,0	76	5	LOC101891763	NA	110	1	111	0.99126493520484	0.991403821150459	0.817742893786629	0.746371656790638	0.413467691974921	0.999420356728203	0.429818135675932	0.999842533675186	19.4221199451477	11.289826267	25.308	0.246	0.754	1500	1000	193747,193780,193912,193923,194142	tra-SR-A1tra-SR-A2tra-SR-A3ONT_3-6_female	1	16.0,60.0,0.0,0.0	1500	1500	1	2(E)
1423	4	9,44,12,0	65	3	LOC101891063	NA	1	0	1	0.791567595566023	0.189795657603561	0.466044441902782	0.493006436508837	0.121195417017543	0.869523721529269	0.118373594005979	0.866381460310448	367.401924828597	48.33709455	17.077	0.5	0.5	10000	1000	206273,206588,206633	tra-SR-A1tra-SR-A2tra-SR-A3ONT_3-6_female	1	9.0,44.0,12.0,0.0	10000	10000	1	2(E)
1424	4	83,263,6,0	352	13	LOC101891591	NA	111100111111	111000111100	111100111101	0.980075096009346	0.980831854277673	0.892445133763164	0.768540611431568	0.313421691628353	0.991693852451733	0.321619177534939	0.99426919882212	19.0901703581203	22.956590413	53.371	0.25	0.75	1500	1000	173158,178302,178321,178725,179016,179122,179125,179207,179240,179368,190360,190506,190792	tra-SR-A1tra-SR-A2tra-SR-A3ONT_3-6_female	1	83.0,263.0,6.0,0.0	1500	1500	1	2(E)
1428	4	60,78,39,0	177	17	LOC101897312	NA	1e+15	1001101111001111	1001101111001101	0.702345934041694	0.689078772403841	0.684825029420183	0.677935398031946	0.546493102917141	0.75782516184955	0.587826402922643	0.766157048007086	144.066825279721	28.690701094	1.2	0.01925	0.98075	3000	1000	31112,54269,54452,54632,54836,54890,54953,55070,55499,56138,56407,56949,56965,57312,57318,57357,57358	tra-SR-A1tra-SR-A2tra-SR-A3ONT_3-6_female	1	60.0,78.0,39.0,0.0	3000	3000	1	2(E)
1429	4	28,21,10,0	59	9	LOC101897130	NA	1e+08	11011111	11011111	0.161318310434853	0.155322526595756	0.172867176615192	0.179090599608486	0.0855980084006026	0.305495595357525	0.078458112940348	0.294702216813439	359.83689472495	23.338873438	1.877	1	0	4500	1000	59686,59937,59959,62137,62222,62232,62324,62479,62649	tra-SR-A1tra-SR-A2tra-SR-A3ONT_3-6_female	1	28.0,21.0,10.0,0.0	4500	4500	1	2(E)
1430	4	33,61,45,0	139	7	LOC101897481	NA	1011010	0	11011	0.787757546973218	0.127840456642292	0.440009553458527	0.459062450702766	0.0863789122052629	0.842505027733107	0.0839277440262813	0.839013076856445	362.213156831766	73.948914953	28.723	0.5	0.5	10000	1000	65698,66030,66222,66249,66318,66398,69886	tra-SR-A1tra-SR-A2tra-SR-A3ONT_3-6_female	1	33.0,61.0,45.0,0.0	10000	10000	1	2(E)
1431	4	107,226,86,0	419	14	LOC101891727	NA	1.11001e+13	111011111100	111011111100	0.0200500703327888	0.0199468615605722	0.0220641165089253	0.259420445897422	0.00913762940596913	0.985516811994148	0.00864026980093426	0.98478664081366	19.0138026305901	26.823969931	173.874	0.75	0.25	1500	1000	46135,46147,46290,46307,46455,46466,61517,68956,96439,96563,96757,96784,97005,98181	tra-SR-A1tra-SR-A2tra-SR-A3ONT_3-6_female	1	107.0,226.0,86.0,0.0	1500	1500	1	2(E)
1432	4	49,110,63,0	222	28	LOC101891429	NA	1.00110001001e+26	1.01000110001111e+26	1.01000110110111e+26	0.156307087357878	0.271989678624973	0.275325354087521	0.363227720365902	0.127017979964865	0.778849836740244	0.131265060712113	0.780853586222795	19.3558936472127	21.340831572	20.48	0.75	0.25	1500	1000	27489,29123,29194,29272,29380,29760,30075,30100,30148,30478,30583,30647,30667,31718,31863,32185,32230,32285,32410,32912,32922,32949,32999,33058,33194,33246,33249,33320	tra-SR-A1tra-SR-A2tra-SR-A3ONT_3-6_female	1	49.0,110.0,63.0,0.0	1500	1500	1	2(E)
1433	4	113,218,114,0	445	14	LOC101891082	NA	110000110	110	110000111	0.937098179502851	0.936958941682243	0.586409734108512	0.569978622670049	0.164311314520955	0.954368305988895	0.166837617277572	0.954826491431413	19.0449307721306	26.836388086	69.364	0.5	0.5	1500	1000	3209,3247,3604,4240,4249,4421,4792,6517,7042,7186,7534,7642,7748,7793	tra-SR-A1tra-SR-A2tra-SR-A3ONT_3-6_female	1	113.0,218.0,114.0,0.0	1500	1500	1	2(E)
1436	4	488,497,376,0	1361	9	LOC101893453	NA	0	10011000	10011000	0.365660179810488	0.365829675973045	0.371264259658855	0.433330486105166	0.341987583564859	0.651652356149821	0.341643388829983	0.651247607942248	19.2324301301019	72.225603752	25.637	0.75	0.25	1500	1000	27971,27973,34672,35011,48606,48615,48876,49185,49572	tra-SR-A1tra-SR-A2tra-SR-A3ONT_3-6_female	1	488.0,497.0,376.0,0.0	1500	1500	1	2(E)
1437	4	328,332,656,0	1316	3	LOC101890208	NA	100	0	0	0.237463077282953	0.237158715508674	0.242348222428607	0.345903683519031	0.216078894649513	0.687835781612769	0.214592501341907	0.685767144477646	360.488624170384	406.68343203	43.162	0.75	0.25	10000	1000	37290,37429,44551	tra-SR-A1tra-SR-A2tra-SR-A3ONT_3-6_female	1	328.0,332.0,656.0,0.0	10000	10000	1	2(E)
1439	4	186,201,49,0	436	20	LOC101890848	NA	101101000001100	1.00001e+18	1.00001e+18	0.184859672461441	0.189561253625641	0.201089420348788	0.206421001414218	0.157364062534837	0.274398209313372	0.154758862056706	0.268890170311856	61.3966111861097	40.17261145	3.609	1	0	2000	1000	76356,78439,78574,89693,89702,92136,92148,92418,92433,92454,92532,92734,92896,92962,93052,95403,95601,95610,96492,96788	tra-SR-A1tra-SR-A2tra-SR-A3ONT_3-6_female	1	186.0,201.0,49.0,0.0	2000	2000	1	2(E)
1440	4	11,8,14,0	33	4	LOC105262106	NA	0	1	1	0.264137365158513	0.256994361497142	0.300269856271865	0.413161203365048	0.143054858155841	0.849709685561171	0.150237580568437	0.854211123595396	21.5212356905222	8.984951463	7.613	0.684	0.316	1500	1000	24334,24625,24692,24800	tra-SR-A1tra-SR-A2tra-SR-A3ONT_3-6_female	1	11.0,8.0,14.0,0.0	1500	1500	1	2(E)
1443	4	15,11,16,0	42	10	LOC101891193	NA	1011101011	0	0	0.0957036531899212	0.0838586419955149	0.110461046029813	0.135763581262828	0.0280959265704299	0.346708675350276	0.0140995573966311	0.310036512154681	56.2363451172155	11.783920703	3.841	0.99975	0.00025	2000	1000	1850,9423,9601,9628,16657,16970,17093,29965,30365,30370	tra-SR-A1tra-SR-A2tra-SR-A3ONT_3-6_female	1	15.0,11.0,16.0,0.0	2000	2000	1	2(E)
1446	4	59,49,58,0	166	17	LOC101893689	NA	1000000001	1000	1000011000101000	0.727096085760246	0.727211719400669	0.492327864438447	0.495992990817758	0.209967514784868	0.780412136305626	0.215744706165315	0.785499849838523	19.4096828790757	15.403578059	18.698	0.5	0.5	1500	1000	94669,126350,126610,126617,126758,127125,191772,191940,192309,192419,192840,192957,193044,193050,433645,439367,439478	tra-SR-A1tra-SR-A2tra-SR-A3ONT_3-6_female	1	59.0,49.0,58.0,0.0	1500	1500	1	2(E)
1452	4	1454,1205,515,0	3174	18	LOC101888731	NA	1	1111110100010000	10111100100101112	0.552722335666712	0.460085845378818	0.464161533718916	0.481511262621233	0.435801166486034	0.562267683506836	0.436469172891303	0.562972804920309	19.8946971041005	259.164922771	12.738	0.75	0.25	1500	1000	24786,25000,25129,25337,26316,26343,26376,26557,26648,26683,26943,26946,27167,27618,27772,27834,27841,21567	tra-SR-A1tra-SR-A2tra-SR-A3ONT_3-6_female	1	1454.0,1205.0,515.0,0.0	1500	1500	1	2(E)
1454	4	33,93,31,0	157	7	HR96	NA	0	11111	11111	0.249218604157828	0.243044217971884	0.249244698821126	0.251080312613798	0.187535104076608	0.322300989933582	0.184784377785759	0.318034462410575	260.381434198186	13.698429152	1.014	1	0	1500	1000	116466,125890,126365,126562,126715,126742,126832	tra-SR-A1tra-SR-A2tra-SR-A3ONT_3-6_female	1	33.0,93.0,31.0,0.0	1500	1500	1	2(E)
1455	4	60,112,40,0	212	16	LOC101888552	NA	100000111100001	1110000001101	10110000010100	0.222509143443137	0.224791651085091	0.520856083830814	0.517711432238694	0.179786520052077	0.883969122038792	0.184902552851236	0.888363569787915	19.1746184256595	17.650328194	29.487	0.5	0.5	1500	1000	13292,13427,13541,13744,14410,14413,14570,14738,14777,14813,14996,15171,15577,16307,16460,16756	tra-SR-A1tra-SR-A2tra-SR-A3ONT_3-6_female	1	60.0,112.0,40.0,0.0	1500	1500	1	2(E)
1456	4	158,248,106,0	512	17	LOC101889777	NA	1	11100001	1101111110011	0.381896325471754	0.600556339637305	0.490755619658859	0.495718129149137	0.357255856444919	0.635845652350123	0.360365354723452	0.637269271984544	19.8727513408941	33.135438454	12.905	0.5	0.5	1500	1000	46680,46712,46838,46847,46919,47087,47165,47168,47384,47468,51177,51448,51654,51804,51901,51999,52184	tra-SR-A1tra-SR-A2tra-SR-A3ONT_3-6_female	1	158.0,248.0,106.0,0.0	1500	1500	1	2(E)
1457	4	83,159,53,0	295	17	LOC101889268	NA	1.010000001e+15	1e+13	1111100100000110	0.693966782237504	0.725824072595308	0.496794565285567	0.498590336225018	0.210686805129337	0.781811167237389	0.21496576906804	0.785187014425958	19.2635741908436	23.673895743	23.833	0.5	0.5	1500	1000	30425,31140,31388,31568,31762,31773,32591,32690,33431,33563,34040,34073,34238,34250,34439,34457,34756	tra-SR-A1tra-SR-A2tra-SR-A3ONT_3-6_female	1	83.0,159.0,53.0,0.0	1500	1500	1	2(E)
1458	4	18,20,33,0	71	7	LOC101888466	NA	11000	1	1	0.311791440303686	0.326140999030362	0.323328954861418	0.327315666246366	0.218593320660544	0.46359600334552	0.221217626991051	0.46605512494242	87.5307576497521	10.852483721	1.096	0.9905	0.0095	1500	1000	45559,46501,67599,67647,68203,68212,68272	tra-SR-A1tra-SR-A2tra-SR-A3ONT_3-6_female	1	18.0,20.0,33.0,0.0	1500	1500	1	2(E)
1459	4	30,34,20,0	84	3	LOC101888293	NA	110	1	1	0.114345624703752	0.101646505847433	0.110356993850189	0.114345624703752	0.0580203273829061	0.193662341567316	0.0524266298651421	0.181062062118847	116.070678227623	11.130299463	1.084	1	0	1500	1000	34004,34013,34186	tra-SR-A1tra-SR-A2tra-SR-A3ONT_3-6_female	1	30.0,34.0,20.0,0.0	1500	1500	1	2(E)
1460	4	50,38,103,0	191	31	LOC109611909	NA	0	1.000001110011e+27	1.10111111111111e+29	0.670438229794626	0.665721291140535	0.499836370661922	0.513504218005956	0.287674630481249	0.722271018105314	0.294951029557935	0.725557232312526	41.0679280652713	28.574071727	11.581	0.5	0.5	2000	1000	440235,440565,440592,440613,440777,440817,440831,440866,440907,441021,441024,441325,441380,441383,441778,441798,441935,441940,442000,442018,442044,442074,442094,442136,442140,442257,442276,442358,442513,442646,442667	tra-SR-A1tra-SR-A2tra-SR-A3ONT_3-6_female	1	50.0,38.0,103.0,0.0	2000	2000	1	2(E)
1461	4	16,3,8,0	27	2	LOC101888634	NA	10	0	0	0.962276604715417	0.0276737191689987	0.492981827322801	0.498354063701346	0.00316804798431636	0.997756586892852	0.0026546049746644	0.997143934887901	359.96667902452	37.314669769	37.895	0.5	0.5	10000	1000	510570,511148	tra-SR-A1tra-SR-A2tra-SR-A3ONT_3-6_female	1	16.0,3.0,8.0,0.0	10000	10000	1	2(E)
1462	4	7,89,3,0	99	4	LOC101888116	NA	1110	0	0	0.10839568063637	0.101202009792927	0.106410359106724	0.108498111139644	0.0544877365591735	0.173585637160649	0.0478188650372175	0.166130356840856	211.301987227468	11.745994153	1.084	1	0	1500	1000	2257,2374,2380,2673	tra-SR-A1tra-SR-A2tra-SR-A3ONT_3-6_female	1	7.0,89.0,3.0,0.0	1500	1500	1	2(E)
1464	4	3,1,7,0	11	6	LOC101888615	NA	111	0	0	0.0713932152491661	0.017618594628352	0.0521630106738247	0.0872922882924074	0.0031528612792402	0.355798766673691	0.000972373800926491	0.239375690912074	95.5322735556385	12.941036652	1.721	0.981125	0.018875	3000	1000	70279,70282,70800,70977,70980,71013	tra-SR-A1tra-SR-A2tra-SR-A3ONT_3-6_female	1	3.0,1.0,7.0,0.0	3000	3000	1	2(E)
1465	4	9,26,18,0	53	5	LOC101896973	NA	11111	1000	1011	0.896123027910145	0.0680950380360255	0.490838116121795	0.4827920535776	0.0251507236901809	0.95473306009922	0.0238198660196892	0.950362975499285	19.1423084279869	9.993152004	30.812	0.5	0.5	1500	1000	643497,643549,643569,652015,652038	tra-SR-A1tra-SR-A2tra-SR-A3ONT_3-6_female	1	9.0,26.0,18.0,0.0	1500	1500	1	2(E)
1466	4	863,2291,571,0	3725	12	LOC101896681	NA	1.0101e+11	1e+09	10101111101	0.11972472964663	0.119635848523029	0.497358381576804	0.471213173479407	0.112984839566022	0.773987795053243	0.112081831974359	0.772840000038872	359.289054034791	1471.378368916	101.891	0.5	0.5	10000	1000	504226,504292,504727,504786,512606,529547,529577,529621,529630,529761,529786,529851	tra-SR-A1tra-SR-A2tra-SR-A3ONT_3-6_female	1	863.0,2291.0,571.0,0.0	10000	10000	1	2(E)
1469	4	12,13,55,0	80	7	LOC101897607	NA	0	0	0	0.878613488491109	0.88735403934047	0.871038829484999	0.772467075059746	0.253104346861716	0.938763779742957	0.266179937888924	0.946708879819194	369.974255841348	56.593047407	11.178	0.184388888888889	0.815611111111111	10000	1000	470801,471023,471054,471066,471276,471281,471359	tra-SR-A1tra-SR-A2tra-SR-A3ONT_3-6_female	1	12.0,13.0,55.0,0.0	10000	10000	1	2(E)
1472	4	12,49,22,0	83	13	LOC101900057	NA	11100000011	11100000101	11101111001	0.75540279444908	0.752626619212962	0.516543133788967	0.514761272959669	0.192264566285103	0.823406337506122	0.1883509062286	0.819502082253281	19.6799587966433	11.972213664	13.946	0.5	0.5	1500	1000	21189,21196,25110,25124,25184,26242,26243,26291,26507,26525,29430,29464,29467	tra-SR-A1tra-SR-A2tra-SR-A3ONT_3-6_female	1	12.0,49.0,22.0,0.0	1500	1500	1	2(E)
1473	4	6,6,1,0	13	9	LOC101898908	NA	100001	1101101	1111101	0.702031383115258	0.674039079969317	0.603856270700126	0.587291739992595	0.248700875228117	0.852257035819086	0.277765885579514	0.871808138188983	45.1090781461261	8.445896652	1.349	0.2775	0.7225	1500	1000	12909,12912,13677,15343,15389,16235,16265,16304,17801	tra-SR-A1tra-SR-A2tra-SR-A3ONT_3-6_female	1	6.0,6.0,1.0,0.0	1500	1500	1	2(E)
1474	4	237,289,91,0	617	22	LOC101899259	NA	1e+21	1.01111011e+20	1.01111011000011e+20	0.807300612196908	0.804118725742825	0.765715727313684	0.657801278423609	0.265822733614888	0.830775135357409	0.269137051466102	0.832111630660912	19.1184697752244	48.163632348	36.82	0.25	0.75	1500	1000	38748,38911,48125,48492,48503,48539,48563,48830,49013,49433,49520,49526,49568,49577,51387,51390,51592,51658,51663,51997,52012,52060	tra-SR-A1tra-SR-A2tra-SR-A3ONT_3-6_female	1	237.0,289.0,91.0,0.0	1500	1500	1	2(E)
1476	4	13,30,4,0	47	7	LOC101900229	NA	11	1110	1110	0.812278038294668	0.816736500775589	0.788346838210075	0.673142358787907	0.2010816196728	0.902505108803282	0.218232360316124	0.910724360582242	19.9800520154419	9.730315406	11.116	0.25	0.75	1500	1000	55728,55743,55779,56136,56236,57102,57106	tra-SR-A1tra-SR-A2tra-SR-A3ONT_3-6_female	1	13.0,30.0,4.0,0.0	1500	1500	1	2(E)
1477	4	283,494,204,0	981	17	LOC101899088	NA	1e+14	111001100000001	1111111100111111	0.689711142305958	0.268994566915382	0.451738685079274	0.461557662904661	0.226275710806765	0.707488602380463	0.224980732703571	0.705873729602029	19.1129601626387	61.217504764	37.589	0.5	0.5	1500	1000	32311,32752,32866,32875,32908,33149,33222,33351,33366,33435,33454,33953,34357,35007,35091,35139,35436	tra-SR-A1tra-SR-A2tra-SR-A3ONT_3-6_female	1	283.0,494.0,204.0,0.0	1500	1500	1	2(E)
1478	4	73,44,64,0	181	8	LOC109613963	NA	0	1000	1000	0.155476167463971	0.15155551164563	0.153956874750216	0.155476167463971	0.107894507732843	0.212878057500404	0.108404587994662	0.212955204065212	162.00550975366	16.078227159	1.03	1	0	1500	1000	16854,16857,17040,17110,17145,17341,17628,17654	tra-SR-A1tra-SR-A2tra-SR-A3ONT_3-6_female	1	73.0,44.0,64.0,0.0	1500	1500	1	2(E)
1479	4	8,3,10,0	21	6	LOC101899440	NA	0	111	11	0.107495028874045	0.0429150515553052	0.101127369861399	0.111481637093437	0.020957169328859	0.25837679413632	0.0165490982081731	0.238807885868159	91.5269851768656	11.008841422	1.154	1	0	2000	1000	57782,57787,61648,63974,63983,64082	tra-SR-A1tra-SR-A2tra-SR-A3ONT_3-6_female	1	8.0,3.0,10.0,0.0	2000	2000	1	2(E)
1480	4	5,10,3,0	18	14	LOC109612403	NA	1.00111e+13	1100001111111	1100001111111	0.105678955940511	0.0826104657381949	0.144639391722579	0.184706231373713	0.015312843917485	0.603860858209762	0.00123210555587029	0.507234122660737	242.151187259416	21.944317846	1.168	0.947722222222222	0.0522777777777778	5500	1000	137905,171608,171610,171943,172166,172173,172459,172598,172748,172753,172945,172946,173622,173624	tra-SR-A1tra-SR-A2tra-SR-A3ONT_3-6_female	1	5.0,10.0,3.0,0.0	5500	5500	1	2(E)
1481	4	7,15,14,0	36	9	LOC101894031	NA	0	11101011	11101011	0.258982688060689	0.267797486823541	0.358486912465276	0.447056525272065	0.15281449768387	0.823091900683853	0.147428530324594	0.813708565018	47.0234986231272	11.51653776	2.572	0.61225	0.38775	2000	1000	174434,174525,174744,174795,174801,175317,176085,176127,176772	tra-SR-A1tra-SR-A2tra-SR-A3ONT_3-6_female	1	7.0,15.0,14.0,0.0	2000	2000	1	2(E)
1483	4	8,2,8,0	18	2	LOC101900608	NA	0	1	1	0.348119291618813	0.33541406134543	0.359176018252102	0.36336800279642	0.173891286423969	0.553281453737764	0.174595369698975	0.553868989286809	181.252265772062	9.156445894	1.071	0.9155	0.0845	1500	1000	30507,37778	tra-SR-A1tra-SR-A2tra-SR-A3ONT_3-6_female	1	8.0,2.0,8.0,0.0	1500	1500	1	2(E)
1486	4	65,77,37,0	179	9	LOC101900793	NA	0	1100001	1100001	0.30755778830192	0.318534329462874	0.333736305609941	0.408937871418485	0.250015558712987	0.724954395217648	0.246071409666198	0.720712565788565	40.8205638803913	20.109810151	12.702	0.75	0.25	2000	1000	51339,51343,51529,52050,52365,52957,52969,53622,53935	tra-SR-A1tra-SR-A2tra-SR-A3ONT_3-6_female	1	65.0,77.0,37.0,0.0	2000	2000	1	2(E)
1490	4	69,90,117,0	276	3	LOC101900432	NA	0	10	10	0.678788113424641	0.683549584350195	0.680056894863049	0.678881723272557	0.62594406941398	0.730215433567038	0.630838784286287	0.734256405493907	500	17.619417916	1.011	0	1	1500	1000	14350,14630,14632	tra-SR-A1tra-SR-A2tra-SR-A3ONT_3-6_female	1	69.0,90.0,117.0,0.0	1500	1500	1	2(E)
1491	4	170,137,77,0	384	5	LOC101898955	NA	1	1001	1001	0.705089659683879	0.711212736668085	0.705240881761726	0.704396962421402	0.655252164149443	0.751997654221343	0.655257892229381	0.752044096602171	500	21.828819577	1.002	0	1	1500	1000	49486,49546,49819,50047,50112	tra-SR-A1tra-SR-A2tra-SR-A3ONT_3-6_female	1	170.0,137.0,77.0,0.0	1500	1500	1	2(E)
1493	4	25,32,16,0	73	5	LOC101898710	NA	11	1011	1011	0.837938520090777	0.848702050172317	0.839432136817002	0.834283477770341	0.731417749715567	0.908045399398083	0.748831381593286	0.912306649460726	258.58958960426	10.767793897	1.005	0	1	1500	1000	143115,145321,146197,146770,147151	tra-SR-A1tra-SR-A2tra-SR-A3ONT_3-6_female	1	25.0,32.0,16.0,0.0	1500	1500	1	2(E)
1494	4	20,43,12,0	75	2	LOC101899295	NA	0	0	0	0.486487918736081	0.481571941967933	0.484204974007086	0.486457233007465	0.376793875290989	0.608264583487881	0.369393957839834	0.600181204659217	246.167186325193	10.861721044	1.029	0.609	0.391	1500	1000	159790,160599	tra-SR-A1tra-SR-A2tra-SR-A3ONT_3-6_female	1	20.0,43.0,12.0,0.0	1500	1500	1	2(E)
1496	4	49,58,25,0	132	28	LOC101898538	NA	1.000010000001e+25	1.010110000101e+26	1.110110000111e+26	0.241529196458715	0.255705735199372	0.261572481982552	0.265121881990596	0.184680660306134	0.364724926573855	0.179599897030336	0.357959193963745	1194.50898435076	83.668875411	1.46	1	0	10000	1000	18805,19449,19692,19799,19999,20067,20077,20220,20275,20330,20346,20393,20427,43067,43147,43466,43807,44058,44114,44371,44384,44452,44509,44513,92881,126308,130414,130435	tra-SR-A1tra-SR-A2tra-SR-A3ONT_3-6_female	1	49.0,58.0,25.0,0.0	10000	10000	1	2(E)
1497	4	229,1010,13,0	1252	9	LOC101899740	NA	1.01e+08	10100010	10101110	0.45131682851354	0.448142017923968	0.448136524908766	0.448141818637243	0.417952838615016	0.479244774282804	0.416010584713009	0.475859755239523	118.045380643481	68.710045077	1.374	0.999	0.001	1500	1000	243994,244043,244107,256296,256544,256658,256703,256919,256925	tra-SR-A1tra-SR-A2tra-SR-A3ONT_3-6_female	1	229.0,1010.0,13.0,0.0	1500	1500	1	2(E)
1499	4	155,475,159,0	789	4	LOC101894012	NA	1000	111	111	0.763824147038843	0.764000487351893	0.757527938156966	0.600114265623325	0.0951072103009532	0.790838357729034	0.0940907353190799	0.789725912646739	359.883594551191	262.22822579	56.906	0.25	0.75	10000	1000	32984,33053,37630,37716	tra-SR-A1tra-SR-A2tra-SR-A3ONT_3-6_female	1	155.0,475.0,159.0,0.0	10000	10000	1	2(E)
1501	4	7,7,3,0	17	11	LOC101893333	NA	11001111111	0	0	0.0431460962570312	0.0219749768729968	0.0421207819290351	0.0570218946061564	0.00895659329195699	0.193348825975855	0.00611959464608799	0.16274471874499	42.4859198052392	8.60944002	1.108	1	0	1500	1000	10534,10551,10930,11069,11167,11174,11503,11524,12681,13247,15867	tra-SR-A1tra-SR-A2tra-SR-A3ONT_3-6_female	1	7.0,7.0,3.0,0.0	1500	1500	1	2(E)
1502	4	6,5,14,0	25	3	LOC101890429	NA	0	10	10	0.857830757913419	0.870311155707223	0.859975726543025	0.853614949260833	0.694314058870298	0.96343011628934	0.721231489627022	0.973363354992216	124.882707195638	10.418747773	1.077	0	1	2000	1000	48480,158513,158594	tra-SR-A1tra-SR-A2tra-SR-A3ONT_3-6_female	1	6.0,5.0,14.0,0.0	2000	2000	1	2(E)
1504	4	49,192,4,0	245	23	LOC101900750	NA	1.0111110111011e+22	1.0100010000111e+21	1.0100010010111e+21	0.106259401278328	0.0228049854643852	0.0571278404072277	0.272595138356826	9.09618490951795e-05	0.972628114976551	4.19941842637884e-05	0.967764974451291	19.0237411338124	21.934680225	133.783	0.75	0.25	1500	1000	14254,14263,14812,14867,14954,14988,15001,15995,16076,16240,16307,16334,16599,16600,16873,17081,17289,17293,24478,24713,24923,25710,37644	tra-SR-A1tra-SR-A2tra-SR-A3ONT_3-6_female	1	49.0,192.0,4.0,0.0	1500	1500	1	2(E)
1505	4	334,545,234,0	1113	8	LOC101889026	NA	0	1100110	1100110	0.391573758371095	0.391284906502617	0.385043808039159	0.372304315162223	0.296461868891599	0.418703054644789	0.297757494380258	0.419886798354716	426.334843137828	420.218609421	6.327	1	0	10000	1000	69937,74718,74771,74933,75009,75126,75150,76597	tra-SR-A1tra-SR-A2tra-SR-A3ONT_3-6_female	1	334.0,545.0,234.0,0.0	10000	10000	1	2(E)
1506	4	106,188,47,0	341	7	LOC101888848	NA	10000	110111	110111	0.601380942971165	0.607737456315359	0.60136805499034	0.600525212014845	0.544988528760347	0.65320053254171	0.548232048291521	0.655749809993701	500	22.29937125	1.014	0	1	1500	1000	60658,61074,61078,66147,67886,67951,67991	tra-SR-A1tra-SR-A2tra-SR-A3ONT_3-6_female	1	106.0,188.0,47.0,0.0	1500	1500	1	2(E)
1511	4	55,115,15,0	185	6	LOC101889985	NA	1000	10111	10111	0.164586600799295	0.16390532268063	0.164196489068659	0.165577040888876	0.116456462847019	0.224626632508631	0.113270258564659	0.219379220366178	227.967987953822	15.076610358	1.07	1	0	1500	1000	147223,147225,158391,165860,173521,174198	tra-SR-A1tra-SR-A2tra-SR-A3ONT_3-6_female	1	55.0,115.0,15.0,0.0	1500	1500	1	2(E)
1512	4	716,4482,701,0	5899	2	LOC109611769	NA	0	1	1	0.350986079350554	0.350935668798996	0.353711300767474	0.496838994102098	0.339596435924677	0.93863458821402	0.340492774829666	0.939391439689941	359.189750166086	1792.93701478	130.535	0.75	0.25	10000	1000	47886,48144	tra-SR-A1tra-SR-A2tra-SR-A3ONT_3-6_female	1	716.0,4482.0,701.0,0.0	10000	10000	1	2(E)
1514	4	40,90,49,0	179	17	LOC101890568	NA	0	110001101	110001101	0.782743761646168	0.780901030893035	0.712249441566523	0.623400766908998	0.247241436112471	0.829926135850695	0.255549100764607	0.836790659841453	40.0046953178431	21.660757255	17.143	0.251	0.749	2000	1000	9209,9283,9314,9632,9671,9693,10829,11364,11490,11499,15357,15987,16005,16375,16434,16642,16699	tra-SR-A1tra-SR-A2tra-SR-A3ONT_3-6_female	1	40.0,90.0,49.0,0.0	2000	2000	1	2(E)
1515	4	1722,22162,6936,0	30820	8	LOC101891208	NA	0	0	1	0.89427160704119	0.894404051703083	0.500332204567925	0.500113120864652	0.102992758475902	0.897242500663219	0.10294322046449	0.897187882347929	359.017511850411	14819.349833415	605.401	0.5	0.5	10000	1000	57305,57326,57364,57403,57454,57622,57831,57880	tra-SR-A1tra-SR-A2tra-SR-A3ONT_3-6_female	1	1722.0,22162.0,6936.0,0.0	10000	10000	1	2(E)
1517	4	79,123,53,0	255	6	LOC101899347	NA	0	1111	1111	0.373117447865685	0.367727597807384	0.373311280751964	0.37401786819094	0.31775480915457	0.432956720754487	0.316480491773916	0.429870964866158	472.654182607306	17.673027421	1.015	1	0	1500	1000	251700,251823,251836,253203,253491,253641	tra-SR-A1tra-SR-A2tra-SR-A3ONT_3-6_female	1	79.0,123.0,53.0,0.0	1500	1500	1	2(E)
1520	4	7,17,8,0	32	6	LOC101898995	NA	1101	10	10	0.218080524803278	0.196606678973573	0.214074477205289	0.2208769965985	0.110483797283562	0.355810847107475	0.0983871199727438	0.340209908419295	93.236754090408	9.751319911	1.041	1	0	1500	1000	241060,241109,241561,241564,241629,242407	tra-SR-A1tra-SR-A2tra-SR-A3ONT_3-6_female	1	7.0,17.0,8.0,0.0	1500	1500	1	2(E)
1521	4	895,1042,481,0	2418	8	LOC101899169	NA	0	0	11100	0.637398330948605	0.637466229090047	0.506052511466934	0.504623565462606	0.35544262189057	0.653457993385553	0.355589206116691	0.653576136505068	360.995237545264	900.138108759	37.279	0.5	0.5	10000	1000	245328,248340,248535,250010,250262,250567,250659,250737	tra-SR-A1tra-SR-A2tra-SR-A3ONT_3-6_female	1	895.0,1042.0,481.0,0.0	10000	10000	1	2(E)
1522	4	92,134,58,0	284	6	LOC101901075	NA	0	1101	1101	0.71508171716814	0.712651263126479	0.714660118334393	0.714936217663398	0.665810897848441	0.768100715884748	0.665293350135469	0.767137322665236	500	19.103531427	1.014	0	1	1500	1000	262350,262387,262408,262510,263324,264110	tra-SR-A1tra-SR-A2tra-SR-A3ONT_3-6_female	1	92.0,134.0,58.0,0.0	1500	1500	1	2(E)
1523	4	3,20,3,0	26	5	LOC101893144	NA	0	1110	1110	0.145538459320557	0.106472601474869	0.142202955122248	0.156926482270744	0.054804604415141	0.33759105481073	0.0391274008892857	0.307858939955459	133.046782411705	10.846466368	1.031	1	0	2000	1000	383519,383555,383720,574097,574099	tra-SR-A1tra-SR-A2tra-SR-A3ONT_3-6_female	1	3.0,20.0,3.0,0.0	2000	2000	1	2(E)
1524	4	12,13,3,0	28	5	LOC101889821	NA	10000	1111	1111	0.897917967099894	0.918892710816033	0.874399656463753	0.712417750394778	0.0705173182360615	0.980004735391362	0.0887427234286312	0.988702660427205	19.6088885328913	9.023826902	14.17	0.25	0.75	1500	1000	98116,98902,98908,99718,99723	tra-SR-A1tra-SR-A2tra-SR-A3ONT_3-6_female	1	12.0,13.0,3.0,0.0	1500	1500	1	2(E)
1525	4	11,12,6,0	29	3	LOC101889991	NA	0	0	0	0.744145420628745	0.772039514989527	0.750975949683658	0.735610237327466	0.512570126236667	0.888044726568976	0.553036898437137	0.915600545792341	93.211948361133	8.937393911	1.042	0.0205	0.9795	1500	1000	101165,101187,101469	tra-SR-A1tra-SR-A2tra-SR-A3ONT_3-6_female	1	11.0,12.0,6.0,0.0	1500	1500	1	2(E)
1526	4	195,66,336,0	597	5	LOC101890668	NA	0	0	1111	0.21978236527677	0.780840304545067	0.494048607553875	0.500205447967872	0.191978709062934	0.807771204215533	0.191515022543263	0.807214040181388	360.282924675558	215.264392109	46.285	0.5	0.5	10000	1000	93769,94730,97574,97744,97745	tra-SR-A1tra-SR-A2tra-SR-A3ONT_3-6_female	1	195.0,66.0,336.0,0.0	10000	10000	1	2(E)
1528	4	155,151,258,0	564	12	LOC101891546	NA	10	100101101	11100101101	0.246909759095951	0.248411083618205	0.505955506749896	0.498813392817124	0.218966833433638	0.779731722238707	0.219544041815567	0.779840588552383	19.1129321543231	31.01271874	37.572	0.5	0.5	1500	1000	40619,40888,44162,65873,65970,65998,66009,66138,66188,95993,96042,96101	tra-SR-A1tra-SR-A2tra-SR-A3ONT_3-6_female	1	155.0,151.0,258.0,0.0	1500	1500	1	2(E)
1529	4	14,22,52,0	88	3	LOC101895736	NA	10	10	10	0.897929271307512	0.904212303524627	0.886339039764893	0.718890760393203	0.131105358496613	0.95003753615816	0.139562780642836	0.955480223318467	362.894573764393	51.456795043	25.185	0.25	0.75	10000	1000	133802,174840,177633	tra-SR-A1tra-SR-A2tra-SR-A3ONT_3-6_female	1	14.0,22.0,52.0,0.0	10000	10000	1	2(E)
1533	4	115,180,91,0	386	10	LOC101899022	NA	0	1111111	1111111	0.612292243756999	0.607319306400083	0.594003620764967	0.554130011440544	0.363289316709217	0.65482255044078	0.364921587473582	0.655737549858638	107.945062309306	51.819584523	2.95	0.2469	0.7531	3500	1000	121414,121499,121528,121834,121852,122377,122434,122794,122864,123006	tra-SR-A1tra-SR-A2tra-SR-A3ONT_3-6_female	1	115.0,180.0,91.0,0.0	3500	3500	1	2(E)
1534	4	94,145,118,0	357	13	LOC101899193	NA	11000	100000100100	100000101100	0.329209627871637	0.331320124866876	0.343932185975541	0.414301852199604	0.286463510778252	0.693831859382614	0.283820288485678	0.690320363404108	19.6089488512887	23.544078147	15.541	0.75	0.25	1500	1000	124069,124076,124351,124488,124626,124739,124809,125518,125836,125837,125918,126003,126026	tra-SR-A1tra-SR-A2tra-SR-A3ONT_3-6_female	1	94.0,145.0,118.0,0.0	1500	1500	1	2(E)
1536	4	19,24,12,0	55	20	LOC101899704	NA	1000000000011	1111101111111111	11101111111111	0.788206723445248	0.763438027723371	0.747389070551005	0.713349029745326	0.283311568336613	0.86639787481687	0.326711112063478	0.893974422958193	450.009968052337	51.531158282	1.521	0.0813888888888889	0.918611111111111	10000	1000	132597,132786,132822,132852,133044,133068,133134,133410,133494,133793,134000,134072,134780,134786,134936,135386,136143,152570,160509,160532	tra-SR-A1tra-SR-A2tra-SR-A3ONT_3-6_female	1	19.0,24.0,12.0,0.0	10000	10000	1	2(E)
1537	4	35,50,45,0	130	8	LOC101899546	NA	11	1e+06	1e+06	0.366738131133622	0.37025401266322	0.392429793717565	0.435892992748057	0.299577083828528	0.670491313206076	0.295469834501519	0.66279133561949	23.0112907557894	14.073996193	3.35	0.7305	0.2695	1500	1000	127477,127676,127732,131553,132009,132024,132382,132394	tra-SR-A1tra-SR-A2tra-SR-A3ONT_3-6_female	1	35.0,50.0,45.0,0.0	1500	1500	1	2(E)
1539	4	176,231,91,0	498	4	LOC101889293	NA	1	111	111	0.659725224016273	0.664324666615771	0.65938118198004	0.658988513217017	0.6186661980153	0.697375094549994	0.619243410281594	0.697571093400641	500	25.430149136	1.018	0	1	1500	1000	363424,364068,364082,364185	tra-SR-A1tra-SR-A2tra-SR-A3ONT_3-6_female	1	176.0,231.0,91.0,0.0	1500	1500	1	2(E)
1541	4	6,68,9,0	83	2	LOC101890134	NA	11	0	0	0.0111467757033164	0.00212073440662733	0.00734069782404749	0.0111467757033164	0.000618330636547992	0.0449763457001581	0.000395310502906237	0.0357346390601415	35.5884594492642	10.953964119	1.79	1	0	1500	1000	523966,523972	tra-SR-A1tra-SR-A2tra-SR-A3ONT_3-6_female	1	6.0,68.0,9.0,0.0	1500	1500	1	2(E)
1542	4	29,40,13,0	82	8	LOC101889466	NA	1	11	11	0.761050402699552	0.777311783864139	0.763079662925977	0.761140651848355	0.667583601761936	0.843535741244195	0.670357692660254	0.84575358044094	392.261832230801	11.201874202	1.019	0	1	1500	1000	388339,388455,393786,393828,394139,394142,395520,405191	tra-SR-A1tra-SR-A2tra-SR-A3ONT_3-6_female	1	29.0,40.0,13.0,0.0	1500	1500	1	2(E)
1543	4	130,127,46,0	303	10	LOC101890818	NA	100000100	1010	110001011	0.146736294609944	0.116641954369723	0.361661603717024	0.416376405456226	0.0726746529282003	0.866436286341701	0.07151637100246	0.864735341219832	19.0962303882561	20.222360523	43.179	0.5	0.5	1500	1000	414480,418028,418080,420661,420915,420948,423369,437358,437379,437490	tra-SR-A1tra-SR-A2tra-SR-A3ONT_3-6_female	1	130.0,127.0,46.0,0.0	1500	1500	1	2(E)
1545	4	595,1054,672,0	2321	17	LOC101889798	NA	1.101e+16	1010000000011000	1010100000101000	0.787083346638527	0.658033259153931	0.657222555633921	0.623980625505213	0.378614610620011	0.798242206641658	0.378834997133197	0.798500129664515	19.0871822421354	179.454740203	43.709	0.25	0.75	1500	1000	446920,447083,447227,447550,447553,493981,493996,494032,494044,494191,494680,495001,495025,495258,495319,495329,495671	tra-SR-A1tra-SR-A2tra-SR-A3ONT_3-6_female	1	595.0,1054.0,672.0,0.0	1500	1500	1	2(E)
1546	4	125,255,200,0	580	12	LOC101889969	NA	0	1101001011	1101001011	0.301737671411693	0.298488478508226	0.301810429499173	0.302571685094928	0.266553456763337	0.340343927328293	0.266044960431125	0.339053694692425	500	33.364594034	1.023	1	0	1500	1000	507227,507248,514101,514193,514240,514429,515300,515474,515555,515700,515945,515949	tra-SR-A1tra-SR-A2tra-SR-A3ONT_3-6_female	1	125.0,255.0,200.0,0.0	1500	1500	1	2(E)
1547	4	13554,10358,3207,0	27119	30	LOC101896060	NA	1e+14	1101010011111111168	1.11000001110101e+26	0.475630966894147	0.46485674699321	0.468890857207641	0.482006669580563	0.444222672557715	0.545629360592246	0.444227733568089	0.545636135063608	19.1513810147926	3293.436014143	32.207	0.75	0.25	1500	1000	138006,138110,138121,138179,138199,138223,140737,140953,140962,141046,141064,141873,141885,141999,142026,142083,142170,142203,142260,151591,151645,151835,152000,152101,152165,152179,152363,152442,152474,152624	tra-SR-A1tra-SR-A2tra-SR-A3ONT_3-6_female	1	13554.0,10358.0,3207.0,0.0	1500	1500	1	2(E)
1548	4	8,9,2,0	19	4	LOC101896515	NA	0	0	0	0.379789423857332	0.425516066309487	0.436715098457976	0.438687340482227	0.224875803754114	0.659288040296012	0.237936764654985	0.667806630464988	96.6190257817109	8.554986358	1.081	0.695	0.305	1500	1000	198485,198548,198649,207930	tra-SR-A1tra-SR-A2tra-SR-A3ONT_3-6_female	1	8.0,9.0,2.0,0.0	1500	1500	1	2(E)
1549	4	448,820,412,0	1680	8	LOC101892738	NA	0	1	0	0.687984846066013	0.335341966412216	0.506092736675395	0.503143060866646	0.30391373160062	0.701642200852962	0.305190886262874	0.702562237326332	39.1923410850483	105.46860073	40.431	0.5	0.5	2000	1000	116886,117105,117615,117669,117894,117975,118075,118354	tra-SR-A1tra-SR-A2tra-SR-A3ONT_3-6_female	1	448.0,820.0,412.0,0.0	2000	2000	1	2(E)
1550	4	442,618,186,0	1246	24	LOC101891942	NA	11	10001101100001112064	10001101100001099776	0.689829625924934	0.693385367120491	0.689342600301182	0.689314789877215	0.664266855632828	0.71602056428665	0.66534423221235	0.717113260509704	441.08595869183	90.601172112	1.084	0	1	1500	1000	103493,103504,103692,103856,104110,104184,104526,104962,105468,105474,105825,106016,106136,106378,106400,106438,106514,106844,106919,107170,107183,107525,107644,107665	tra-SR-A1tra-SR-A2tra-SR-A3ONT_3-6_female	1	442.0,618.0,186.0,0.0	1500	1500	1	2(E)
[truncated: 4,915 more rows]
